# Supplementary material for: Deciphering the contributing motifs of reconstructed cobalt (II) sulfides catalysts in Li-CO2 batteries
Source: Nat Commun. 2024 Mar 9;15:2167. doi: 10.1038/s41467-024-46465-8 (PMC10924882; doi:10.1038/s41467-024-46465-8)
Supplement: Supplementary file 4 — Supplementary Data 1 [file 41467_2024_46465_MOESM4_ESM.zip]

Archive with 57 entries (52 files):
- Supplementary Data 1/
- Supplementary Data 1/Co9S8/
- Supplementary Data 1/Co9S8/Co9S8+co.vasp
- Supplementary Data 1/Co9S8/Co9S8+co2.vasp
- Supplementary Data 1/Co9S8/Co9S8+co3+c.vasp
- Supplementary Data 1/Co9S8/Co9S8+co3+co.vasp
- Supplementary Data 1/Co9S8/Co9S8+li.vasp
- Supplementary Data 1/Co9S8/Co9S8+li2co2.vasp
- Supplementary Data 1/Co9S8/Co9S8+li2co3+c.vasp
- Supplementary Data 1/Co9S8/Co9S8+li2co3+co.vasp
- Supplementary Data 1/Co9S8/Co9S8+li2co3.vasp
- Supplementary Data 1/Co9S8/Co9S8+lico2.vasp
- Supplementary Data 1/Co9S8/Co9S8+lico3+c.vasp
- Supplementary Data 1/Co9S8/Co9S8+lico3+co.vasp
- Supplementary Data 1/Co9S8/Co9S8.vasp
- Supplementary Data 1/CoS1.097/
- Supplementary Data 1/CoS1.097/CoS+co.vasp
- Supplementary Data 1/CoS1.097/CoS+co2.vasp
- Supplementary Data 1/CoS1.097/CoS+co3+c.vasp
- Supplementary Data 1/CoS1.097/CoS+co3+co.vasp
- Supplementary Data 1/CoS1.097/CoS+li.vasp
- Supplementary Data 1/CoS1.097/CoS+li2co2.vasp
- Supplementary Data 1/CoS1.097/CoS+li2co3+c.vasp
- Supplementary Data 1/CoS1.097/CoS+li2co3+co.vasp
- Supplementary Data 1/CoS1.097/CoS+li2co3.vasp
- Supplementary Data 1/CoS1.097/CoS+lico2.vasp
- Supplementary Data 1/CoS1.097/CoS+lico3+c.vasp
- Supplementary Data 1/CoS1.097/CoS+lico3+co.vasp
- Supplementary Data 1/CoS1.097/CoS.vasp
- Supplementary Data 1/CoS2/
- Supplementary Data 1/CoS2/CoS2+co.vasp
- Supplementary Data 1/CoS2/CoS2+co2.vasp
- Supplementary Data 1/CoS2/CoS2+co3+c.vasp
- Supplementary Data 1/CoS2/CoS2+co3+co.vasp
- Supplementary Data 1/CoS2/CoS2+li.vasp
- Supplementary Data 1/CoS2/CoS2+li2co2.vasp
- Supplementary Data 1/CoS2/CoS2+li2co3+c.vasp
- Supplementary Data 1/CoS2/CoS2+li2co3+co.vasp
- Supplementary Data 1/CoS2/CoS2+li2co3.vasp
- Supplementary Data 1/CoS2/CoS2+lico2.vasp
- Supplementary Data 1/CoS2/CoS2+lico3+c.vasp
- Supplementary Data 1/CoS2/CoS2+lico3+co.vasp
- Supplementary Data 1/CoS2/CoS2.vasp
- Supplementary Data 1/O-CoS2/
- Supplementary Data 1/O-CoS2/CoS2O+co.vasp
- Supplementary Data 1/O-CoS2/CoS2O+co2.vasp
- Supplementary Data 1/O-CoS2/CoS2O+co3+c.vasp
- Supplementary Data 1/O-CoS2/CoS2O+co3+co.vasp
- Supplementary Data 1/O-CoS2/CoS2O+li.vasp
- Supplementary Data 1/O-CoS2/CoS2O+li2co2.vasp
- Supplementary Data 1/O-CoS2/CoS2O+li2co3+c.vasp
- Supplementary Data 1/O-CoS2/CoS2O+li2co3+co.vasp
- Supplementary Data 1/O-CoS2/CoS2O+li2co3.vasp
- Supplementary Data 1/O-CoS2/CoS2O+lico2.vasp
- Supplementary Data 1/O-CoS2/CoS2O+lico3+c.vasp
- Supplementary Data 1/O-CoS2/CoS2O+lico3+co.vasp
- Supplementary Data 1/O-CoS2/CoS2O.vasp
