# Supplementary material for: Deciphering the contributing motifs of reconstructed cobalt (II) sulfides catalysts in Li-CO2 batteries
Source: Nat Commun. 2024 Mar 9;15:2167. doi: 10.1038/s41467-024-46465-8 (PMC10924882; doi:10.1038/s41467-024-46465-8)
Supplement: Supplementary file 4 — Supplementary Data 1 [file 41467_2024_46465_MOESM4_ESM.zip › Supplementary Data 1/Co9S8/Co9S8+co.vasp]

 co9s8+co                               
   1.00000000000000     
    12.0080003737999998    0.0000000000000000    0.0000000000000000
    -4.0026936138000000   13.2753935494000004    0.0000000000000000
     0.0000000000000000    0.0000000000000000   21.6177997588999986
   Co   S    C    O 
    44    36     1     1
Selective dynamics
Direct
  0.2028200029999994  0.0557000000000016  0.3495999869999977   F   F   F
  0.9727699760000021  0.1247200000000035  0.2803899939999965   F   F   F
  0.4314671558283489  0.4891534997415539  0.4161605283127323   T   T   T
  0.9727699760000021  0.3716599939999981  0.2803899939999965   F   F   F
  0.4722200040000004  0.1230499970000025  0.2820599969999975   F   F   F
  0.4277060568989255  0.2355644659046103  0.4145748302476205   T   T   T
  0.7059622371372273  0.4297533795713175  0.4728153753147567   T   T   T
  0.9257191961536397  0.4875979725517499  0.4258495808987552   T   T   T
  0.2909276053037416  0.3292985215670532  0.4538453734392902   T   T   T
  0.5091681003586894  0.3123998160112947  0.5044820149176730   T   T   T
  0.6102499960000003  0.0310299989999976  0.2474599929999997   F   F   F
  0.0647900029999988  0.3946599960000015  0.3842099909999988   F   F   F
  0.5653499960000019  0.3963299990000024  0.3825300040000030   F   F   F
  0.0647900029999988  0.1477199939999991  0.3842099909999988   F   F   F
  0.1107999979999974  0.0326999979999982  0.2457900050000035   F   F   F
  0.8347399829999986  0.4636799990000000  0.3149999979999976   F   F   F
  0.6102499960000003  0.2840799989999994  0.2474599929999997   F   F   F
  0.9308558428638083  0.3081027947598712  0.4720583862415227   T   T   T
  0.5199968136173468  0.9788678812930819  0.5095218305443382   T   T   T
  0.2915099860000012  0.3278700110000017  0.2639299929999979   F   F   F
  0.7460600140000011  0.1915100069999980  0.4006699919999974   F   F   F
  0.2306007024132528  0.0649596804403030  0.5159366113673741   T   T   T
  0.2028200029999994  0.5557000040000020  0.3495999869999977   F   F   F
  0.9727699760000021  0.6247199769999980  0.2803899939999965   F   F   F
  0.4297797388201539  0.9906341506729497  0.4152465886565476   T   T   T
  0.9727699760000021  0.8716599939999981  0.2803899939999965   F   F   F
  0.4722200040000004  0.6230499739999971  0.2820599969999975   F   F   F
  0.4285359917849757  0.7352524221060927  0.4143781461656536   T   T   T
  0.7003776014231701  0.9337812201476856  0.4703272184630505   T   T   T
  0.9168007513107281  0.9815534752584065  0.4269323013453302   T   T   T
  0.3007594146282686  0.8308286212260598  0.4567463780119594   T   T   T
  0.5154184206558157  0.8106393010889968  0.5042611269453914   T   T   T
  0.6102499960000003  0.5310299989999976  0.2474599929999997   F   F   F
  0.0647900029999988  0.8946599960000015  0.3842099909999988   F   F   F
  0.5653499960000019  0.8963299990000024  0.3825300040000030   F   F   F
  0.0647900029999988  0.6477199790000014  0.3842099909999988   F   F   F
  0.1107999979999974  0.5327000019999986  0.2457900050000035   F   F   F
  0.8347399829999986  0.9636800290000025  0.3149999979999976   F   F   F
  0.6102499960000003  0.7840800290000018  0.2474599929999997   F   F   F
  0.9429774055754554  0.7088848556400680  0.4479068619043002   T   T   T
  0.5173921983855976  0.4819428938460559  0.5163077983351589   T   T   T
  0.2915099860000012  0.8278700110000017  0.2639299929999979   F   F   F
  0.7460600140000011  0.6915100220000028  0.4006699919999974   F   F   F
  0.2319239793598952  0.5660355807829139  0.5163342523500927   T   T   T
  0.4216899870000006  0.4797399939999991  0.2312899980000012   F   F   F
  0.3352827799469608  0.2117546509034103  0.5034539577459040   T   T   T
  0.8762300010000033  0.3433800039999966  0.3680399949999966   F   F   F
  0.1613399980000025  0.1759999989999983  0.2965599890000021   F   F   F
  0.6179959955315212  0.0414510158810424  0.4298890124649835   T   T   T
  0.1129561346177988  0.0336583150100805  0.4393916933338478   T   T   T
  0.6592699890000020  0.1698099970000015  0.3027699889999980   F   F   F
  0.8099957662758506  0.1751078344090173  0.4960589700708725   T   T   T
  0.3783000110000003  0.3495700060000004  0.3618299959999973   F   F   F
  0.4216899870000006  0.2410899999999998  0.2312899980000012   F   F   F
  0.8762300010000033  0.1047199960000000  0.3680399949999966   F   F   F
  0.3356903309834942  0.4708759439662497  0.5029934012553404   T   T   T
  0.1613399980000025  0.4146600070000019  0.2965599890000021   F   F   F
  0.6217294887713931  0.2841656707477394  0.4338612950239402   T   T   T
  0.8615333331785333  0.4213810908948287  0.5136732426466474   T   T   T
  0.3824200030000000  0.1005999970000033  0.3664900059999994   F   F   F
  0.1050458918562403  0.2825710309079983  0.4402149453553501   T   T   T
  0.6551499959999987  0.4187799990000016  0.2981100080000019   F   F   F
  0.4216899870000006  0.9797400240000016  0.2312899980000012   F   F   F
  0.3415198576900985  0.7112495279168046  0.5060416619787310   T   T   T
  0.8762300010000033  0.8433799740000012  0.3680399949999966   F   F   F
  0.1613399980000025  0.6759999989999983  0.2965599890000021   F   F   F
  0.6225066228706838  0.5402608944203149  0.4332913949945320   T   T   T
  0.1201702513372955  0.5367310106578067  0.4386066835758206   T   T   T
  0.6592699890000020  0.6698099970000015  0.3027699889999980   F   F   F
  0.8124681517931189  0.7341508267000981  0.5021063187902952   T   T   T
  0.3783000110000003  0.8495699759999980  0.3618299959999973   F   F   F
  0.4216899870000006  0.7410899999999998  0.2312899980000012   F   F   F
  0.8762300010000033  0.6047199960000000  0.3680399949999966   F   F   F
  0.3397273710314261  0.9732731117118019  0.5049446481837786   T   T   T
  0.1613399980000025  0.9146599769999995  0.2965599890000021   F   F   F
  0.6203337167750582  0.7834631227253324  0.4309265321913257   T   T   T
  0.8443478117952173  0.9027107061042887  0.5106894109648752   T   T   T
  0.3824200030000000  0.6006000040000004  0.3664900059999994   F   F   F
  0.1208230932975143  0.7846783053975794  0.4368344651569298   T   T   T
  0.6551499959999987  0.9187800289999970  0.2981100080000019   F   F   F
  0.5682721660451354  0.4848421325104818  0.5914468428788086   T   T   T
  0.6025655135362576  0.4890104469860648  0.6422266028647863   T   T   T
 
  0.00000000E+00  0.00000000E+00  0.00000000E+00
  0.00000000E+00  0.00000000E+00  0.00000000E+00
  0.00000000E+00  0.00000000E+00  0.00000000E+00
  0.00000000E+00  0.00000000E+00  0.00000000E+00
  0.00000000E+00  0.00000000E+00  0.00000000E+00
  0.00000000E+00  0.00000000E+00  0.00000000E+00
  0.00000000E+00  0.00000000E+00  0.00000000E+00
  0.00000000E+00  0.00000000E+00  0.00000000E+00
  0.00000000E+00  0.00000000E+00  0.00000000E+00
  0.00000000E+00  0.00000000E+00  0.00000000E+00
  0.00000000E+00  0.00000000E+00  0.00000000E+00
  0.00000000E+00  0.00000000E+00  0.00000000E+00
  0.00000000E+00  0.00000000E+00  0.00000000E+00
  0.00000000E+00  0.00000000E+00  0.00000000E+00
  0.00000000E+00  0.00000000E+00  0.00000000E+00
  0.00000000E+00  0.00000000E+00  0.00000000E+00
  0.00000000E+00  0.00000000E+00  0.00000000E+00
  0.00000000E+00  0.00000000E+00  0.00000000E+00
  0.00000000E+00  0.00000000E+00  0.00000000E+00
  0.00000000E+00  0.00000000E+00  0.00000000E+00
  0.00000000E+00  0.00000000E+00  0.00000000E+00
  0.00000000E+00  0.00000000E+00  0.00000000E+00
  0.00000000E+00  0.00000000E+00  0.00000000E+00
  0.00000000E+00  0.00000000E+00  0.00000000E+00
  0.00000000E+00  0.00000000E+00  0.00000000E+00
  0.00000000E+00  0.00000000E+00  0.00000000E+00
  0.00000000E+00  0.00000000E+00  0.00000000E+00
  0.00000000E+00  0.00000000E+00  0.00000000E+00
  0.00000000E+00  0.00000000E+00  0.00000000E+00
  0.00000000E+00  0.00000000E+00  0.00000000E+00
  0.00000000E+00  0.00000000E+00  0.00000000E+00
  0.00000000E+00  0.00000000E+00  0.00000000E+00
  0.00000000E+00  0.00000000E+00  0.00000000E+00
  0.00000000E+00  0.00000000E+00  0.00000000E+00
  0.00000000E+00  0.00000000E+00  0.00000000E+00
  0.00000000E+00  0.00000000E+00  0.00000000E+00
  0.00000000E+00  0.00000000E+00  0.00000000E+00
  0.00000000E+00  0.00000000E+00  0.00000000E+00
  0.00000000E+00  0.00000000E+00  0.00000000E+00
  0.00000000E+00  0.00000000E+00  0.00000000E+00
  0.00000000E+00  0.00000000E+00  0.00000000E+00
  0.00000000E+00  0.00000000E+00  0.00000000E+00
  0.00000000E+00  0.00000000E+00  0.00000000E+00
  0.00000000E+00  0.00000000E+00  0.00000000E+00
  0.00000000E+00  0.00000000E+00  0.00000000E+00
  0.00000000E+00  0.00000000E+00  0.00000000E+00
  0.00000000E+00  0.00000000E+00  0.00000000E+00
  0.00000000E+00  0.00000000E+00  0.00000000E+00
  0.00000000E+00  0.00000000E+00  0.00000000E+00
  0.00000000E+00  0.00000000E+00  0.00000000E+00
  0.00000000E+00  0.00000000E+00  0.00000000E+00
  0.00000000E+00  0.00000000E+00  0.00000000E+00
  0.00000000E+00  0.00000000E+00  0.00000000E+00
  0.00000000E+00  0.00000000E+00  0.00000000E+00
  0.00000000E+00  0.00000000E+00  0.00000000E+00
  0.00000000E+00  0.00000000E+00  0.00000000E+00
  0.00000000E+00  0.00000000E+00  0.00000000E+00
  0.00000000E+00  0.00000000E+00  0.00000000E+00
  0.00000000E+00  0.00000000E+00  0.00000000E+00
  0.00000000E+00  0.00000000E+00  0.00000000E+00
  0.00000000E+00  0.00000000E+00  0.00000000E+00
  0.00000000E+00  0.00000000E+00  0.00000000E+00
  0.00000000E+00  0.00000000E+00  0.00000000E+00
  0.00000000E+00  0.00000000E+00  0.00000000E+00
  0.00000000E+00  0.00000000E+00  0.00000000E+00
  0.00000000E+00  0.00000000E+00  0.00000000E+00
  0.00000000E+00  0.00000000E+00  0.00000000E+00
  0.00000000E+00  0.00000000E+00  0.00000000E+00
  0.00000000E+00  0.00000000E+00  0.00000000E+00
  0.00000000E+00  0.00000000E+00  0.00000000E+00
  0.00000000E+00  0.00000000E+00  0.00000000E+00
  0.00000000E+00  0.00000000E+00  0.00000000E+00
  0.00000000E+00  0.00000000E+00  0.00000000E+00
  0.00000000E+00  0.00000000E+00  0.00000000E+00
  0.00000000E+00  0.00000000E+00  0.00000000E+00
  0.00000000E+00  0.00000000E+00  0.00000000E+00
  0.00000000E+00  0.00000000E+00  0.00000000E+00
  0.00000000E+00  0.00000000E+00  0.00000000E+00
  0.00000000E+00  0.00000000E+00  0.00000000E+00
  0.00000000E+00  0.00000000E+00  0.00000000E+00
  0.00000000E+00  0.00000000E+00  0.00000000E+00
  0.00000000E+00  0.00000000E+00  0.00000000E+00
