# Supplementary material for: Deciphering the contributing motifs of reconstructed cobalt (II) sulfides catalysts in Li-CO2 batteries
Source: Nat Commun. 2024 Mar 9;15:2167. doi: 10.1038/s41467-024-46465-8 (PMC10924882; doi:10.1038/s41467-024-46465-8)
Supplement: Supplementary file 4 — Supplementary Data 1 [file 41467_2024_46465_MOESM4_ESM.zip › Supplementary Data 1/Co9S8/Co9S8+co3+c.vasp]

 co9s8+co3+c                            
   1.00000000000000     
    12.0080003737999998    0.0000000000000000    0.0000000000000000
    -4.0026936138000000   13.2753935494000004    0.0000000000000000
     0.0000000000000000    0.0000000000000000   21.6177997588999986
   Co   S    C    O 
    44    36     2     3
Selective dynamics
Direct
  0.2028200029999994  0.0557000000000016  0.3495999869999977   F   F   F
  0.9727699760000021  0.1247200000000035  0.2803899939999965   F   F   F
  0.4294414597999623  0.4877786188629430  0.4153435483974383   T   T   T
  0.9727699760000021  0.3716599939999981  0.2803899939999965   F   F   F
  0.4722200040000004  0.1230499970000025  0.2820599969999975   F   F   F
  0.4311323675611322  0.2367409791062994  0.4155677707233312   T   T   T
  0.7050887427464918  0.4309426436557955  0.4702875976405408   T   T   T
  0.9189789137328380  0.4866221968695638  0.4272361877744522   T   T   T
  0.2948725397281136  0.3286003770595948  0.4537797068754736   T   T   T
  0.5169435230667345  0.2888962682238099  0.5171444916762725   T   T   T
  0.6102499960000003  0.0310299989999976  0.2474599929999997   F   F   F
  0.0647900029999988  0.3946599960000015  0.3842099909999988   F   F   F
  0.5653499960000019  0.3963299990000024  0.3825300040000030   F   F   F
  0.0647900029999988  0.1477199939999991  0.3842099909999988   F   F   F
  0.1107999979999974  0.0326999979999982  0.2457900050000035   F   F   F
  0.8347399829999986  0.4636799990000000  0.3149999979999976   F   F   F
  0.6102499960000003  0.2840799989999994  0.2474599929999997   F   F   F
  0.9390055138975115  0.2743089100167994  0.4478323697105264   T   T   T
  0.5124730509546295  0.9568147264908136  0.5055799205038047   T   T   T
  0.2915099860000012  0.3278700110000017  0.2639299929999979   F   F   F
  0.7460600140000011  0.1915100069999980  0.4006699919999974   F   F   F
  0.2309968237076951  0.0634746011191487  0.5157215995276699   T   T   T
  0.2028200029999994  0.5557000040000020  0.3495999869999977   F   F   F
  0.9727699760000021  0.6247199769999980  0.2803899939999965   F   F   F
  0.4284980830851859  0.9892081035560840  0.4141066036645543   T   T   T
  0.9727699760000021  0.8716599939999981  0.2803899939999965   F   F   F
  0.4722200040000004  0.6230499739999971  0.2820599969999975   F   F   F
  0.4296058505658112  0.7357455501084466  0.4148634008643223   T   T   T
  0.6977458548867415  0.9286993060667886  0.4713332823559068   T   T   T
  0.9173099102956540  0.9857183058910248  0.4274254316585273   T   T   T
  0.2997841352958892  0.8313004915957463  0.4565533601002899   T   T   T
  0.5235212523332268  0.7864473539496257  0.5171049839940534   T   T   T
  0.6102499960000003  0.5310299989999976  0.2474599929999997   F   F   F
  0.0647900029999988  0.8946599960000015  0.3842099909999988   F   F   F
  0.5653499960000019  0.8963299990000024  0.3825300040000030   F   F   F
  0.0647900029999988  0.6477199790000014  0.3842099909999988   F   F   F
  0.1107999979999974  0.5327000019999986  0.2457900050000035   F   F   F
  0.8347399829999986  0.9636800290000025  0.3149999979999976   F   F   F
  0.6102499960000003  0.7840800290000018  0.2474599929999997   F   F   F
  0.9408692755015088  0.7740613976095593  0.4478739540288425   T   T   T
  0.5168703085262162  0.4762671583437418  0.5160370157043291   T   T   T
  0.2915099860000012  0.8278700110000017  0.2639299929999979   F   F   F
  0.7460600140000011  0.6915100220000028  0.4006699919999974   F   F   F
  0.2308890596305901  0.5622017968645536  0.5155145192644709   T   T   T
  0.4216899870000006  0.4797399939999991  0.2312899980000012   F   F   F
  0.3374245793510805  0.2090398337022391  0.5016105512462827   T   T   T
  0.8762300010000033  0.3433800039999966  0.3680399949999966   F   F   F
  0.1613399980000025  0.1759999989999983  0.2965599890000021   F   F   F
  0.6190280755282248  0.0362034828761675  0.4313507815182400   T   T   T
  0.1146078668501460  0.0344348422790139  0.4389678240728505   T   T   T
  0.6592699890000020  0.1698099970000015  0.3027699889999980   F   F   F
  0.8120769964407588  0.1811520429805818  0.5024669649311038   T   T   T
  0.3783000110000003  0.3495700060000004  0.3618299959999973   F   F   F
  0.4216899870000006  0.2410899999999998  0.2312899980000012   F   F   F
  0.8762300010000033  0.1047199960000000  0.3680399949999966   F   F   F
  0.3367380184022605  0.4693970601691163  0.5018221553995741   T   T   T
  0.1613399980000025  0.4146600070000019  0.2965599890000021   F   F   F
  0.6188107079907864  0.2813208341686755  0.4346508297905204   T   T   T
  0.8502587904873453  0.5326972099332997  0.5115248522225961   T   T   T
  0.3824200030000000  0.1005999970000033  0.3664900059999994   F   F   F
  0.1152681053158435  0.2848205681875522  0.4377826717863677   T   T   T
  0.6551499959999987  0.4187799990000016  0.2981100080000019   F   F   F
  0.4216899870000006  0.9797400240000016  0.2312899980000012   F   F   F
  0.3378045726861804  0.7096740963803209  0.5050115582585406   T   T   T
  0.8762300010000033  0.8433799740000012  0.3680399949999966   F   F   F
  0.1613399980000025  0.6759999989999983  0.2965599890000021   F   F   F
  0.6162481285481040  0.5336756555252171  0.4332008509390534   T   T   T
  0.1152498912907063  0.5335590535560893  0.4388592489179418   T   T   T
  0.6592699890000020  0.6698099970000015  0.3027699889999980   F   F   F
  0.8130063460070021  0.6823368615163077  0.5023769368839784   T   T   T
  0.3783000110000003  0.8495699759999980  0.3618299959999973   F   F   F
  0.4216899870000006  0.7410899999999998  0.2312899980000012   F   F   F
  0.8762300010000033  0.6047199960000000  0.3680399949999966   F   F   F
  0.3393237911797999  0.9714524671670965  0.5045547919100446   T   T   T
  0.1613399980000025  0.9146599769999995  0.2965599890000021   F   F   F
  0.6228406590268335  0.7793719271634183  0.4314719709311585   T   T   T
  0.8442273923232397  0.0290829449523782  0.5109102417251341   T   T   T
  0.3824200030000000  0.6006000040000004  0.3664900059999994   F   F   F
  0.1186635806500234  0.7857861419002080  0.4372829529418004   T   T   T
  0.6551499959999987  0.9187800289999970  0.2981100080000019   F   F   F
  0.5744598921745872  0.7615040205291664  0.5804806607158640   T   T   T
  0.5693188748257797  0.3962002610926423  0.6286848802535964   T   T   T
  0.5512327911144567  0.4726541054996617  0.5971489822267168   T   T   T
  0.5602676786701147  0.3119868432545241  0.5964309844054380   T   T   T
  0.5922440345479294  0.4017899481347794  0.6841634454412885   T   T   T
 
  0.00000000E+00  0.00000000E+00  0.00000000E+00
  0.00000000E+00  0.00000000E+00  0.00000000E+00
  0.00000000E+00  0.00000000E+00  0.00000000E+00
  0.00000000E+00  0.00000000E+00  0.00000000E+00
  0.00000000E+00  0.00000000E+00  0.00000000E+00
  0.00000000E+00  0.00000000E+00  0.00000000E+00
  0.00000000E+00  0.00000000E+00  0.00000000E+00
  0.00000000E+00  0.00000000E+00  0.00000000E+00
  0.00000000E+00  0.00000000E+00  0.00000000E+00
  0.00000000E+00  0.00000000E+00  0.00000000E+00
  0.00000000E+00  0.00000000E+00  0.00000000E+00
  0.00000000E+00  0.00000000E+00  0.00000000E+00
  0.00000000E+00  0.00000000E+00  0.00000000E+00
  0.00000000E+00  0.00000000E+00  0.00000000E+00
  0.00000000E+00  0.00000000E+00  0.00000000E+00
  0.00000000E+00  0.00000000E+00  0.00000000E+00
  0.00000000E+00  0.00000000E+00  0.00000000E+00
  0.00000000E+00  0.00000000E+00  0.00000000E+00
  0.00000000E+00  0.00000000E+00  0.00000000E+00
  0.00000000E+00  0.00000000E+00  0.00000000E+00
  0.00000000E+00  0.00000000E+00  0.00000000E+00
  0.00000000E+00  0.00000000E+00  0.00000000E+00
  0.00000000E+00  0.00000000E+00  0.00000000E+00
  0.00000000E+00  0.00000000E+00  0.00000000E+00
  0.00000000E+00  0.00000000E+00  0.00000000E+00
  0.00000000E+00  0.00000000E+00  0.00000000E+00
  0.00000000E+00  0.00000000E+00  0.00000000E+00
  0.00000000E+00  0.00000000E+00  0.00000000E+00
  0.00000000E+00  0.00000000E+00  0.00000000E+00
  0.00000000E+00  0.00000000E+00  0.00000000E+00
  0.00000000E+00  0.00000000E+00  0.00000000E+00
  0.00000000E+00  0.00000000E+00  0.00000000E+00
  0.00000000E+00  0.00000000E+00  0.00000000E+00
  0.00000000E+00  0.00000000E+00  0.00000000E+00
  0.00000000E+00  0.00000000E+00  0.00000000E+00
  0.00000000E+00  0.00000000E+00  0.00000000E+00
  0.00000000E+00  0.00000000E+00  0.00000000E+00
  0.00000000E+00  0.00000000E+00  0.00000000E+00
  0.00000000E+00  0.00000000E+00  0.00000000E+00
  0.00000000E+00  0.00000000E+00  0.00000000E+00
  0.00000000E+00  0.00000000E+00  0.00000000E+00
  0.00000000E+00  0.00000000E+00  0.00000000E+00
  0.00000000E+00  0.00000000E+00  0.00000000E+00
  0.00000000E+00  0.00000000E+00  0.00000000E+00
  0.00000000E+00  0.00000000E+00  0.00000000E+00
  0.00000000E+00  0.00000000E+00  0.00000000E+00
  0.00000000E+00  0.00000000E+00  0.00000000E+00
  0.00000000E+00  0.00000000E+00  0.00000000E+00
  0.00000000E+00  0.00000000E+00  0.00000000E+00
  0.00000000E+00  0.00000000E+00  0.00000000E+00
  0.00000000E+00  0.00000000E+00  0.00000000E+00
  0.00000000E+00  0.00000000E+00  0.00000000E+00
  0.00000000E+00  0.00000000E+00  0.00000000E+00
  0.00000000E+00  0.00000000E+00  0.00000000E+00
  0.00000000E+00  0.00000000E+00  0.00000000E+00
  0.00000000E+00  0.00000000E+00  0.00000000E+00
  0.00000000E+00  0.00000000E+00  0.00000000E+00
  0.00000000E+00  0.00000000E+00  0.00000000E+00
  0.00000000E+00  0.00000000E+00  0.00000000E+00
  0.00000000E+00  0.00000000E+00  0.00000000E+00
  0.00000000E+00  0.00000000E+00  0.00000000E+00
  0.00000000E+00  0.00000000E+00  0.00000000E+00
  0.00000000E+00  0.00000000E+00  0.00000000E+00
  0.00000000E+00  0.00000000E+00  0.00000000E+00
  0.00000000E+00  0.00000000E+00  0.00000000E+00
  0.00000000E+00  0.00000000E+00  0.00000000E+00
  0.00000000E+00  0.00000000E+00  0.00000000E+00
  0.00000000E+00  0.00000000E+00  0.00000000E+00
  0.00000000E+00  0.00000000E+00  0.00000000E+00
  0.00000000E+00  0.00000000E+00  0.00000000E+00
  0.00000000E+00  0.00000000E+00  0.00000000E+00
  0.00000000E+00  0.00000000E+00  0.00000000E+00
  0.00000000E+00  0.00000000E+00  0.00000000E+00
  0.00000000E+00  0.00000000E+00  0.00000000E+00
  0.00000000E+00  0.00000000E+00  0.00000000E+00
  0.00000000E+00  0.00000000E+00  0.00000000E+00
  0.00000000E+00  0.00000000E+00  0.00000000E+00
  0.00000000E+00  0.00000000E+00  0.00000000E+00
  0.00000000E+00  0.00000000E+00  0.00000000E+00
  0.00000000E+00  0.00000000E+00  0.00000000E+00
  0.00000000E+00  0.00000000E+00  0.00000000E+00
  0.00000000E+00  0.00000000E+00  0.00000000E+00
  0.00000000E+00  0.00000000E+00  0.00000000E+00
  0.00000000E+00  0.00000000E+00  0.00000000E+00
  0.00000000E+00  0.00000000E+00  0.00000000E+00
