# Supplementary material for: Deciphering the contributing motifs of reconstructed cobalt (II) sulfides catalysts in Li-CO2 batteries
Source: Nat Commun. 2024 Mar 9;15:2167. doi: 10.1038/s41467-024-46465-8 (PMC10924882; doi:10.1038/s41467-024-46465-8)
Supplement: Supplementary file 4 — Supplementary Data 1 [file 41467_2024_46465_MOESM4_ESM.zip › Supplementary Data 1/Co9S8/Co9S8+co3+co.vasp]

 co9s8+co3+co                           
   1.00000000000000     
    12.0080003737999998    0.0000000000000000    0.0000000000000000
    -4.0026936138000000   13.2753935494000004    0.0000000000000000
     0.0000000000000000    0.0000000000000000   21.6177997588999986
   Co   S    C    O 
    44    36     2     4
Selective dynamics
Direct
  0.2028200029999994  0.0557000000000016  0.3495999869999977   F   F   F
  0.9727699760000021  0.1247200000000035  0.2803899939999965   F   F   F
  0.4328261010827629  0.4890765540026364  0.4147681543976450   T   T   T
  0.9727699760000021  0.3716599939999981  0.2803899939999965   F   F   F
  0.4722200040000004  0.1230499970000025  0.2820599969999975   F   F   F
  0.4318040469284889  0.2370282571020714  0.4154226621468193   T   T   T
  0.7083143577368035  0.4350965683455048  0.4710712954888415   T   T   T
  0.9253401893434027  0.4842490209496687  0.4261388366745294   T   T   T
  0.2970655122214120  0.3299208855840568  0.4540337164400109   T   T   T
  0.5196676372951959  0.2925594238719351  0.5161486744150434   T   T   T
  0.6102499960000003  0.0310299989999976  0.2474599929999997   F   F   F
  0.0647900029999988  0.3946599960000015  0.3842099909999988   F   F   F
  0.5653499960000019  0.3963299990000024  0.3825300040000030   F   F   F
  0.0647900029999988  0.1477199939999991  0.3842099909999988   F   F   F
  0.1107999979999974  0.0326999979999982  0.2457900050000035   F   F   F
  0.8347399829999986  0.4636799990000000  0.3149999979999976   F   F   F
  0.6102499960000003  0.2840799989999994  0.2474599929999997   F   F   F
  0.9404310659159201  0.2744998358869611  0.4482530008849033   T   T   T
  0.5174673906766116  0.9728910869194638  0.5085637312714805   T   T   T
  0.2915099860000012  0.3278700110000017  0.2639299929999979   F   F   F
  0.7460600140000011  0.1915100069999980  0.4006699919999974   F   F   F
  0.2314442949230446  0.0639689374930057  0.5158453662111135   T   T   T
  0.2028200029999994  0.5557000040000020  0.3495999869999977   F   F   F
  0.9727699760000021  0.6247199769999980  0.2803899939999965   F   F   F
  0.4273513858894530  0.9880193794268033  0.4151918556111001   T   T   T
  0.9727699760000021  0.8716599939999981  0.2803899939999965   F   F   F
  0.4722200040000004  0.6230499739999971  0.2820599969999975   F   F   F
  0.4286835967556294  0.7358022029226947  0.4137705026830328   T   T   T
  0.6974985953245346  0.9301381656795012  0.4709823483401226   T   T   T
  0.9154848308424297  0.9866676437028040  0.4273304264987806   T   T   T
  0.2911912895005773  0.8263559553893780  0.4544876308046119   T   T   T
  0.5125553166508927  0.8034049091598547  0.5059623533169604   T   T   T
  0.6102499960000003  0.5310299989999976  0.2474599929999997   F   F   F
  0.0647900029999988  0.8946599960000015  0.3842099909999988   F   F   F
  0.5653499960000019  0.8963299990000024  0.3825300040000030   F   F   F
  0.0647900029999988  0.6477199790000014  0.3842099909999988   F   F   F
  0.1107999979999974  0.5327000019999986  0.2457900050000035   F   F   F
  0.8347399829999986  0.9636800290000025  0.3149999979999976   F   F   F
  0.6102499960000003  0.7840800290000018  0.2474599929999997   F   F   F
  0.9311960906834130  0.6651557815540982  0.4724570570829465   T   T   T
  0.5215313978588274  0.4766746133443797  0.5153856679604507   T   T   T
  0.2915099860000012  0.8278700110000017  0.2639299929999979   F   F   F
  0.7460600140000011  0.6915100220000028  0.4006699919999974   F   F   F
  0.2307389614251581  0.5611095729366142  0.5209076475003382   T   T   T
  0.4216899870000006  0.4797399939999991  0.2312899980000012   F   F   F
  0.3390490599584276  0.2091242697393560  0.5015181117124740   T   T   T
  0.8762300010000033  0.3433800039999966  0.3680399949999966   F   F   F
  0.1613399980000025  0.1759999989999983  0.2965599890000021   F   F   F
  0.6181802885335500  0.0383901969284746  0.4304950247759392   T   T   T
  0.1134907174445857  0.0336564101595833  0.4394410683969205   T   T   T
  0.6592699890000020  0.1698099970000015  0.3027699889999980   F   F   F
  0.8120171925309320  0.1826831580012408  0.5027242327577526   T   T   T
  0.3783000110000003  0.3495700060000004  0.3618299959999973   F   F   F
  0.4216899870000006  0.2410899999999998  0.2312899980000012   F   F   F
  0.8762300010000033  0.1047199960000000  0.3680399949999966   F   F   F
  0.3414403768868546  0.4709960429348817  0.5013012069613788   T   T   T
  0.1613399980000025  0.4146600070000019  0.2965599890000021   F   F   F
  0.6211319345357715  0.2838342481787908  0.4344004273299605   T   T   T
  0.8634075083525102  0.5180457336284173  0.5144893424342717   T   T   T
  0.3824200030000000  0.1005999970000033  0.3664900059999994   F   F   F
  0.1171192659676525  0.2851206952392683  0.4374777812551089   T   T   T
  0.6551499959999987  0.4187799990000016  0.2981100080000019   F   F   F
  0.4216899870000006  0.9797400240000016  0.2312899980000012   F   F   F
  0.3371499327951571  0.7081460542380922  0.5033837467710056   T   T   T
  0.8762300010000033  0.8433799740000012  0.3680399949999966   F   F   F
  0.1613399980000025  0.6759999989999983  0.2965599890000021   F   F   F
  0.6209636628298715  0.5363803372656172  0.4330955103457676   T   T   T
  0.1202048111446049  0.5330082359106981  0.4390605846944609   T   T   T
  0.6592699890000020  0.6698099970000015  0.3027699889999980   F   F   F
  0.8110479479763076  0.7381223746388449  0.4956797818101706   T   T   T
  0.3783000110000003  0.8495699759999980  0.3618299959999973   F   F   F
  0.4216899870000006  0.7410899999999998  0.2312899980000012   F   F   F
  0.8762300010000033  0.6047199960000000  0.3680399949999966   F   F   F
  0.3367853825103755  0.9681508820182229  0.5043541154296282   T   T   T
  0.1613399980000025  0.9146599769999995  0.2965599890000021   F   F   F
  0.6185604417789495  0.7801510641421670  0.4312537065276473   T   T   T
  0.8434852716184886  0.0308589861230219  0.5110622363128341   T   T   T
  0.3824200030000000  0.6006000040000004  0.3664900059999994   F   F   F
  0.1059600953646316  0.7801417365083606  0.4399180191282243   T   T   T
  0.6551499959999987  0.9187800289999970  0.2981100080000019   F   F   F
  0.5742968482523854  0.3988421066374475  0.6281632064219409   T   T   T
  0.1461578638390962  0.5271760884561136  0.5902701463149268   T   T   T
  0.5985874923654226  0.4044721168476510  0.6834955087105845   T   T   T
  0.5598743462483933  0.3134295850292612  0.5962880642317557   T   T   T
  0.5600895783225890  0.4764417175663872  0.5962188133640695   T   T   T
  0.0971568765083872  0.5086998639164887  0.6370042196033892   T   T   T
 
  0.00000000E+00  0.00000000E+00  0.00000000E+00
  0.00000000E+00  0.00000000E+00  0.00000000E+00
  0.00000000E+00  0.00000000E+00  0.00000000E+00
  0.00000000E+00  0.00000000E+00  0.00000000E+00
  0.00000000E+00  0.00000000E+00  0.00000000E+00
  0.00000000E+00  0.00000000E+00  0.00000000E+00
  0.00000000E+00  0.00000000E+00  0.00000000E+00
  0.00000000E+00  0.00000000E+00  0.00000000E+00
  0.00000000E+00  0.00000000E+00  0.00000000E+00
  0.00000000E+00  0.00000000E+00  0.00000000E+00
  0.00000000E+00  0.00000000E+00  0.00000000E+00
  0.00000000E+00  0.00000000E+00  0.00000000E+00
  0.00000000E+00  0.00000000E+00  0.00000000E+00
  0.00000000E+00  0.00000000E+00  0.00000000E+00
  0.00000000E+00  0.00000000E+00  0.00000000E+00
  0.00000000E+00  0.00000000E+00  0.00000000E+00
  0.00000000E+00  0.00000000E+00  0.00000000E+00
  0.00000000E+00  0.00000000E+00  0.00000000E+00
  0.00000000E+00  0.00000000E+00  0.00000000E+00
  0.00000000E+00  0.00000000E+00  0.00000000E+00
  0.00000000E+00  0.00000000E+00  0.00000000E+00
  0.00000000E+00  0.00000000E+00  0.00000000E+00
  0.00000000E+00  0.00000000E+00  0.00000000E+00
  0.00000000E+00  0.00000000E+00  0.00000000E+00
  0.00000000E+00  0.00000000E+00  0.00000000E+00
  0.00000000E+00  0.00000000E+00  0.00000000E+00
  0.00000000E+00  0.00000000E+00  0.00000000E+00
  0.00000000E+00  0.00000000E+00  0.00000000E+00
  0.00000000E+00  0.00000000E+00  0.00000000E+00
  0.00000000E+00  0.00000000E+00  0.00000000E+00
  0.00000000E+00  0.00000000E+00  0.00000000E+00
  0.00000000E+00  0.00000000E+00  0.00000000E+00
  0.00000000E+00  0.00000000E+00  0.00000000E+00
  0.00000000E+00  0.00000000E+00  0.00000000E+00
  0.00000000E+00  0.00000000E+00  0.00000000E+00
  0.00000000E+00  0.00000000E+00  0.00000000E+00
  0.00000000E+00  0.00000000E+00  0.00000000E+00
  0.00000000E+00  0.00000000E+00  0.00000000E+00
  0.00000000E+00  0.00000000E+00  0.00000000E+00
  0.00000000E+00  0.00000000E+00  0.00000000E+00
  0.00000000E+00  0.00000000E+00  0.00000000E+00
  0.00000000E+00  0.00000000E+00  0.00000000E+00
  0.00000000E+00  0.00000000E+00  0.00000000E+00
  0.00000000E+00  0.00000000E+00  0.00000000E+00
  0.00000000E+00  0.00000000E+00  0.00000000E+00
  0.00000000E+00  0.00000000E+00  0.00000000E+00
  0.00000000E+00  0.00000000E+00  0.00000000E+00
  0.00000000E+00  0.00000000E+00  0.00000000E+00
  0.00000000E+00  0.00000000E+00  0.00000000E+00
  0.00000000E+00  0.00000000E+00  0.00000000E+00
  0.00000000E+00  0.00000000E+00  0.00000000E+00
  0.00000000E+00  0.00000000E+00  0.00000000E+00
  0.00000000E+00  0.00000000E+00  0.00000000E+00
  0.00000000E+00  0.00000000E+00  0.00000000E+00
  0.00000000E+00  0.00000000E+00  0.00000000E+00
  0.00000000E+00  0.00000000E+00  0.00000000E+00
  0.00000000E+00  0.00000000E+00  0.00000000E+00
  0.00000000E+00  0.00000000E+00  0.00000000E+00
  0.00000000E+00  0.00000000E+00  0.00000000E+00
  0.00000000E+00  0.00000000E+00  0.00000000E+00
  0.00000000E+00  0.00000000E+00  0.00000000E+00
  0.00000000E+00  0.00000000E+00  0.00000000E+00
  0.00000000E+00  0.00000000E+00  0.00000000E+00
  0.00000000E+00  0.00000000E+00  0.00000000E+00
  0.00000000E+00  0.00000000E+00  0.00000000E+00
  0.00000000E+00  0.00000000E+00  0.00000000E+00
  0.00000000E+00  0.00000000E+00  0.00000000E+00
  0.00000000E+00  0.00000000E+00  0.00000000E+00
  0.00000000E+00  0.00000000E+00  0.00000000E+00
  0.00000000E+00  0.00000000E+00  0.00000000E+00
  0.00000000E+00  0.00000000E+00  0.00000000E+00
  0.00000000E+00  0.00000000E+00  0.00000000E+00
  0.00000000E+00  0.00000000E+00  0.00000000E+00
  0.00000000E+00  0.00000000E+00  0.00000000E+00
  0.00000000E+00  0.00000000E+00  0.00000000E+00
  0.00000000E+00  0.00000000E+00  0.00000000E+00
  0.00000000E+00  0.00000000E+00  0.00000000E+00
  0.00000000E+00  0.00000000E+00  0.00000000E+00
  0.00000000E+00  0.00000000E+00  0.00000000E+00
  0.00000000E+00  0.00000000E+00  0.00000000E+00
  0.00000000E+00  0.00000000E+00  0.00000000E+00
  0.00000000E+00  0.00000000E+00  0.00000000E+00
  0.00000000E+00  0.00000000E+00  0.00000000E+00
  0.00000000E+00  0.00000000E+00  0.00000000E+00
  0.00000000E+00  0.00000000E+00  0.00000000E+00
  0.00000000E+00  0.00000000E+00  0.00000000E+00
