# Supplementary material for: Deciphering the contributing motifs of reconstructed cobalt (II) sulfides catalysts in Li-CO2 batteries
Source: Nat Commun. 2024 Mar 9;15:2167. doi: 10.1038/s41467-024-46465-8 (PMC10924882; doi:10.1038/s41467-024-46465-8)
Supplement: Supplementary file 4 — Supplementary Data 1 [file 41467_2024_46465_MOESM4_ESM.zip › Supplementary Data 1/Co9S8/Co9S8+li2co2.vasp]

 co9s8+li2co2(2)                        
   1.00000000000000     
    12.0080003737999998    0.0000000000000000    0.0000000000000000
    -4.0026936138000000   13.2753935494000004    0.0000000000000000
     0.0000000000000000    0.0000000000000000   21.6177997588999986
   Co   S    Li   C    O 
    44    36     2     1     2
Selective dynamics
Direct
  0.2028200029999994  0.0557000000000016  0.3495999869999977   F   F   F
  0.9727699760000021  0.1247200000000035  0.2803899939999965   F   F   F
  0.4280450279144049  0.4873614623454116  0.4159768657413987   T   T   T
  0.9727699760000021  0.3716599939999981  0.2803899939999965   F   F   F
  0.4722200040000004  0.1230499970000025  0.2820599969999975   F   F   F
  0.4285474286215731  0.2370622189144248  0.4160107423187390   T   T   T
  0.7173529965546058  0.4331199843137050  0.4662399045079298   T   T   T
  0.9310484266159911  0.4881801780624530  0.4239064688206149   T   T   T
  0.2839765189799947  0.3264401120735864  0.4516556200442231   T   T   T
  0.5142120838603145  0.2931285498604372  0.5139924205016291   T   T   T
  0.6102499960000003  0.0310299989999976  0.2474599929999997   F   F   F
  0.0647900029999988  0.3946599960000015  0.3842099909999988   F   F   F
  0.5653499960000019  0.3963299990000024  0.3825300040000030   F   F   F
  0.0647900029999988  0.1477199939999991  0.3842099909999988   F   F   F
  0.1107999979999974  0.0326999979999982  0.2457900050000035   F   F   F
  0.8347399829999986  0.4636799990000000  0.3149999979999976   F   F   F
  0.6102499960000003  0.2840799989999994  0.2474599929999997   F   F   F
  0.9276442237070540  0.3156525531696394  0.4660218848026764   T   T   T
  0.5136772349685936  0.9744344678037428  0.5102604230996092   T   T   T
  0.2915099860000012  0.3278700110000017  0.2639299929999979   F   F   F
  0.7460600140000011  0.1915100069999980  0.4006699919999974   F   F   F
  0.2316652574363060  0.0649097117722464  0.5167444050661776   T   T   T
  0.2028200029999994  0.5557000040000020  0.3495999869999977   F   F   F
  0.9727699760000021  0.6247199769999980  0.2803899939999965   F   F   F
  0.4287241126463129  0.9887627723061801  0.4153813412913854   T   T   T
  0.9727699760000021  0.8716599939999981  0.2803899939999965   F   F   F
  0.4722200040000004  0.6230499739999971  0.2820599969999975   F   F   F
  0.4282609030586169  0.7360426700052535  0.4153002060400167   T   T   T
  0.7051507199556002  0.9302328129180125  0.4739434944876012   T   T   T
  0.9286354819299076  0.9873103644378354  0.4246386427669286   T   T   T
  0.2893314572550776  0.8281389786347686  0.4538946851178930   T   T   T
  0.5131508109058521  0.8061222194879809  0.5072675116623152   T   T   T
  0.6102499960000003  0.5310299989999976  0.2474599929999997   F   F   F
  0.0647900029999988  0.8946599960000015  0.3842099909999988   F   F   F
  0.5653499960000019  0.8963299990000024  0.3825300040000030   F   F   F
  0.0647900029999988  0.6477199790000014  0.3842099909999988   F   F   F
  0.1107999979999974  0.5327000019999986  0.2457900050000035   F   F   F
  0.8347399829999986  0.9636800290000025  0.3149999979999976   F   F   F
  0.6102499960000003  0.7840800290000018  0.2474599929999997   F   F   F
  0.9284708672512189  0.8159361236834406  0.4660156003287323   T   T   T
  0.5125167680623577  0.4722663487469671  0.5145194602845069   T   T   T
  0.2915099860000012  0.8278700110000017  0.2639299929999979   F   F   F
  0.7460600140000011  0.6915100220000028  0.4006699919999974   F   F   F
  0.2342015536950888  0.5640052868787284  0.5163163491260976   T   T   T
  0.4216899870000006  0.4797399939999991  0.2312899980000012   F   F   F
  0.3348135381971194  0.2126197931110906  0.5031699281449811   T   T   T
  0.8762300010000033  0.3433800039999966  0.3680399949999966   F   F   F
  0.1613399980000025  0.1759999989999983  0.2965599890000021   F   F   F
  0.6188009144919273  0.0383824204091556  0.4325238906117670   T   T   T
  0.1202467136244524  0.0372495918274260  0.4387010923074208   T   T   T
  0.6592699890000020  0.1698099970000015  0.3027699889999980   F   F   F
  0.8122026861367110  0.1810174838729436  0.4986668712125644   T   T   T
  0.3783000110000003  0.3495700060000004  0.3618299959999973   F   F   F
  0.4216899870000006  0.2410899999999998  0.2312899980000012   F   F   F
  0.8762300010000033  0.1047199960000000  0.3680399949999966   F   F   F
  0.3341204187590672  0.4651406297762937  0.5031838349446365   T   T   T
  0.1613399980000025  0.4146600070000019  0.2965599890000021   F   F   F
  0.6184612009982466  0.2831254704853997  0.4341095768194300   T   T   T
  0.8729819441540153  0.4342426178516401  0.5146085799419196   T   T   T
  0.3824200030000000  0.1005999970000033  0.3664900059999994   F   F   F
  0.0988085229264432  0.2816958711895725  0.4404561272237624   T   T   T
  0.6551499959999987  0.4187799990000016  0.2981100080000019   F   F   F
  0.4216899870000006  0.9797400240000016  0.2312899980000012   F   F   F
  0.3370818046188382  0.7120704872993804  0.5048485649922774   T   T   T
  0.8762300010000033  0.8433799740000012  0.3680399949999966   F   F   F
  0.1613399980000025  0.6759999989999983  0.2965599890000021   F   F   F
  0.6159752475260334  0.5348262238291460  0.4342749788235064   T   T   T
  0.1223826940634221  0.5373144522399212  0.4385936744504964   T   T   T
  0.6592699890000020  0.6698099970000015  0.3027699889999980   F   F   F
  0.8118441145711730  0.6841452109934278  0.4978620333682691   T   T   T
  0.3783000110000003  0.8495699759999980  0.3618299959999973   F   F   F
  0.4216899870000006  0.7410899999999998  0.2312899980000012   F   F   F
  0.8762300010000033  0.6047199960000000  0.3680399949999966   F   F   F
  0.3348353592654313  0.9689331080190348  0.5038598084159576   T   T   T
  0.1613399980000025  0.9146599769999995  0.2965599890000021   F   F   F
  0.6216105412429551  0.7830786947142543  0.4337174798088036   T   T   T
  0.8635855118909221  0.9264277227959271  0.5130964392754043   T   T   T
  0.3824200030000000  0.6006000040000004  0.3664900059999994   F   F   F
  0.1039376810108655  0.7829811170732121  0.4397525157909572   T   T   T
  0.6551499959999987  0.9187800289999970  0.2981100080000019   F   F   F
  0.7342848498927570  0.5869565917820858  0.5862124224582559   T   T   T
  0.7377298100624916  0.2751366040241271  0.5734461928850653   T   T   T
  0.6384080005615691  0.4116545189502924  0.6160533996357486   T   T   T
  0.6046699400730265  0.3212563375094806  0.5932892150119027   T   T   T
  0.5958329868508332  0.4807298137159431  0.5933712011012404   T   T   T
 
  0.00000000E+00  0.00000000E+00  0.00000000E+00
  0.00000000E+00  0.00000000E+00  0.00000000E+00
  0.00000000E+00  0.00000000E+00  0.00000000E+00
  0.00000000E+00  0.00000000E+00  0.00000000E+00
  0.00000000E+00  0.00000000E+00  0.00000000E+00
  0.00000000E+00  0.00000000E+00  0.00000000E+00
  0.00000000E+00  0.00000000E+00  0.00000000E+00
  0.00000000E+00  0.00000000E+00  0.00000000E+00
  0.00000000E+00  0.00000000E+00  0.00000000E+00
  0.00000000E+00  0.00000000E+00  0.00000000E+00
  0.00000000E+00  0.00000000E+00  0.00000000E+00
  0.00000000E+00  0.00000000E+00  0.00000000E+00
  0.00000000E+00  0.00000000E+00  0.00000000E+00
  0.00000000E+00  0.00000000E+00  0.00000000E+00
  0.00000000E+00  0.00000000E+00  0.00000000E+00
  0.00000000E+00  0.00000000E+00  0.00000000E+00
  0.00000000E+00  0.00000000E+00  0.00000000E+00
  0.00000000E+00  0.00000000E+00  0.00000000E+00
  0.00000000E+00  0.00000000E+00  0.00000000E+00
  0.00000000E+00  0.00000000E+00  0.00000000E+00
  0.00000000E+00  0.00000000E+00  0.00000000E+00
  0.00000000E+00  0.00000000E+00  0.00000000E+00
  0.00000000E+00  0.00000000E+00  0.00000000E+00
  0.00000000E+00  0.00000000E+00  0.00000000E+00
  0.00000000E+00  0.00000000E+00  0.00000000E+00
  0.00000000E+00  0.00000000E+00  0.00000000E+00
  0.00000000E+00  0.00000000E+00  0.00000000E+00
  0.00000000E+00  0.00000000E+00  0.00000000E+00
  0.00000000E+00  0.00000000E+00  0.00000000E+00
  0.00000000E+00  0.00000000E+00  0.00000000E+00
  0.00000000E+00  0.00000000E+00  0.00000000E+00
  0.00000000E+00  0.00000000E+00  0.00000000E+00
  0.00000000E+00  0.00000000E+00  0.00000000E+00
  0.00000000E+00  0.00000000E+00  0.00000000E+00
  0.00000000E+00  0.00000000E+00  0.00000000E+00
  0.00000000E+00  0.00000000E+00  0.00000000E+00
  0.00000000E+00  0.00000000E+00  0.00000000E+00
  0.00000000E+00  0.00000000E+00  0.00000000E+00
  0.00000000E+00  0.00000000E+00  0.00000000E+00
  0.00000000E+00  0.00000000E+00  0.00000000E+00
  0.00000000E+00  0.00000000E+00  0.00000000E+00
  0.00000000E+00  0.00000000E+00  0.00000000E+00
  0.00000000E+00  0.00000000E+00  0.00000000E+00
  0.00000000E+00  0.00000000E+00  0.00000000E+00
  0.00000000E+00  0.00000000E+00  0.00000000E+00
  0.00000000E+00  0.00000000E+00  0.00000000E+00
  0.00000000E+00  0.00000000E+00  0.00000000E+00
  0.00000000E+00  0.00000000E+00  0.00000000E+00
  0.00000000E+00  0.00000000E+00  0.00000000E+00
  0.00000000E+00  0.00000000E+00  0.00000000E+00
  0.00000000E+00  0.00000000E+00  0.00000000E+00
  0.00000000E+00  0.00000000E+00  0.00000000E+00
  0.00000000E+00  0.00000000E+00  0.00000000E+00
  0.00000000E+00  0.00000000E+00  0.00000000E+00
  0.00000000E+00  0.00000000E+00  0.00000000E+00
  0.00000000E+00  0.00000000E+00  0.00000000E+00
  0.00000000E+00  0.00000000E+00  0.00000000E+00
  0.00000000E+00  0.00000000E+00  0.00000000E+00
  0.00000000E+00  0.00000000E+00  0.00000000E+00
  0.00000000E+00  0.00000000E+00  0.00000000E+00
  0.00000000E+00  0.00000000E+00  0.00000000E+00
  0.00000000E+00  0.00000000E+00  0.00000000E+00
  0.00000000E+00  0.00000000E+00  0.00000000E+00
  0.00000000E+00  0.00000000E+00  0.00000000E+00
  0.00000000E+00  0.00000000E+00  0.00000000E+00
  0.00000000E+00  0.00000000E+00  0.00000000E+00
  0.00000000E+00  0.00000000E+00  0.00000000E+00
  0.00000000E+00  0.00000000E+00  0.00000000E+00
  0.00000000E+00  0.00000000E+00  0.00000000E+00
  0.00000000E+00  0.00000000E+00  0.00000000E+00
  0.00000000E+00  0.00000000E+00  0.00000000E+00
  0.00000000E+00  0.00000000E+00  0.00000000E+00
  0.00000000E+00  0.00000000E+00  0.00000000E+00
  0.00000000E+00  0.00000000E+00  0.00000000E+00
  0.00000000E+00  0.00000000E+00  0.00000000E+00
  0.00000000E+00  0.00000000E+00  0.00000000E+00
  0.00000000E+00  0.00000000E+00  0.00000000E+00
  0.00000000E+00  0.00000000E+00  0.00000000E+00
  0.00000000E+00  0.00000000E+00  0.00000000E+00
  0.00000000E+00  0.00000000E+00  0.00000000E+00
  0.00000000E+00  0.00000000E+00  0.00000000E+00
  0.00000000E+00  0.00000000E+00  0.00000000E+00
  0.00000000E+00  0.00000000E+00  0.00000000E+00
  0.00000000E+00  0.00000000E+00  0.00000000E+00
  0.00000000E+00  0.00000000E+00  0.00000000E+00
