# Supplementary material for: Deciphering the contributing motifs of reconstructed cobalt (II) sulfides catalysts in Li-CO2 batteries
Source: Nat Commun. 2024 Mar 9;15:2167. doi: 10.1038/s41467-024-46465-8 (PMC10924882; doi:10.1038/s41467-024-46465-8)
Supplement: Supplementary file 4 — Supplementary Data 1 [file 41467_2024_46465_MOESM4_ESM.zip › Supplementary Data 1/Co9S8/Co9S8+lico2.vasp]

 co9s8+lico2(2)                         
   1.00000000000000     
    12.0080003737999998    0.0000000000000000    0.0000000000000000
    -4.0026936138000000   13.2753935494000004    0.0000000000000000
     0.0000000000000000    0.0000000000000000   21.6177997588999986
   Co   S    Li   C    O 
    44    36     1     1     2
Selective dynamics
Direct
  0.2028200029999994  0.0557000000000016  0.3495999869999977   F   F   F
  0.9727699760000021  0.1247200000000035  0.2803899939999965   F   F   F
  0.4256152349991320  0.4861944895700675  0.4146262817310597   T   T   T
  0.9727699760000021  0.3716599939999981  0.2803899939999965   F   F   F
  0.4722200040000004  0.1230499970000025  0.2820599969999975   F   F   F
  0.4302359728458479  0.2373753279548161  0.4151181106493466   T   T   T
  0.6650244416075334  0.4278763828256090  0.4860229105099094   T   T   T
  0.9242618289017993  0.4890702868165400  0.4244930194401772   T   T   T
  0.2859848126070160  0.3254624628716845  0.4538863991153986   T   T   T
  0.5226152685865966  0.2642802725300598  0.5163244444021736   T   T   T
  0.6102499960000003  0.0310299989999976  0.2474599929999997   F   F   F
  0.0647900029999988  0.3946599960000015  0.3842099909999988   F   F   F
  0.5653499960000019  0.3963299990000024  0.3825300040000030   F   F   F
  0.0647900029999988  0.1477199939999991  0.3842099909999988   F   F   F
  0.1107999979999974  0.0326999979999982  0.2457900050000035   F   F   F
  0.8347399829999986  0.4636799990000000  0.3149999979999976   F   F   F
  0.6102499960000003  0.2840799989999994  0.2474599929999997   F   F   F
  0.9293255970874978  0.1753842406184562  0.4564471932509613   T   T   T
  0.5148563734875504  0.9555358786033326  0.5054405223718687   T   T   T
  0.2915099860000012  0.3278700110000017  0.2639299929999979   F   F   F
  0.7460600140000011  0.1915100069999980  0.4006699919999974   F   F   F
  0.2347727425952645  0.0615231911483901  0.5157688983044135   T   T   T
  0.2028200029999994  0.5557000040000020  0.3495999869999977   F   F   F
  0.9727699760000021  0.6247199769999980  0.2803899939999965   F   F   F
  0.4284583505881849  0.9882488891674713  0.4149953040247890   T   T   T
  0.9727699760000021  0.8716599939999981  0.2803899939999965   F   F   F
  0.4722200040000004  0.6230499739999971  0.2820599969999975   F   F   F
  0.4289991278356631  0.7362707717640955  0.4152552136256624   T   T   T
  0.7008149515766045  0.9235625975934225  0.4730277964573243   T   T   T
  0.9265891631855511  0.9876745490610801  0.4284050513364965   T   T   T
  0.2886722183535950  0.8267879124577160  0.4538480254972082   T   T   T
  0.5212458860263540  0.7885817918198839  0.5102009727104279   T   T   T
  0.6102499960000003  0.5310299989999976  0.2474599929999997   F   F   F
  0.0647900029999988  0.8946599960000015  0.3842099909999988   F   F   F
  0.5653499960000019  0.8963299990000024  0.3825300040000030   F   F   F
  0.0647900029999988  0.6477199790000014  0.3842099909999988   F   F   F
  0.1107999979999974  0.5327000019999986  0.2457900050000035   F   F   F
  0.8347399829999986  0.9636800290000025  0.3149999979999976   F   F   F
  0.6102499960000003  0.7840800290000018  0.2474599929999997   F   F   F
  0.9267403872344550  0.8074170051944172  0.4641788330803898   T   T   T
  0.5157571369632932  0.5131465368425570  0.5153202168326707   T   T   T
  0.2915099860000012  0.8278700110000017  0.2639299929999979   F   F   F
  0.7460600140000011  0.6915100220000028  0.4006699919999974   F   F   F
  0.2296808797259741  0.5631936025158347  0.5161534687225816   T   T   T
  0.4216899870000006  0.4797399939999991  0.2312899980000012   F   F   F
  0.3386391429894893  0.2085093489182299  0.5015652789419928   T   T   T
  0.8762300010000033  0.3433800039999966  0.3680399949999966   F   F   F
  0.1613399980000025  0.1759999989999983  0.2965599890000021   F   F   F
  0.6221101295157854  0.0373941263481121  0.4332840189275198   T   T   T
  0.1202509355013989  0.0359913471834270  0.4388607518822349   T   T   T
  0.6592699890000020  0.1698099970000015  0.3027699889999980   F   F   F
  0.8003881947670862  0.2133047212652077  0.5015677968365940   T   T   T
  0.3783000110000003  0.3495700060000004  0.3618299959999973   F   F   F
  0.4216899870000006  0.2410899999999998  0.2312899980000012   F   F   F
  0.8762300010000033  0.1047199960000000  0.3680399949999966   F   F   F
  0.3328191876735652  0.4684735773504629  0.5010362517860305   T   T   T
  0.1613399980000025  0.4146600070000019  0.2965599890000021   F   F   F
  0.6180525732773136  0.2816994931037239  0.4319496543350548   T   T   T
  0.8374586044455891  0.5181668323092353  0.5050473663355359   T   T   T
  0.3824200030000000  0.1005999970000033  0.3664900059999994   F   F   F
  0.1003588722213977  0.2792171830206513  0.4408525958138668   T   T   T
  0.6551499959999987  0.4187799990000016  0.2981100080000019   F   F   F
  0.4216899870000006  0.9797400240000016  0.2312899980000012   F   F   F
  0.3388117783024233  0.7107142257980357  0.5044508061374442   T   T   T
  0.8762300010000033  0.8433799740000012  0.3680399949999966   F   F   F
  0.1613399980000025  0.6759999989999983  0.2965599890000021   F   F   F
  0.6099131618901311  0.5393520659363507  0.4299945907517135   T   T   T
  0.1146588462739309  0.5328151805002990  0.4389813269966987   T   T   T
  0.6592699890000020  0.6698099970000015  0.3027699889999980   F   F   F
  0.8063091458847896  0.6773842495624079  0.4978596593582429   T   T   T
  0.3783000110000003  0.8495699759999980  0.3618299959999973   F   F   F
  0.4216899870000006  0.7410899999999998  0.2312899980000012   F   F   F
  0.8762300010000033  0.6047199960000000  0.3680399949999966   F   F   F
  0.3394564340841787  0.9656036011478103  0.5053154133867024   T   T   T
  0.1613399980000025  0.9146599769999995  0.2965599890000021   F   F   F
  0.6208962718003218  0.7794921075574106  0.4308730458005863   T   T   T
  0.8574690892024820  0.9154375504185582  0.5131661618292706   T   T   T
  0.3824200030000000  0.6006000040000004  0.3664900059999994   F   F   F
  0.1034410602163939  0.7822398722157685  0.4397380573602001   T   T   T
  0.6551499959999987  0.9187800289999970  0.2981100080000019   F   F   F
  0.4986985908155302  0.3807845749041663  0.6513041652377202   T   T   T
  0.6040854953978668  0.4092419013465720  0.5660207372412928   T   T   T
  0.5839892016297589  0.3229984960721987  0.5973813328164935   T   T   T
  0.5725747799998477  0.4819361903067066  0.5953782793986956   T   T   T
 
  0.00000000E+00  0.00000000E+00  0.00000000E+00
  0.00000000E+00  0.00000000E+00  0.00000000E+00
  0.00000000E+00  0.00000000E+00  0.00000000E+00
  0.00000000E+00  0.00000000E+00  0.00000000E+00
  0.00000000E+00  0.00000000E+00  0.00000000E+00
  0.00000000E+00  0.00000000E+00  0.00000000E+00
  0.00000000E+00  0.00000000E+00  0.00000000E+00
  0.00000000E+00  0.00000000E+00  0.00000000E+00
  0.00000000E+00  0.00000000E+00  0.00000000E+00
  0.00000000E+00  0.00000000E+00  0.00000000E+00
  0.00000000E+00  0.00000000E+00  0.00000000E+00
  0.00000000E+00  0.00000000E+00  0.00000000E+00
  0.00000000E+00  0.00000000E+00  0.00000000E+00
  0.00000000E+00  0.00000000E+00  0.00000000E+00
  0.00000000E+00  0.00000000E+00  0.00000000E+00
  0.00000000E+00  0.00000000E+00  0.00000000E+00
  0.00000000E+00  0.00000000E+00  0.00000000E+00
  0.00000000E+00  0.00000000E+00  0.00000000E+00
  0.00000000E+00  0.00000000E+00  0.00000000E+00
  0.00000000E+00  0.00000000E+00  0.00000000E+00
  0.00000000E+00  0.00000000E+00  0.00000000E+00
  0.00000000E+00  0.00000000E+00  0.00000000E+00
  0.00000000E+00  0.00000000E+00  0.00000000E+00
  0.00000000E+00  0.00000000E+00  0.00000000E+00
  0.00000000E+00  0.00000000E+00  0.00000000E+00
  0.00000000E+00  0.00000000E+00  0.00000000E+00
  0.00000000E+00  0.00000000E+00  0.00000000E+00
  0.00000000E+00  0.00000000E+00  0.00000000E+00
  0.00000000E+00  0.00000000E+00  0.00000000E+00
  0.00000000E+00  0.00000000E+00  0.00000000E+00
  0.00000000E+00  0.00000000E+00  0.00000000E+00
  0.00000000E+00  0.00000000E+00  0.00000000E+00
  0.00000000E+00  0.00000000E+00  0.00000000E+00
  0.00000000E+00  0.00000000E+00  0.00000000E+00
  0.00000000E+00  0.00000000E+00  0.00000000E+00
  0.00000000E+00  0.00000000E+00  0.00000000E+00
  0.00000000E+00  0.00000000E+00  0.00000000E+00
  0.00000000E+00  0.00000000E+00  0.00000000E+00
  0.00000000E+00  0.00000000E+00  0.00000000E+00
  0.00000000E+00  0.00000000E+00  0.00000000E+00
  0.00000000E+00  0.00000000E+00  0.00000000E+00
  0.00000000E+00  0.00000000E+00  0.00000000E+00
  0.00000000E+00  0.00000000E+00  0.00000000E+00
  0.00000000E+00  0.00000000E+00  0.00000000E+00
  0.00000000E+00  0.00000000E+00  0.00000000E+00
  0.00000000E+00  0.00000000E+00  0.00000000E+00
  0.00000000E+00  0.00000000E+00  0.00000000E+00
  0.00000000E+00  0.00000000E+00  0.00000000E+00
  0.00000000E+00  0.00000000E+00  0.00000000E+00
  0.00000000E+00  0.00000000E+00  0.00000000E+00
  0.00000000E+00  0.00000000E+00  0.00000000E+00
  0.00000000E+00  0.00000000E+00  0.00000000E+00
  0.00000000E+00  0.00000000E+00  0.00000000E+00
  0.00000000E+00  0.00000000E+00  0.00000000E+00
  0.00000000E+00  0.00000000E+00  0.00000000E+00
  0.00000000E+00  0.00000000E+00  0.00000000E+00
  0.00000000E+00  0.00000000E+00  0.00000000E+00
  0.00000000E+00  0.00000000E+00  0.00000000E+00
  0.00000000E+00  0.00000000E+00  0.00000000E+00
  0.00000000E+00  0.00000000E+00  0.00000000E+00
  0.00000000E+00  0.00000000E+00  0.00000000E+00
  0.00000000E+00  0.00000000E+00  0.00000000E+00
  0.00000000E+00  0.00000000E+00  0.00000000E+00
  0.00000000E+00  0.00000000E+00  0.00000000E+00
  0.00000000E+00  0.00000000E+00  0.00000000E+00
  0.00000000E+00  0.00000000E+00  0.00000000E+00
  0.00000000E+00  0.00000000E+00  0.00000000E+00
  0.00000000E+00  0.00000000E+00  0.00000000E+00
  0.00000000E+00  0.00000000E+00  0.00000000E+00
  0.00000000E+00  0.00000000E+00  0.00000000E+00
  0.00000000E+00  0.00000000E+00  0.00000000E+00
  0.00000000E+00  0.00000000E+00  0.00000000E+00
  0.00000000E+00  0.00000000E+00  0.00000000E+00
  0.00000000E+00  0.00000000E+00  0.00000000E+00
  0.00000000E+00  0.00000000E+00  0.00000000E+00
  0.00000000E+00  0.00000000E+00  0.00000000E+00
  0.00000000E+00  0.00000000E+00  0.00000000E+00
  0.00000000E+00  0.00000000E+00  0.00000000E+00
  0.00000000E+00  0.00000000E+00  0.00000000E+00
  0.00000000E+00  0.00000000E+00  0.00000000E+00
  0.00000000E+00  0.00000000E+00  0.00000000E+00
  0.00000000E+00  0.00000000E+00  0.00000000E+00
  0.00000000E+00  0.00000000E+00  0.00000000E+00
  0.00000000E+00  0.00000000E+00  0.00000000E+00
