# Supplementary material for: Deciphering the contributing motifs of reconstructed cobalt (II) sulfides catalysts in Li-CO2 batteries
Source: Nat Commun. 2024 Mar 9;15:2167. doi: 10.1038/s41467-024-46465-8 (PMC10924882; doi:10.1038/s41467-024-46465-8)
Supplement: Supplementary file 4 — Supplementary Data 1 [file 41467_2024_46465_MOESM4_ESM.zip › Supplementary Data 1/CoS1.097/CoS+co3+c.vasp]

 cos+co3+c                              
   1.00000000000000     
    10.2375001907000005    0.0000000000000000    0.0000000000000000
    -1.4854317769000001   10.1291610014000000    0.0000000000000000
     0.0000000000000000    0.0000000000000000   21.4088001251000009
   Co   S    C    O 
    31    32     2     3
Selective dynamics
Direct
  0.2050500069999970  0.0449500009999966  0.2485200019999994   F   F   F
  0.7050499919999993  0.5449500080000007  0.2485200019999994   F   F   F
  0.2200299949999973  0.7799699899999979  0.3383199869999984   F   F   F
  0.7200300100000021  0.2799699899999979  0.3383199869999984   F   F   F
  0.9872869561483222  0.0092006435291959  0.4976022280365932   T   T   T
  0.5293933928942447  0.4965885348717596  0.5082138007401057   T   T   T
  0.4882688554655822  0.7681429897860600  0.4405967564031353   T   T   T
  0.9678384066159090  0.2359103040492544  0.4326077375619415   T   T   T
  0.3300499919999993  0.6699500080000007  0.2485200019999994   F   F   F
  0.8300499919999993  0.1699499930000030  0.2485200019999994   F   F   F
  0.1213735374152207  0.8757771256071791  0.4286490359104155   T   T   T
  0.6190559418000212  0.3556101033957033  0.4297899606607378   T   T   T
  0.0950300020000014  0.1549700050000027  0.3383199869999984   F   F   F
  0.5950300100000021  0.6549699899999979  0.3383199869999984   F   F   F
  0.3787710897379122  0.9335661323385648  0.5086627553322309   T   T   T
  0.8868483791523121  0.3951843288288069  0.5086677148697784   T   T   T
  0.4550499919999993  0.2949500080000007  0.2485200019999994   F   F   F
  0.9550499919999993  0.7949500080000007  0.2485200019999994   F   F   F
  0.4700300100000021  0.0299699999999987  0.3383199869999984   F   F   F
  0.9700300100000021  0.5299699899999979  0.3383199869999984   F   F   F
  0.2411374979859598  0.2537859828067373  0.4953003140221973   T   T   T
  0.2231292636004124  0.4893549236912793  0.4308791377595191   T   T   T
  0.7386925418162374  0.9915986346151957  0.4331036582548035   T   T   T
  0.0800499990000034  0.4199500080000007  0.2485200019999994   F   F   F
  0.5800499919999993  0.9199500080000007  0.2485200019999994   F   F   F
  0.4002982723356586  0.1417893303832623  0.4367185405086007   T   T   T
  0.8770399784807713  0.6299093761172719  0.4474244040626844   T   T   T
  0.3450300100000021  0.4049699899999979  0.3383199869999984   F   F   F
  0.8450300100000021  0.9049699899999979  0.3383199869999984   F   F   F
  0.1280379001341038  0.6569833505828134  0.5051455244980935   T   T   T
  0.6195077000712719  0.1294481598865181  0.5055529830936341   T   T   T
  0.0716999990000033  0.9283000229999985  0.3233500119999988   F   F   F
  0.5716999770000015  0.4282999930000031  0.3233500119999988   F   F   F
  0.0567199999999985  0.1932799969999976  0.2335499969999972   F   F   F
  0.5567200180000000  0.6932799820000000  0.2335499969999972   F   F   F
  0.3456441018424688  0.9124790821221818  0.4083309824199698   T   T   T
  0.8451531415155683  0.4093758363793415  0.4106162898940383   T   T   T
  0.3445111209799960  0.7067124870134255  0.5181559908489239   T   T   T
  0.8501917296066681  0.1589734467903687  0.5184998867078360   T   T   T
  0.3533799949999974  0.8966199759999967  0.2634800080000019   F   F   F
  0.8533800240000033  0.3966200050000026  0.2634800080000019   F   F   F
  0.1286100443758509  0.1131281765672678  0.4372066696494828   T   T   T
  0.6432820396173070  0.6229078387450723  0.4408168998169605   T   T   T
  0.3683600130000002  0.6316400170000023  0.3532899920000006   F   F   F
  0.8683599829999977  0.1316400019999975  0.3532899920000006   F   F   F
  0.1398990079090506  0.8772782741456101  0.5315791003983494   T   T   T
  0.6682040125086774  0.3510906240546467  0.5292437049350494   T   T   T
  0.3217000069999969  0.1782999930000031  0.3233500119999988   F   F   F
  0.8216999770000015  0.6783000229999985  0.3233500119999988   F   F   F
  0.3067199890000012  0.4432800109999988  0.2335499969999972   F   F   F
  0.8067200180000000  0.9432799820000000  0.2335499969999972   F   F   F
  0.0980899227022266  0.6530278316610959  0.4071388052855491   T   T   T
  0.6041310545623352  0.1482708058912393  0.4057386101636273   T   T   T
  0.1115039357035807  0.4167456379057316  0.5162497034589059   T   T   T
  0.6009445099504448  0.9103702517193044  0.5083986141718776   T   T   T
  0.1033800020000015  0.6466199759999967  0.2634800080000019   F   F   F
  0.6033800240000033  0.1466200050000026  0.2634800080000019   F   F   F
  0.3955277411012566  0.3710079349761910  0.4413086755239262   T   T   T
  0.8889827711429117  0.8540952219440934  0.4392860421549968   T   T   T
  0.1183599980000025  0.3816399869999998  0.3532899920000006   F   F   F
  0.6183599829999977  0.8816400170000023  0.3532899920000006   F   F   F
  0.4481243218920125  0.0967455710485254  0.5805455117722382   T   T   T
  0.9239985500863429  0.5974490003451873  0.5433791665489435   T   T   T
  0.3539685546284746  0.1324170909885089  0.5205013186222228   T   T   T
  0.4998634513085538  0.5367379101287416  0.6157898278751620   T   T   T
  0.5933194646446529  0.6010044677881876  0.5784622082396056   T   T   T
  0.4252372452778402  0.4451567743651862  0.5808703656519467   T   T   T
  0.4850350754594713  0.5584430380163280  0.6711383022525008   T   T   T
 
  0.00000000E+00  0.00000000E+00  0.00000000E+00
  0.00000000E+00  0.00000000E+00  0.00000000E+00
  0.00000000E+00  0.00000000E+00  0.00000000E+00
  0.00000000E+00  0.00000000E+00  0.00000000E+00
  0.00000000E+00  0.00000000E+00  0.00000000E+00
  0.00000000E+00  0.00000000E+00  0.00000000E+00
  0.00000000E+00  0.00000000E+00  0.00000000E+00
  0.00000000E+00  0.00000000E+00  0.00000000E+00
  0.00000000E+00  0.00000000E+00  0.00000000E+00
  0.00000000E+00  0.00000000E+00  0.00000000E+00
  0.00000000E+00  0.00000000E+00  0.00000000E+00
  0.00000000E+00  0.00000000E+00  0.00000000E+00
  0.00000000E+00  0.00000000E+00  0.00000000E+00
  0.00000000E+00  0.00000000E+00  0.00000000E+00
  0.00000000E+00  0.00000000E+00  0.00000000E+00
  0.00000000E+00  0.00000000E+00  0.00000000E+00
  0.00000000E+00  0.00000000E+00  0.00000000E+00
  0.00000000E+00  0.00000000E+00  0.00000000E+00
  0.00000000E+00  0.00000000E+00  0.00000000E+00
  0.00000000E+00  0.00000000E+00  0.00000000E+00
  0.00000000E+00  0.00000000E+00  0.00000000E+00
  0.00000000E+00  0.00000000E+00  0.00000000E+00
  0.00000000E+00  0.00000000E+00  0.00000000E+00
  0.00000000E+00  0.00000000E+00  0.00000000E+00
  0.00000000E+00  0.00000000E+00  0.00000000E+00
  0.00000000E+00  0.00000000E+00  0.00000000E+00
  0.00000000E+00  0.00000000E+00  0.00000000E+00
  0.00000000E+00  0.00000000E+00  0.00000000E+00
  0.00000000E+00  0.00000000E+00  0.00000000E+00
  0.00000000E+00  0.00000000E+00  0.00000000E+00
  0.00000000E+00  0.00000000E+00  0.00000000E+00
  0.00000000E+00  0.00000000E+00  0.00000000E+00
  0.00000000E+00  0.00000000E+00  0.00000000E+00
  0.00000000E+00  0.00000000E+00  0.00000000E+00
  0.00000000E+00  0.00000000E+00  0.00000000E+00
  0.00000000E+00  0.00000000E+00  0.00000000E+00
  0.00000000E+00  0.00000000E+00  0.00000000E+00
  0.00000000E+00  0.00000000E+00  0.00000000E+00
  0.00000000E+00  0.00000000E+00  0.00000000E+00
  0.00000000E+00  0.00000000E+00  0.00000000E+00
  0.00000000E+00  0.00000000E+00  0.00000000E+00
  0.00000000E+00  0.00000000E+00  0.00000000E+00
  0.00000000E+00  0.00000000E+00  0.00000000E+00
  0.00000000E+00  0.00000000E+00  0.00000000E+00
  0.00000000E+00  0.00000000E+00  0.00000000E+00
  0.00000000E+00  0.00000000E+00  0.00000000E+00
  0.00000000E+00  0.00000000E+00  0.00000000E+00
  0.00000000E+00  0.00000000E+00  0.00000000E+00
  0.00000000E+00  0.00000000E+00  0.00000000E+00
  0.00000000E+00  0.00000000E+00  0.00000000E+00
  0.00000000E+00  0.00000000E+00  0.00000000E+00
  0.00000000E+00  0.00000000E+00  0.00000000E+00
  0.00000000E+00  0.00000000E+00  0.00000000E+00
  0.00000000E+00  0.00000000E+00  0.00000000E+00
  0.00000000E+00  0.00000000E+00  0.00000000E+00
  0.00000000E+00  0.00000000E+00  0.00000000E+00
  0.00000000E+00  0.00000000E+00  0.00000000E+00
  0.00000000E+00  0.00000000E+00  0.00000000E+00
  0.00000000E+00  0.00000000E+00  0.00000000E+00
  0.00000000E+00  0.00000000E+00  0.00000000E+00
  0.00000000E+00  0.00000000E+00  0.00000000E+00
  0.00000000E+00  0.00000000E+00  0.00000000E+00
  0.00000000E+00  0.00000000E+00  0.00000000E+00
  0.00000000E+00  0.00000000E+00  0.00000000E+00
  0.00000000E+00  0.00000000E+00  0.00000000E+00
  0.00000000E+00  0.00000000E+00  0.00000000E+00
  0.00000000E+00  0.00000000E+00  0.00000000E+00
  0.00000000E+00  0.00000000E+00  0.00000000E+00
