# Supplementary material for: Deciphering the contributing motifs of reconstructed cobalt (II) sulfides catalysts in Li-CO2 batteries
Source: Nat Commun. 2024 Mar 9;15:2167. doi: 10.1038/s41467-024-46465-8 (PMC10924882; doi:10.1038/s41467-024-46465-8)
Supplement: Supplementary file 4 — Supplementary Data 1 [file 41467_2024_46465_MOESM4_ESM.zip › Supplementary Data 1/CoS1.097/CoS+li2co3+c.vasp]

 cos+li2co3+c                           
   1.00000000000000     
    10.2375001907000005    0.0000000000000000    0.0000000000000000
    -1.4854317769000001   10.1291610014000000    0.0000000000000000
     0.0000000000000000    0.0000000000000000   21.4088001251000009
   Co   S    Li   C    O 
    31    32     2     2     3
Selective dynamics
Direct
  0.2050500069999970  0.0449500009999966  0.2485200019999994   F   F   F
  0.7050499919999993  0.5449500080000007  0.2485200019999994   F   F   F
  0.2200299949999973  0.7799699899999979  0.3383199869999984   F   F   F
  0.7200300100000021  0.2799699899999979  0.3383199869999984   F   F   F
  0.9896178894871892  0.0081258007944996  0.4929229779591615   T   T   T
  0.5161058306203056  0.4950249140653447  0.5081198532880757   T   T   T
  0.5091601446417570  0.7688648628295629  0.4333525751103754   T   T   T
  0.9765238821722694  0.2442774196312728  0.4308431435110908   T   T   T
  0.3300499919999993  0.6699500080000007  0.2485200019999994   F   F   F
  0.8300499919999993  0.1699499930000030  0.2485200019999994   F   F   F
  0.1417530400810720  0.8961217280885525  0.4267451413594456   T   T   T
  0.6169471393944482  0.3744728628712841  0.4251808427455090   T   T   T
  0.0950300020000014  0.1549700050000027  0.3383199869999984   F   F   F
  0.5950300100000021  0.6549699899999979  0.3383199869999984   F   F   F
  0.3524707139485212  0.8869364728025275  0.5022938799547010   T   T   T
  0.8781341127199622  0.3936321190226679  0.5061521794425149   T   T   T
  0.4550499919999993  0.2949500080000007  0.2485200019999994   F   F   F
  0.9550499919999993  0.7949500080000007  0.2485200019999994   F   F   F
  0.4700300100000021  0.0299699999999987  0.3383199869999984   F   F   F
  0.9700300100000021  0.5299699899999979  0.3383199869999984   F   F   F
  0.2565648626967221  0.2450471349788318  0.5045932681571297   T   T   T
  0.2362433747504275  0.5210748805942498  0.4278749029423279   T   T   T
  0.7071514468293408  0.9723137739685024  0.4380225155486874   T   T   T
  0.0800499990000034  0.4199500080000007  0.2485200019999994   F   F   F
  0.5800499919999993  0.9199500080000007  0.2485200019999994   F   F   F
  0.3636801744057316  0.1026626997434291  0.4305411096366100   T   T   T
  0.8681472226772947  0.6287563304333869  0.4480607047495203   T   T   T
  0.3450300100000021  0.4049699899999979  0.3383199869999984   F   F   F
  0.8450300100000021  0.9049699899999979  0.3383199869999984   F   F   F
  0.1008866331807226  0.6467856706453952  0.5052850656354572   T   T   T
  0.6206229177381589  0.1264136321465152  0.5380722024007085   T   T   T
  0.0716999990000033  0.9283000229999985  0.3233500119999988   F   F   F
  0.5716999770000015  0.4282999930000031  0.3233500119999988   F   F   F
  0.0567199999999985  0.1932799969999976  0.2335499969999972   F   F   F
  0.5567200180000000  0.6932799820000000  0.2335499969999972   F   F   F
  0.3513931322416551  0.8971792993840642  0.4038436169300875   T   T   T
  0.8436333772331164  0.4088401418388760  0.4077367122141213   T   T   T
  0.3255869310719534  0.6675976454091274  0.5080337995683630   T   T   T
  0.8636090499308613  0.1616567886081945  0.5208946030283861   T   T   T
  0.3533799949999974  0.8966199759999967  0.2634800080000019   F   F   F
  0.8533800240000033  0.3966200050000026  0.2634800080000019   F   F   F
  0.1417793012761606  0.1171565097052384  0.4393358356317982   T   T   T
  0.6412139111303672  0.6128605416522033  0.4427603078036396   T   T   T
  0.3683600130000002  0.6316400170000023  0.3532899920000006   F   F   F
  0.8683599829999977  0.1316400019999975  0.3532899920000006   F   F   F
  0.1286470980887074  0.8651405135016921  0.5287205439472761   T   T   T
  0.6602962494559226  0.3560823589381996  0.5260571195943278   T   T   T
  0.3217000069999969  0.1782999930000031  0.3233500119999988   F   F   F
  0.8216999770000015  0.6783000229999985  0.3233500119999988   F   F   F
  0.3067199890000012  0.4432800109999988  0.2335499969999972   F   F   F
  0.8067200180000000  0.9432799820000000  0.2335499969999972   F   F   F
  0.0849764063316376  0.6630980850236728  0.4066811294883662   T   T   T
  0.5872190043407794  0.1530508186080793  0.4115184700211332   T   T   T
  0.0999420362901356  0.4003413805026870  0.4990317180272402   T   T   T
  0.5759932782760976  0.8971199480268479  0.5173316631790212   T   T   T
  0.1033800020000015  0.6466199759999967  0.2634800080000019   F   F   F
  0.6033800240000033  0.1466200050000026  0.2634800080000019   F   F   F
  0.3847986471850560  0.3769091164107996  0.4443909140034358   T   T   T
  0.8685209244102916  0.8569419230899114  0.4421124590240909   T   T   T
  0.1183599980000025  0.3816399869999998  0.3532899920000006   F   F   F
  0.6183599829999977  0.8816400170000023  0.3532899920000006   F   F   F
  0.3888828906833234  0.0953113509969832  0.5324795120281454   T   T   T
  0.9075309341095121  0.5917984427304356  0.5456404965448706   T   T   T
  0.1074603599519919  0.3845467976160561  0.6130102556413377   T   T   T
  0.3719810844877957  0.6480358327613551  0.6177794748799378   T   T   T
  0.3274785082198214  0.4285087506892583  0.6122468839326365   T   T   T
  0.6335586778297418  0.1220194770230288  0.6114547292446247   T   T   T
  0.2595901425352238  0.4955443308797543  0.6483945737887196   T   T   T
  0.4434640510211269  0.4860543902156172  0.5937670535457963   T   T   T
  0.2736684965162722  0.3125635970301498  0.5940248696823229   T   T   T
 
  0.00000000E+00  0.00000000E+00  0.00000000E+00
  0.00000000E+00  0.00000000E+00  0.00000000E+00
  0.00000000E+00  0.00000000E+00  0.00000000E+00
  0.00000000E+00  0.00000000E+00  0.00000000E+00
  0.00000000E+00  0.00000000E+00  0.00000000E+00
  0.00000000E+00  0.00000000E+00  0.00000000E+00
  0.00000000E+00  0.00000000E+00  0.00000000E+00
  0.00000000E+00  0.00000000E+00  0.00000000E+00
  0.00000000E+00  0.00000000E+00  0.00000000E+00
  0.00000000E+00  0.00000000E+00  0.00000000E+00
  0.00000000E+00  0.00000000E+00  0.00000000E+00
  0.00000000E+00  0.00000000E+00  0.00000000E+00
  0.00000000E+00  0.00000000E+00  0.00000000E+00
  0.00000000E+00  0.00000000E+00  0.00000000E+00
  0.00000000E+00  0.00000000E+00  0.00000000E+00
  0.00000000E+00  0.00000000E+00  0.00000000E+00
  0.00000000E+00  0.00000000E+00  0.00000000E+00
  0.00000000E+00  0.00000000E+00  0.00000000E+00
  0.00000000E+00  0.00000000E+00  0.00000000E+00
  0.00000000E+00  0.00000000E+00  0.00000000E+00
  0.00000000E+00  0.00000000E+00  0.00000000E+00
  0.00000000E+00  0.00000000E+00  0.00000000E+00
  0.00000000E+00  0.00000000E+00  0.00000000E+00
  0.00000000E+00  0.00000000E+00  0.00000000E+00
  0.00000000E+00  0.00000000E+00  0.00000000E+00
  0.00000000E+00  0.00000000E+00  0.00000000E+00
  0.00000000E+00  0.00000000E+00  0.00000000E+00
  0.00000000E+00  0.00000000E+00  0.00000000E+00
  0.00000000E+00  0.00000000E+00  0.00000000E+00
  0.00000000E+00  0.00000000E+00  0.00000000E+00
  0.00000000E+00  0.00000000E+00  0.00000000E+00
  0.00000000E+00  0.00000000E+00  0.00000000E+00
  0.00000000E+00  0.00000000E+00  0.00000000E+00
  0.00000000E+00  0.00000000E+00  0.00000000E+00
  0.00000000E+00  0.00000000E+00  0.00000000E+00
  0.00000000E+00  0.00000000E+00  0.00000000E+00
  0.00000000E+00  0.00000000E+00  0.00000000E+00
  0.00000000E+00  0.00000000E+00  0.00000000E+00
  0.00000000E+00  0.00000000E+00  0.00000000E+00
  0.00000000E+00  0.00000000E+00  0.00000000E+00
  0.00000000E+00  0.00000000E+00  0.00000000E+00
  0.00000000E+00  0.00000000E+00  0.00000000E+00
  0.00000000E+00  0.00000000E+00  0.00000000E+00
  0.00000000E+00  0.00000000E+00  0.00000000E+00
  0.00000000E+00  0.00000000E+00  0.00000000E+00
  0.00000000E+00  0.00000000E+00  0.00000000E+00
  0.00000000E+00  0.00000000E+00  0.00000000E+00
  0.00000000E+00  0.00000000E+00  0.00000000E+00
  0.00000000E+00  0.00000000E+00  0.00000000E+00
  0.00000000E+00  0.00000000E+00  0.00000000E+00
  0.00000000E+00  0.00000000E+00  0.00000000E+00
  0.00000000E+00  0.00000000E+00  0.00000000E+00
  0.00000000E+00  0.00000000E+00  0.00000000E+00
  0.00000000E+00  0.00000000E+00  0.00000000E+00
  0.00000000E+00  0.00000000E+00  0.00000000E+00
  0.00000000E+00  0.00000000E+00  0.00000000E+00
  0.00000000E+00  0.00000000E+00  0.00000000E+00
  0.00000000E+00  0.00000000E+00  0.00000000E+00
  0.00000000E+00  0.00000000E+00  0.00000000E+00
  0.00000000E+00  0.00000000E+00  0.00000000E+00
  0.00000000E+00  0.00000000E+00  0.00000000E+00
  0.00000000E+00  0.00000000E+00  0.00000000E+00
  0.00000000E+00  0.00000000E+00  0.00000000E+00
  0.00000000E+00  0.00000000E+00  0.00000000E+00
  0.00000000E+00  0.00000000E+00  0.00000000E+00
  0.00000000E+00  0.00000000E+00  0.00000000E+00
  0.00000000E+00  0.00000000E+00  0.00000000E+00
  0.00000000E+00  0.00000000E+00  0.00000000E+00
  0.00000000E+00  0.00000000E+00  0.00000000E+00
  0.00000000E+00  0.00000000E+00  0.00000000E+00
