# Supplementary material for: Deciphering the contributing motifs of reconstructed cobalt (II) sulfides catalysts in Li-CO2 batteries
Source: Nat Commun. 2024 Mar 9;15:2167. doi: 10.1038/s41467-024-46465-8 (PMC10924882; doi:10.1038/s41467-024-46465-8)
Supplement: Supplementary file 4 — Supplementary Data 1 [file 41467_2024_46465_MOESM4_ESM.zip › Supplementary Data 1/CoS1.097/CoS+lico2.vasp]

 cos+lico2\(2)                          
   1.00000000000000     
    10.2375001907000005    0.0000000000000000    0.0000000000000000
    -1.4854317769000001   10.1291610014000000    0.0000000000000000
     0.0000000000000000    0.0000000000000000   21.4088001251000009
   Co   S    Li   C    O 
    31    32     1     1     2
Selective dynamics
Direct
  0.2050500069999970  0.0449500009999966  0.2485200019999994   F   F   F
  0.7050499919999993  0.5449500080000007  0.2485200019999994   F   F   F
  0.2200299949999973  0.7799699899999979  0.3383199869999984   F   F   F
  0.7200300100000021  0.2799699899999979  0.3383199869999984   F   F   F
  0.9876106210776845  0.0040390417250196  0.4942265251453897   T   T   T
  0.4761616871558705  0.5356832273513992  0.4963139829821723   T   T   T
  0.4788076121792402  0.7519801750518713  0.4300115310021319   T   T   T
  0.9697989353668163  0.2327680255498942  0.4320618392156407   T   T   T
  0.3300499919999993  0.6699500080000007  0.2485200019999994   F   F   F
  0.8300499919999993  0.1699499930000030  0.2485200019999994   F   F   F
  0.1448817538648277  0.8938764691393618  0.4305197507731569   T   T   T
  0.6377989857845081  0.3802515325488381  0.4436272220511945   T   T   T
  0.0950300020000014  0.1549700050000027  0.3383199869999984   F   F   F
  0.5950300100000021  0.6549699899999979  0.3383199869999984   F   F   F
  0.3678891436657573  0.9062695556224467  0.5020397034447324   T   T   T
  0.8874483857728606  0.3878192082626792  0.5077449883105909   T   T   T
  0.4550499919999993  0.2949500080000007  0.2485200019999994   F   F   F
  0.9550499919999993  0.7949500080000007  0.2485200019999994   F   F   F
  0.4700300100000021  0.0299699999999987  0.3383199869999984   F   F   F
  0.9700300100000021  0.5299699899999979  0.3383199869999984   F   F   F
  0.2571869593544114  0.2591371978293514  0.5040387839251035   T   T   T
  0.2298270871146358  0.4977005889575072  0.4282431941047800   T   T   T
  0.7239450255437337  0.9789293477373108  0.4342418423887013   T   T   T
  0.0800499990000034  0.4199500080000007  0.2485200019999994   F   F   F
  0.5800499919999993  0.9199500080000007  0.2485200019999994   F   F   F
  0.3988424478621620  0.1440793072540843  0.4332168110179446   T   T   T
  0.8817347344339874  0.6275163982184984  0.4444852866328415   T   T   T
  0.3450300100000021  0.4049699899999979  0.3383199869999984   F   F   F
  0.8450300100000021  0.9049699899999979  0.3383199869999984   F   F   F
  0.1271038359427832  0.6453177769499154  0.5063197321392343   T   T   T
  0.6302313070853736  0.1443295863921474  0.5059391286542739   T   T   T
  0.0716999990000033  0.9283000229999985  0.3233500119999988   F   F   F
  0.5716999770000015  0.4282999930000031  0.3233500119999988   F   F   F
  0.0567199999999985  0.1932799969999976  0.2335499969999972   F   F   F
  0.5567200180000000  0.6932799820000000  0.2335499969999972   F   F   F
  0.3521672180741952  0.9065171666916563  0.4043318306535734   T   T   T
  0.8502705576917580  0.4031657356447615  0.4090386222440804   T   T   T
  0.3480772165958729  0.6860316197667566  0.5143893561343578   T   T   T
  0.8561669699352378  0.1560690304001695  0.5177755828361417   T   T   T
  0.3533799949999974  0.8966199759999967  0.2634800080000019   F   F   F
  0.8533800240000033  0.3966200050000026  0.2634800080000019   F   F   F
  0.1381192742129601  0.1135807101082219  0.4385750585751444   T   T   T
  0.6423701603375287  0.6051634203522485  0.4388044428777526   T   T   T
  0.3683600130000002  0.6316400170000023  0.3532899920000006   F   F   F
  0.8683599829999977  0.1316400019999975  0.3532899920000006   F   F   F
  0.1393379454456896  0.8692067358703119  0.5320254062534432   T   T   T
  0.6791870313247238  0.3469410853809844  0.5411951763368082   T   T   T
  0.3217000069999969  0.1782999930000031  0.3233500119999988   F   F   F
  0.8216999770000015  0.6783000229999985  0.3233500119999988   F   F   F
  0.3067199890000012  0.4432800109999988  0.2335499969999972   F   F   F
  0.8067200180000000  0.9432799820000000  0.2335499969999972   F   F   F
  0.0962690082143457  0.6555767896699405  0.4078426673355822   T   T   T
  0.6042336158699481  0.1550949250371939  0.4074925859529162   T   T   T
  0.1091590757598244  0.4122415951418437  0.5101413673101172   T   T   T
  0.5880190438398225  0.9224497480383247  0.5138343121153940   T   T   T
  0.1033800020000015  0.6466199759999967  0.2634800080000019   F   F   F
  0.6033800240000033  0.1466200050000026  0.2634800080000019   F   F   F
  0.3974544117475405  0.3664573196563688  0.4394740063052475   T   T   T
  0.8796266880814965  0.8523604170679550  0.4392989755532684   T   T   T
  0.1183599980000025  0.3816399869999998  0.3532899920000006   F   F   F
  0.6183599829999977  0.8816400170000023  0.3532899920000006   F   F   F
  0.4022378831380294  0.1145958608066373  0.5345104388221433   T   T   T
  0.9218250679697517  0.5939699105407268  0.5418550281264715   T   T   T
  0.4360053470367711  0.4124041352520075  0.6601795732135982   T   T   T
  0.3233224349512686  0.3452708405206362  0.5784474472762602   T   T   T
  0.4160703283825689  0.4499161238002801  0.5764083214713236   T   T   T
  0.2858304647657251  0.3004735613749249  0.6314546235602539   T   T   T
 
  0.00000000E+00  0.00000000E+00  0.00000000E+00
  0.00000000E+00  0.00000000E+00  0.00000000E+00
  0.00000000E+00  0.00000000E+00  0.00000000E+00
  0.00000000E+00  0.00000000E+00  0.00000000E+00
  0.00000000E+00  0.00000000E+00  0.00000000E+00
  0.00000000E+00  0.00000000E+00  0.00000000E+00
  0.00000000E+00  0.00000000E+00  0.00000000E+00
  0.00000000E+00  0.00000000E+00  0.00000000E+00
  0.00000000E+00  0.00000000E+00  0.00000000E+00
  0.00000000E+00  0.00000000E+00  0.00000000E+00
  0.00000000E+00  0.00000000E+00  0.00000000E+00
  0.00000000E+00  0.00000000E+00  0.00000000E+00
  0.00000000E+00  0.00000000E+00  0.00000000E+00
  0.00000000E+00  0.00000000E+00  0.00000000E+00
  0.00000000E+00  0.00000000E+00  0.00000000E+00
  0.00000000E+00  0.00000000E+00  0.00000000E+00
  0.00000000E+00  0.00000000E+00  0.00000000E+00
  0.00000000E+00  0.00000000E+00  0.00000000E+00
  0.00000000E+00  0.00000000E+00  0.00000000E+00
  0.00000000E+00  0.00000000E+00  0.00000000E+00
  0.00000000E+00  0.00000000E+00  0.00000000E+00
  0.00000000E+00  0.00000000E+00  0.00000000E+00
  0.00000000E+00  0.00000000E+00  0.00000000E+00
  0.00000000E+00  0.00000000E+00  0.00000000E+00
  0.00000000E+00  0.00000000E+00  0.00000000E+00
  0.00000000E+00  0.00000000E+00  0.00000000E+00
  0.00000000E+00  0.00000000E+00  0.00000000E+00
  0.00000000E+00  0.00000000E+00  0.00000000E+00
  0.00000000E+00  0.00000000E+00  0.00000000E+00
  0.00000000E+00  0.00000000E+00  0.00000000E+00
  0.00000000E+00  0.00000000E+00  0.00000000E+00
  0.00000000E+00  0.00000000E+00  0.00000000E+00
  0.00000000E+00  0.00000000E+00  0.00000000E+00
  0.00000000E+00  0.00000000E+00  0.00000000E+00
  0.00000000E+00  0.00000000E+00  0.00000000E+00
  0.00000000E+00  0.00000000E+00  0.00000000E+00
  0.00000000E+00  0.00000000E+00  0.00000000E+00
  0.00000000E+00  0.00000000E+00  0.00000000E+00
  0.00000000E+00  0.00000000E+00  0.00000000E+00
  0.00000000E+00  0.00000000E+00  0.00000000E+00
  0.00000000E+00  0.00000000E+00  0.00000000E+00
  0.00000000E+00  0.00000000E+00  0.00000000E+00
  0.00000000E+00  0.00000000E+00  0.00000000E+00
  0.00000000E+00  0.00000000E+00  0.00000000E+00
  0.00000000E+00  0.00000000E+00  0.00000000E+00
  0.00000000E+00  0.00000000E+00  0.00000000E+00
  0.00000000E+00  0.00000000E+00  0.00000000E+00
  0.00000000E+00  0.00000000E+00  0.00000000E+00
  0.00000000E+00  0.00000000E+00  0.00000000E+00
  0.00000000E+00  0.00000000E+00  0.00000000E+00
  0.00000000E+00  0.00000000E+00  0.00000000E+00
  0.00000000E+00  0.00000000E+00  0.00000000E+00
  0.00000000E+00  0.00000000E+00  0.00000000E+00
  0.00000000E+00  0.00000000E+00  0.00000000E+00
  0.00000000E+00  0.00000000E+00  0.00000000E+00
  0.00000000E+00  0.00000000E+00  0.00000000E+00
  0.00000000E+00  0.00000000E+00  0.00000000E+00
  0.00000000E+00  0.00000000E+00  0.00000000E+00
  0.00000000E+00  0.00000000E+00  0.00000000E+00
  0.00000000E+00  0.00000000E+00  0.00000000E+00
  0.00000000E+00  0.00000000E+00  0.00000000E+00
  0.00000000E+00  0.00000000E+00  0.00000000E+00
  0.00000000E+00  0.00000000E+00  0.00000000E+00
  0.00000000E+00  0.00000000E+00  0.00000000E+00
  0.00000000E+00  0.00000000E+00  0.00000000E+00
  0.00000000E+00  0.00000000E+00  0.00000000E+00
  0.00000000E+00  0.00000000E+00  0.00000000E+00
