# Supplementary material for: Deciphering the contributing motifs of reconstructed cobalt (II) sulfides catalysts in Li-CO2 batteries
Source: Nat Commun. 2024 Mar 9;15:2167. doi: 10.1038/s41467-024-46465-8 (PMC10924882; doi:10.1038/s41467-024-46465-8)
Supplement: Supplementary file 4 — Supplementary Data 1 [file 41467_2024_46465_MOESM4_ESM.zip › Supplementary Data 1/CoS1.097/CoS+lico3+c.vasp]

 cos+lico3+c                            
   1.00000000000000     
    10.2375001907000005    0.0000000000000000    0.0000000000000000
    -1.4854317769000001   10.1291610014000000    0.0000000000000000
     0.0000000000000000    0.0000000000000000   21.4088001251000009
   Co   S    Li   C    O 
    31    32     1     2     3
Selective dynamics
Direct
  0.2050500069999970  0.0449500009999966  0.2485200019999994   F   F   F
  0.7050499919999993  0.5449500080000007  0.2485200019999994   F   F   F
  0.2200299949999973  0.7799699899999979  0.3383199869999984   F   F   F
  0.7200300100000021  0.2799699899999979  0.3383199869999984   F   F   F
  0.9871895490672794  0.0129377474222946  0.4932329350411265   T   T   T
  0.5279880395286636  0.4880505607689411  0.5075496950256140   T   T   T
  0.5090807837964287  0.7759937431057119  0.4375642016742198   T   T   T
  0.9794388121130068  0.2465122775529943  0.4283732995607606   T   T   T
  0.3300499919999993  0.6699500080000007  0.2485200019999994   F   F   F
  0.8300499919999993  0.1699499930000030  0.2485200019999994   F   F   F
  0.1406831760435684  0.8977164202468861  0.4288090618649065   T   T   T
  0.6162900865792037  0.3582465636067872  0.4265408603202497   T   T   T
  0.0950300020000014  0.1549700050000027  0.3383199869999984   F   F   F
  0.5950300100000021  0.6549699899999979  0.3383199869999984   F   F   F
  0.3439873913522348  0.8851339715782760  0.5056871335570985   T   T   T
  0.8946277825369526  0.3942756442593626  0.5065809427614714   T   T   T
  0.4550499919999993  0.2949500080000007  0.2485200019999994   F   F   F
  0.9550499919999993  0.7949500080000007  0.2485200019999994   F   F   F
  0.4700300100000021  0.0299699999999987  0.3383199869999984   F   F   F
  0.9700300100000021  0.5299699899999979  0.3383199869999984   F   F   F
  0.2584728584590830  0.2425148457329078  0.5079171635708887   T   T   T
  0.2296961363142774  0.5223343275157635  0.4284644993796801   T   T   T
  0.7119605756991770  0.9687773065003490  0.4397215914238168   T   T   T
  0.0800499990000034  0.4199500080000007  0.2485200019999994   F   F   F
  0.5800499919999993  0.9199500080000007  0.2485200019999994   F   F   F
  0.3931464484449936  0.1392611258324914  0.4306643178845399   T   T   T
  0.8743763229162310  0.6300865266036798  0.4420047158789728   T   T   T
  0.3450300100000021  0.4049699899999979  0.3383199869999984   F   F   F
  0.8450300100000021  0.9049699899999979  0.3383199869999984   F   F   F
  0.1275136611678962  0.6931382220056918  0.5041608655471668   T   T   T
  0.6274581926081700  0.1295208154879209  0.5394095091443663   T   T   T
  0.0716999990000033  0.9283000229999985  0.3233500119999988   F   F   F
  0.5716999770000015  0.4282999930000031  0.3233500119999988   F   F   F
  0.0567199999999985  0.1932799969999976  0.2335499969999972   F   F   F
  0.5567200180000000  0.6932799820000000  0.2335499969999972   F   F   F
  0.3500925820940111  0.9072993265915080  0.4063232324342709   T   T   T
  0.8446005591876131  0.4110667559386115  0.4090034403482438   T   T   T
  0.3373286895831972  0.6644728120248239  0.5032995115599389   T   T   T
  0.8654088831390726  0.1633973142947740  0.5207659269454957   T   T   T
  0.3533799949999974  0.8966199759999967  0.2634800080000019   F   F   F
  0.8533800240000033  0.3966200050000026  0.2634800080000019   F   F   F
  0.1426459194101542  0.1160999028816663  0.4384124132181872   T   T   T
  0.6427104455353471  0.6181328287550462  0.4430184015774428   T   T   T
  0.3683600130000002  0.6316400170000023  0.3532899920000006   F   F   F
  0.8683599829999977  0.1316400019999975  0.3532899920000006   F   F   F
  0.1297969842110501  0.8913689208680230  0.5351101007270279   T   T   T
  0.6731002928223506  0.3556515878449678  0.5252946665460221   T   T   T
  0.3217000069999969  0.1782999930000031  0.3233500119999988   F   F   F
  0.8216999770000015  0.6783000229999985  0.3233500119999988   F   F   F
  0.3067199890000012  0.4432800109999988  0.2335499969999972   F   F   F
  0.8067200180000000  0.9432799820000000  0.2335499969999972   F   F   F
  0.0898309869066298  0.6612822697137507  0.4073895615884630   T   T   T
  0.6013079671534887  0.1456978466175190  0.4086441382093070   T   T   T
  0.1066646698626302  0.3843057607391260  0.4935720545045365   T   T   T
  0.5802836838977736  0.8999387176683961  0.5193492554528215   T   T   T
  0.1033800020000015  0.6466199759999967  0.2634800080000019   F   F   F
  0.6033800240000033  0.1466200050000026  0.2634800080000019   F   F   F
  0.3951551816092818  0.3642560049199640  0.4449846224755515   T   T   T
  0.8757789635860932  0.8569517750578246  0.4402182373991904   T   T   T
  0.1183599980000025  0.3816399869999998  0.3532899920000006   F   F   F
  0.6183599829999977  0.8816400170000023  0.3532899920000006   F   F   F
  0.3990111558818412  0.0957407342523070  0.5309061262686198   T   T   T
  0.9365891318263988  0.5970928868819838  0.5387694302625984   T   T   T
  0.3817668675765880  0.6401956092762756  0.6197192866309827   T   T   T
  0.3385921627412354  0.4232947168023704  0.6122538883942181   T   T   T
  0.6399682393668619  0.1245898567324290  0.6128106255937225   T   T   T
  0.2919332425399161  0.4859842695402604  0.6558645179335468   T   T   T
  0.4538411625926204  0.4830928746345415  0.5878657532235467   T   T   T
  0.2832918111381668  0.3113459443412487  0.5908654212767671   T   T   T
 
  0.00000000E+00  0.00000000E+00  0.00000000E+00
  0.00000000E+00  0.00000000E+00  0.00000000E+00
  0.00000000E+00  0.00000000E+00  0.00000000E+00
  0.00000000E+00  0.00000000E+00  0.00000000E+00
  0.00000000E+00  0.00000000E+00  0.00000000E+00
  0.00000000E+00  0.00000000E+00  0.00000000E+00
  0.00000000E+00  0.00000000E+00  0.00000000E+00
  0.00000000E+00  0.00000000E+00  0.00000000E+00
  0.00000000E+00  0.00000000E+00  0.00000000E+00
  0.00000000E+00  0.00000000E+00  0.00000000E+00
  0.00000000E+00  0.00000000E+00  0.00000000E+00
  0.00000000E+00  0.00000000E+00  0.00000000E+00
  0.00000000E+00  0.00000000E+00  0.00000000E+00
  0.00000000E+00  0.00000000E+00  0.00000000E+00
  0.00000000E+00  0.00000000E+00  0.00000000E+00
  0.00000000E+00  0.00000000E+00  0.00000000E+00
  0.00000000E+00  0.00000000E+00  0.00000000E+00
  0.00000000E+00  0.00000000E+00  0.00000000E+00
  0.00000000E+00  0.00000000E+00  0.00000000E+00
  0.00000000E+00  0.00000000E+00  0.00000000E+00
  0.00000000E+00  0.00000000E+00  0.00000000E+00
  0.00000000E+00  0.00000000E+00  0.00000000E+00
  0.00000000E+00  0.00000000E+00  0.00000000E+00
  0.00000000E+00  0.00000000E+00  0.00000000E+00
  0.00000000E+00  0.00000000E+00  0.00000000E+00
  0.00000000E+00  0.00000000E+00  0.00000000E+00
  0.00000000E+00  0.00000000E+00  0.00000000E+00
  0.00000000E+00  0.00000000E+00  0.00000000E+00
  0.00000000E+00  0.00000000E+00  0.00000000E+00
  0.00000000E+00  0.00000000E+00  0.00000000E+00
  0.00000000E+00  0.00000000E+00  0.00000000E+00
  0.00000000E+00  0.00000000E+00  0.00000000E+00
  0.00000000E+00  0.00000000E+00  0.00000000E+00
  0.00000000E+00  0.00000000E+00  0.00000000E+00
  0.00000000E+00  0.00000000E+00  0.00000000E+00
  0.00000000E+00  0.00000000E+00  0.00000000E+00
  0.00000000E+00  0.00000000E+00  0.00000000E+00
  0.00000000E+00  0.00000000E+00  0.00000000E+00
  0.00000000E+00  0.00000000E+00  0.00000000E+00
  0.00000000E+00  0.00000000E+00  0.00000000E+00
  0.00000000E+00  0.00000000E+00  0.00000000E+00
  0.00000000E+00  0.00000000E+00  0.00000000E+00
  0.00000000E+00  0.00000000E+00  0.00000000E+00
  0.00000000E+00  0.00000000E+00  0.00000000E+00
  0.00000000E+00  0.00000000E+00  0.00000000E+00
  0.00000000E+00  0.00000000E+00  0.00000000E+00
  0.00000000E+00  0.00000000E+00  0.00000000E+00
  0.00000000E+00  0.00000000E+00  0.00000000E+00
  0.00000000E+00  0.00000000E+00  0.00000000E+00
  0.00000000E+00  0.00000000E+00  0.00000000E+00
  0.00000000E+00  0.00000000E+00  0.00000000E+00
  0.00000000E+00  0.00000000E+00  0.00000000E+00
  0.00000000E+00  0.00000000E+00  0.00000000E+00
  0.00000000E+00  0.00000000E+00  0.00000000E+00
  0.00000000E+00  0.00000000E+00  0.00000000E+00
  0.00000000E+00  0.00000000E+00  0.00000000E+00
  0.00000000E+00  0.00000000E+00  0.00000000E+00
  0.00000000E+00  0.00000000E+00  0.00000000E+00
  0.00000000E+00  0.00000000E+00  0.00000000E+00
  0.00000000E+00  0.00000000E+00  0.00000000E+00
  0.00000000E+00  0.00000000E+00  0.00000000E+00
  0.00000000E+00  0.00000000E+00  0.00000000E+00
  0.00000000E+00  0.00000000E+00  0.00000000E+00
  0.00000000E+00  0.00000000E+00  0.00000000E+00
  0.00000000E+00  0.00000000E+00  0.00000000E+00
  0.00000000E+00  0.00000000E+00  0.00000000E+00
  0.00000000E+00  0.00000000E+00  0.00000000E+00
  0.00000000E+00  0.00000000E+00  0.00000000E+00
  0.00000000E+00  0.00000000E+00  0.00000000E+00
