# Supplementary material for: Deciphering the contributing motifs of reconstructed cobalt (II) sulfides catalysts in Li-CO2 batteries
Source: Nat Commun. 2024 Mar 9;15:2167. doi: 10.1038/s41467-024-46465-8 (PMC10924882; doi:10.1038/s41467-024-46465-8)
Supplement: Supplementary file 4 — Supplementary Data 1 [file 41467_2024_46465_MOESM4_ESM.zip › Supplementary Data 1/CoS1.097/CoS+lico3+co.vasp]

 cos+lico3+co                           
   1.00000000000000     
    10.2375001907000005    0.0000000000000000    0.0000000000000000
    -1.4854317769000001   10.1291610014000000    0.0000000000000000
     0.0000000000000000    0.0000000000000000   21.4088001251000009
   Co   S    Li   C    O 
    31    32     1     2     4
Selective dynamics
Direct
  0.2050500069999970  0.0449500009999966  0.2485200019999994   F   F   F
  0.7050499919999993  0.5449500080000007  0.2485200019999994   F   F   F
  0.2200299949999973  0.7799699899999979  0.3383199869999984   F   F   F
  0.7200300100000021  0.2799699899999979  0.3383199869999984   F   F   F
  0.9806782790002357  0.0125546741016741  0.4904348570487597   T   T   T
  0.5041127936895359  0.5134392935419899  0.4958568051445603   T   T   T
  0.5153862244174671  0.7711884506433075  0.4452762729499854   T   T   T
  0.9815577282199771  0.2483083712124376  0.4298790314530882   T   T   T
  0.3300499919999993  0.6699500080000007  0.2485200019999994   F   F   F
  0.8300499919999993  0.1699499930000030  0.2485200019999994   F   F   F
  0.1473788997309981  0.8939992116519750  0.4305861886093789   T   T   T
  0.6264763014675404  0.3792900791890568  0.4273542655103616   T   T   T
  0.0950300020000014  0.1549700050000027  0.3383199869999984   F   F   F
  0.5950300100000021  0.6549699899999979  0.3383199869999984   F   F   F
  0.3519379092153220  0.8881938632790097  0.5138331077597205   T   T   T
  0.8871074409882156  0.3982792467005299  0.5064020654829657   T   T   T
  0.4550499919999993  0.2949500080000007  0.2485200019999994   F   F   F
  0.9550499919999993  0.7949500080000007  0.2485200019999994   F   F   F
  0.4700300100000021  0.0299699999999987  0.3383199869999984   F   F   F
  0.9700300100000021  0.5299699899999979  0.3383199869999984   F   F   F
  0.2523304873728974  0.2605863584434301  0.4927020835449079   T   T   T
  0.2395012896326943  0.5137032341059965  0.4392240577536818   T   T   T
  0.7117803317509818  0.9744009607757400  0.4389215645079170   T   T   T
  0.0800499990000034  0.4199500080000007  0.2485200019999994   F   F   F
  0.5800499919999993  0.9199500080000007  0.2485200019999994   F   F   F
  0.3647438559076304  0.1104954053167107  0.4290144824145075   T   T   T
  0.8752313152475203  0.6346828039841533  0.4359002718193806   T   T   T
  0.3450300100000021  0.4049699899999979  0.3383199869999984   F   F   F
  0.8450300100000021  0.9049699899999979  0.3383199869999984   F   F   F
  0.1424752961483199  0.6903144265468846  0.5186516536627606   T   T   T
  0.6134685822369517  0.1419879941110239  0.5237233967552635   T   T   T
  0.0716999990000033  0.9283000229999985  0.3233500119999988   F   F   F
  0.5716999770000015  0.4282999930000031  0.3233500119999988   F   F   F
  0.0567199999999985  0.1932799969999976  0.2335499969999972   F   F   F
  0.5567200180000000  0.6932799820000000  0.2335499969999972   F   F   F
  0.3558082241861394  0.8997850149594684  0.4101305870830579   T   T   T
  0.8471314649345745  0.4093912945197099  0.4085434584969372   T   T   T
  0.3605631555446465  0.6508754037917523  0.5043059379675767   T   T   T
  0.8542599885309478  0.1658672065832936  0.5159612439484008   T   T   T
  0.3533799949999974  0.8966199759999967  0.2634800080000019   F   F   F
  0.8533800240000033  0.3966200050000026  0.2634800080000019   F   F   F
  0.1405412306483341  0.1133431588023841  0.4354360744862123   T   T   T
  0.6497741342779753  0.6144923551436504  0.4365427259240988   T   T   T
  0.3683600130000002  0.6316400170000023  0.3532899920000006   F   F   F
  0.8683599829999977  0.1316400019999975  0.3532899920000006   F   F   F
  0.1179109454809079  0.8949817419431340  0.5312929431789808   T   T   T
  0.6555777091099780  0.3764983118211100  0.5300333342445621   T   T   T
  0.3217000069999969  0.1782999930000031  0.3233500119999988   F   F   F
  0.8216999770000015  0.6783000229999985  0.3233500119999988   F   F   F
  0.3067199890000012  0.4432800109999988  0.2335499969999972   F   F   F
  0.8067200180000000  0.9432799820000000  0.2335499969999972   F   F   F
  0.0976761659752158  0.6646013179442439  0.4161827873052915   T   T   T
  0.5911441079946459  0.1553018455420969  0.4140519778178355   T   T   T
  0.1033011978386229  0.3893580865413551  0.5066899402889320   T   T   T
  0.5870172977733212  0.9112105149052113  0.5185543682762491   T   T   T
  0.1033800020000015  0.6466199759999967  0.2634800080000019   F   F   F
  0.6033800240000033  0.1466200050000026  0.2634800080000019   F   F   F
  0.3967154666089152  0.3695896249050665  0.4365340140812988   T   T   T
  0.8722044765896420  0.8579388558709993  0.4382759656549634   T   T   T
  0.1183599980000025  0.3816399869999998  0.3532899920000006   F   F   F
  0.6183599829999977  0.8816400170000023  0.3532899920000006   F   F   F
  0.3834476790884432  0.1171380108504557  0.5309910435972935   T   T   T
  0.9286828425003397  0.6050371501818780  0.5335008867698902   T   T   T
  0.1873255492275489  0.8737977608560650  0.6336596343892271   T   T   T
  0.3151288298177131  0.7253681457569281  0.6276869881684610   T   T   T
  0.6267728983189215  0.1314976322905703  0.6049042612107888   T   T   T
  0.3607791447037775  0.8500208882490426  0.6078674588879105   T   T   T
  0.3763772831933604  0.6647886409166727  0.6641988214748740   T   T   T
  0.1884608708324655  0.6819947495039350  0.6104274971345471   T   T   T
  0.6345593549316494  0.1263664306038335  0.6588028860520680   T   T   T
 
  0.00000000E+00  0.00000000E+00  0.00000000E+00
  0.00000000E+00  0.00000000E+00  0.00000000E+00
  0.00000000E+00  0.00000000E+00  0.00000000E+00
  0.00000000E+00  0.00000000E+00  0.00000000E+00
  0.00000000E+00  0.00000000E+00  0.00000000E+00
  0.00000000E+00  0.00000000E+00  0.00000000E+00
  0.00000000E+00  0.00000000E+00  0.00000000E+00
  0.00000000E+00  0.00000000E+00  0.00000000E+00
  0.00000000E+00  0.00000000E+00  0.00000000E+00
  0.00000000E+00  0.00000000E+00  0.00000000E+00
  0.00000000E+00  0.00000000E+00  0.00000000E+00
  0.00000000E+00  0.00000000E+00  0.00000000E+00
  0.00000000E+00  0.00000000E+00  0.00000000E+00
  0.00000000E+00  0.00000000E+00  0.00000000E+00
  0.00000000E+00  0.00000000E+00  0.00000000E+00
  0.00000000E+00  0.00000000E+00  0.00000000E+00
  0.00000000E+00  0.00000000E+00  0.00000000E+00
  0.00000000E+00  0.00000000E+00  0.00000000E+00
  0.00000000E+00  0.00000000E+00  0.00000000E+00
  0.00000000E+00  0.00000000E+00  0.00000000E+00
  0.00000000E+00  0.00000000E+00  0.00000000E+00
  0.00000000E+00  0.00000000E+00  0.00000000E+00
  0.00000000E+00  0.00000000E+00  0.00000000E+00
  0.00000000E+00  0.00000000E+00  0.00000000E+00
  0.00000000E+00  0.00000000E+00  0.00000000E+00
  0.00000000E+00  0.00000000E+00  0.00000000E+00
  0.00000000E+00  0.00000000E+00  0.00000000E+00
  0.00000000E+00  0.00000000E+00  0.00000000E+00
  0.00000000E+00  0.00000000E+00  0.00000000E+00
  0.00000000E+00  0.00000000E+00  0.00000000E+00
  0.00000000E+00  0.00000000E+00  0.00000000E+00
  0.00000000E+00  0.00000000E+00  0.00000000E+00
  0.00000000E+00  0.00000000E+00  0.00000000E+00
  0.00000000E+00  0.00000000E+00  0.00000000E+00
  0.00000000E+00  0.00000000E+00  0.00000000E+00
  0.00000000E+00  0.00000000E+00  0.00000000E+00
  0.00000000E+00  0.00000000E+00  0.00000000E+00
  0.00000000E+00  0.00000000E+00  0.00000000E+00
  0.00000000E+00  0.00000000E+00  0.00000000E+00
  0.00000000E+00  0.00000000E+00  0.00000000E+00
  0.00000000E+00  0.00000000E+00  0.00000000E+00
  0.00000000E+00  0.00000000E+00  0.00000000E+00
  0.00000000E+00  0.00000000E+00  0.00000000E+00
  0.00000000E+00  0.00000000E+00  0.00000000E+00
  0.00000000E+00  0.00000000E+00  0.00000000E+00
  0.00000000E+00  0.00000000E+00  0.00000000E+00
  0.00000000E+00  0.00000000E+00  0.00000000E+00
  0.00000000E+00  0.00000000E+00  0.00000000E+00
  0.00000000E+00  0.00000000E+00  0.00000000E+00
  0.00000000E+00  0.00000000E+00  0.00000000E+00
  0.00000000E+00  0.00000000E+00  0.00000000E+00
  0.00000000E+00  0.00000000E+00  0.00000000E+00
  0.00000000E+00  0.00000000E+00  0.00000000E+00
  0.00000000E+00  0.00000000E+00  0.00000000E+00
  0.00000000E+00  0.00000000E+00  0.00000000E+00
  0.00000000E+00  0.00000000E+00  0.00000000E+00
  0.00000000E+00  0.00000000E+00  0.00000000E+00
  0.00000000E+00  0.00000000E+00  0.00000000E+00
  0.00000000E+00  0.00000000E+00  0.00000000E+00
  0.00000000E+00  0.00000000E+00  0.00000000E+00
  0.00000000E+00  0.00000000E+00  0.00000000E+00
  0.00000000E+00  0.00000000E+00  0.00000000E+00
  0.00000000E+00  0.00000000E+00  0.00000000E+00
  0.00000000E+00  0.00000000E+00  0.00000000E+00
  0.00000000E+00  0.00000000E+00  0.00000000E+00
  0.00000000E+00  0.00000000E+00  0.00000000E+00
  0.00000000E+00  0.00000000E+00  0.00000000E+00
  0.00000000E+00  0.00000000E+00  0.00000000E+00
  0.00000000E+00  0.00000000E+00  0.00000000E+00
  0.00000000E+00  0.00000000E+00  0.00000000E+00
