# Supplementary material for: Deciphering the contributing motifs of reconstructed cobalt (II) sulfides catalysts in Li-CO2 batteries
Source: Nat Commun. 2024 Mar 9;15:2167. doi: 10.1038/s41467-024-46465-8 (PMC10924882; doi:10.1038/s41467-024-46465-8)
Supplement: Supplementary file 4 — Supplementary Data 1 [file 41467_2024_46465_MOESM4_ESM.zip › Supplementary Data 1/CoS2/CoS2+co2.vasp]

 cos2+co2                               
   1.00000000000000     
    11.0128002167000005    0.0000000000000000    0.0000000000000000
     0.0000000000000000   11.0128002167000005    0.0000000000000000
     0.0000000000000000    0.0000000000000000   22.6422996521000002
   Co   S    C    O 
    24    48     1     2
Selective dynamics
Direct
  0.9954883956709039  0.0008561852965800  0.4362672436255582   T   T   T
  0.0000000000000000  0.2500000000000000  0.3151600059999993   F   F   F
  0.0237380222078311  0.2689518276155443  0.5480600680107592   T   T   T
  0.2521181943068149  0.2508538592608670  0.4352791077659741   T   T   T
  0.2500000000000000  0.0000000000000000  0.3151600059999993   F   F   F
  0.2102380431760815  0.0135735930221350  0.5413989195028774   T   T   T
  0.4944993108153047 -0.0006022370272621  0.4352915537818012   T   T   T
  0.5000000000000000  0.2500000000000000  0.3151600059999993   F   F   F
  0.5341618476077322  0.2549194612592413  0.5416401959956162   T   T   T
  0.7532973990072690  0.2485026386821760  0.4362473208902593   T   T   T
  0.7500000000000000  0.0000000000000000  0.3151600059999993   F   F   F
  0.7090203272299804  0.9987993802959344  0.5417583221893133   T   T   T
 -0.0001683614389082  0.5002541443129284  0.4350937513084892   T   T   T
  0.0000000000000000  0.7500000000000000  0.3151600059999993   F   F   F
  0.0395222579257175  0.7587282836259380  0.5420563405581232   T   T   T
  0.2544351699444831  0.7501913525991667  0.4357161427728531   T   T   T
  0.2500000000000000  0.5000000000000000  0.3151600059999993   F   F   F
  0.2258342908499794  0.5097164144600967  0.5426817105255286   T   T   T
  0.4985915761538467  0.4984797647064320  0.4350772207265056   T   T   T
  0.5000000000000000  0.7500000000000000  0.3151600059999993   F   F   F
  0.5424137610407647  0.7516177380902226  0.5417920655213567   T   T   T
  0.7555365576895205  0.7476635306565174  0.4354982786500324   T   T   T
  0.7500000000000000  0.5000000000000000  0.3151600059999993   F   F   F
  0.7323162776559582  0.4938735527976050  0.5490152761069611   T   T   T
  0.3060500030000028  0.4439499969999972  0.2208299930000024   F   F   F
  0.3082325106250091  0.4393816720181196  0.4653849108172305   T   T   T
  0.1939499969999972  0.1939499969999972  0.2878899869999998   F   F   F
  0.2000026534280901  0.2021591853485222  0.5308713461811618   T   T   T
  0.0560499990000025  0.3060500030000028  0.4094899890000008   F   F   F
  0.4439499969999972  0.0560499990000025  0.3424200119999981   F   F   F
  0.1939499969999972  0.0560499990000025  0.4094899890000008   F   F   F
  0.3060500030000028  0.3060500030000028  0.3424200119999981   F   F   F
  0.4439499969999972  0.1939499969999972  0.2208299930000024   F   F   F
  0.4420651324902155  0.1886703958848407  0.4664216036839444   T   T   T
  0.0560499990000025  0.4439499969999972  0.2878899869999998   F   F   F
  0.0476720196944127  0.4568691776701753  0.5297563478596596   T   T   T
  0.8060500030000028  0.4439499969999972  0.2208299930000024   F   F   F
  0.8036078682676957  0.4402489796369377  0.4657833053247960   T   T   T
  0.6939499969999972  0.1939499969999972  0.2878899869999998   F   F   F
  0.7073536910079512  0.1856951111007694  0.5305591352304272   T   T   T
  0.5560500030000028  0.3060500030000028  0.4094899890000008   F   F   F
  0.9439499969999972  0.0560499990000025  0.3424200119999981   F   F   F
  0.6939499969999972  0.0560499990000025  0.4094899890000008   F   F   F
  0.8060500030000028  0.3060500030000028  0.3424200119999981   F   F   F
  0.9439499969999972  0.1939499969999972  0.2208299930000024   F   F   F
  0.9446199775151861  0.1926027434810819  0.4682432735105357   T   T   T
  0.5560500030000028  0.4439499969999972  0.2878899869999998   F   F   F
  0.5441466626017515  0.4425492732985388  0.5314442686064415   T   T   T
  0.3060500030000028  0.9439499969999972  0.2208299930000024   F   F   F
  0.3038196608310152  0.9414533331057809  0.4662438541203136   T   T   T
  0.1939499969999972  0.6939499969999972  0.2878899869999998   F   F   F
  0.2179926350677183  0.6981552046755090  0.5327062356791009   T   T   T
  0.0560499990000025  0.8060500030000028  0.4094899890000008   F   F   F
  0.4439499969999972  0.5560500030000028  0.3424200119999981   F   F   F
  0.1939499969999972  0.5560500030000028  0.4094899890000008   F   F   F
  0.3060500030000028  0.8060500030000028  0.3424200119999981   F   F   F
  0.4439499969999972  0.6939499969999972  0.2208299930000024   F   F   F
  0.4479909508911394  0.6890109161631769  0.4656075645128078   T   T   T
  0.0560499990000025  0.9439499969999972  0.2878899869999998   F   F   F
  0.0355894356636643  0.9466236953517428  0.5324253809060532   T   T   T
  0.8060500030000028  0.9439499969999972  0.2208299930000024   F   F   F
  0.8042156254012935  0.9388934893355452  0.4655291543750776   T   T   T
  0.6939499969999972  0.6939499969999972  0.2878899869999998   F   F   F
  0.7208308927164684  0.6895903688803753  0.5331454584800531   T   T   T
  0.5560500030000028  0.8060500030000028  0.4094899890000008   F   F   F
  0.9439499969999972  0.5560500030000028  0.3424200119999981   F   F   F
  0.6939499969999972  0.5560500030000028  0.4094899890000008   F   F   F
  0.8060500030000028  0.8060500030000028  0.3424200119999981   F   F   F
  0.9439499969999972  0.6939499969999972  0.2208299930000024   F   F   F
  0.9476879648566101  0.6911537888933337  0.4658189946415037   T   T   T
  0.5560500030000028  0.9439499969999972  0.2878899869999998   F   F   F
  0.5321081239415345  0.9391500114196422  0.5319464055100499   T   T   T
  0.8227447413693524  0.3974028780948539  0.6042207047722313   T   T   T
  0.9019950041228190  0.3170815761510831  0.6091146047698071   T   T   T
  0.7531649885546092  0.4545474027964883  0.6378046232233152   T   T   T
 
  0.00000000E+00  0.00000000E+00  0.00000000E+00
  0.00000000E+00  0.00000000E+00  0.00000000E+00
  0.00000000E+00  0.00000000E+00  0.00000000E+00
  0.00000000E+00  0.00000000E+00  0.00000000E+00
  0.00000000E+00  0.00000000E+00  0.00000000E+00
  0.00000000E+00  0.00000000E+00  0.00000000E+00
  0.00000000E+00  0.00000000E+00  0.00000000E+00
  0.00000000E+00  0.00000000E+00  0.00000000E+00
  0.00000000E+00  0.00000000E+00  0.00000000E+00
  0.00000000E+00  0.00000000E+00  0.00000000E+00
  0.00000000E+00  0.00000000E+00  0.00000000E+00
  0.00000000E+00  0.00000000E+00  0.00000000E+00
  0.00000000E+00  0.00000000E+00  0.00000000E+00
  0.00000000E+00  0.00000000E+00  0.00000000E+00
  0.00000000E+00  0.00000000E+00  0.00000000E+00
  0.00000000E+00  0.00000000E+00  0.00000000E+00
  0.00000000E+00  0.00000000E+00  0.00000000E+00
  0.00000000E+00  0.00000000E+00  0.00000000E+00
  0.00000000E+00  0.00000000E+00  0.00000000E+00
  0.00000000E+00  0.00000000E+00  0.00000000E+00
  0.00000000E+00  0.00000000E+00  0.00000000E+00
  0.00000000E+00  0.00000000E+00  0.00000000E+00
  0.00000000E+00  0.00000000E+00  0.00000000E+00
  0.00000000E+00  0.00000000E+00  0.00000000E+00
  0.00000000E+00  0.00000000E+00  0.00000000E+00
  0.00000000E+00  0.00000000E+00  0.00000000E+00
  0.00000000E+00  0.00000000E+00  0.00000000E+00
  0.00000000E+00  0.00000000E+00  0.00000000E+00
  0.00000000E+00  0.00000000E+00  0.00000000E+00
  0.00000000E+00  0.00000000E+00  0.00000000E+00
  0.00000000E+00  0.00000000E+00  0.00000000E+00
  0.00000000E+00  0.00000000E+00  0.00000000E+00
  0.00000000E+00  0.00000000E+00  0.00000000E+00
  0.00000000E+00  0.00000000E+00  0.00000000E+00
  0.00000000E+00  0.00000000E+00  0.00000000E+00
  0.00000000E+00  0.00000000E+00  0.00000000E+00
  0.00000000E+00  0.00000000E+00  0.00000000E+00
  0.00000000E+00  0.00000000E+00  0.00000000E+00
  0.00000000E+00  0.00000000E+00  0.00000000E+00
  0.00000000E+00  0.00000000E+00  0.00000000E+00
  0.00000000E+00  0.00000000E+00  0.00000000E+00
  0.00000000E+00  0.00000000E+00  0.00000000E+00
  0.00000000E+00  0.00000000E+00  0.00000000E+00
  0.00000000E+00  0.00000000E+00  0.00000000E+00
  0.00000000E+00  0.00000000E+00  0.00000000E+00
  0.00000000E+00  0.00000000E+00  0.00000000E+00
  0.00000000E+00  0.00000000E+00  0.00000000E+00
  0.00000000E+00  0.00000000E+00  0.00000000E+00
  0.00000000E+00  0.00000000E+00  0.00000000E+00
  0.00000000E+00  0.00000000E+00  0.00000000E+00
  0.00000000E+00  0.00000000E+00  0.00000000E+00
  0.00000000E+00  0.00000000E+00  0.00000000E+00
  0.00000000E+00  0.00000000E+00  0.00000000E+00
  0.00000000E+00  0.00000000E+00  0.00000000E+00
  0.00000000E+00  0.00000000E+00  0.00000000E+00
  0.00000000E+00  0.00000000E+00  0.00000000E+00
  0.00000000E+00  0.00000000E+00  0.00000000E+00
  0.00000000E+00  0.00000000E+00  0.00000000E+00
  0.00000000E+00  0.00000000E+00  0.00000000E+00
  0.00000000E+00  0.00000000E+00  0.00000000E+00
  0.00000000E+00  0.00000000E+00  0.00000000E+00
  0.00000000E+00  0.00000000E+00  0.00000000E+00
  0.00000000E+00  0.00000000E+00  0.00000000E+00
  0.00000000E+00  0.00000000E+00  0.00000000E+00
  0.00000000E+00  0.00000000E+00  0.00000000E+00
  0.00000000E+00  0.00000000E+00  0.00000000E+00
  0.00000000E+00  0.00000000E+00  0.00000000E+00
  0.00000000E+00  0.00000000E+00  0.00000000E+00
  0.00000000E+00  0.00000000E+00  0.00000000E+00
  0.00000000E+00  0.00000000E+00  0.00000000E+00
  0.00000000E+00  0.00000000E+00  0.00000000E+00
  0.00000000E+00  0.00000000E+00  0.00000000E+00
  0.00000000E+00  0.00000000E+00  0.00000000E+00
  0.00000000E+00  0.00000000E+00  0.00000000E+00
  0.00000000E+00  0.00000000E+00  0.00000000E+00
