# Supplementary material for: Deciphering the contributing motifs of reconstructed cobalt (II) sulfides catalysts in Li-CO2 batteries
Source: Nat Commun. 2024 Mar 9;15:2167. doi: 10.1038/s41467-024-46465-8 (PMC10924882; doi:10.1038/s41467-024-46465-8)
Supplement: Supplementary file 4 — Supplementary Data 1 [file 41467_2024_46465_MOESM4_ESM.zip › Supplementary Data 1/O-CoS2/CoS2O+co3+co.vasp]

 cos2o+co3+co                           
   1.00000000000000     
    11.0128002167000005    0.0000000000000000    0.0000000000000000
     0.0000000000000000   11.0128002167000005    0.0000000000000000
     0.0000000000000000    0.0000000000000000   22.6422996521000002
   Co   S    O    C 
    24    47     5     2
Selective dynamics
Direct
  0.9926030387886414  0.9981159578839199  0.4348860157205771   T   T   T
  0.0000000000000000  0.2500000000000000  0.3151600059999993   F   F   F
  0.0320609845703175  0.2254963706165554  0.5427867451354500   T   T   T
  0.2525838849831046  0.2501620991148744  0.4355184755989386   T   T   T
  0.2500000000000000  0.0000000000000000  0.3151600059999993   F   F   F
  0.2042731042638550  0.0062739010698104  0.5417694601385851   T   T   T
  0.4957249784924135 -0.0010650546199235  0.4363380578229125   T   T   T
  0.5000000000000000  0.2500000000000000  0.3151600059999993   F   F   F
  0.5769769921727782  0.3018209512976966  0.5076275307133272   T   T   T
  0.7537293404798794  0.2499974017949994  0.4351687848435241   T   T   T
  0.7500000000000000  0.0000000000000000  0.3151600059999993   F   F   F
  0.7140379038948091  0.9932032635947815  0.5428052025864195   T   T   T
  0.9966168503008098  0.4982010201160668  0.4397138372028402   T   T   T
  0.0000000000000000  0.7500000000000000  0.3151600059999993   F   F   F
  0.0415627307155713  0.7548340407317030  0.5424535560444296   T   T   T
  0.2554756752341798  0.7550113457477845  0.4343182016379002   T   T   T
  0.2500000000000000  0.5000000000000000  0.3151600059999993   F   F   F
  0.1705707070002140  0.5306757698857418  0.5318702982797875   T   T   T
  0.4975176521576618  0.5045040088518428  0.4333955787589340   T   T   T
  0.5000000000000000  0.7500000000000000  0.3151600059999993   F   F   F
  0.5282245896268856  0.7524816563679930  0.5437985110697066   T   T   T
  0.7518696762093836  0.7490203467835417  0.4341913198339696   T   T   T
  0.7500000000000000  0.5000000000000000  0.3151600059999993   F   F   F
  0.6934984303495926  0.5072573667153284  0.5473592377241103   T   T   T
  0.3060500030000028  0.4439499969999972  0.2208299930000024   F   F   F
  0.3015894321903191  0.4417162057316465  0.4644611484150560   T   T   T
  0.1939499969999972  0.1939499969999972  0.2878899869999998   F   F   F
  0.2147261358152925  0.1938894725376808  0.5319202294377160   T   T   T
  0.0560499990000025  0.3060500030000028  0.4094899890000008   F   F   F
  0.4439499969999972  0.0560499990000025  0.3424200119999981   F   F   F
  0.1939499969999972  0.0560499990000025  0.4094899890000008   F   F   F
  0.3060500030000028  0.3060500030000028  0.3424200119999981   F   F   F
  0.4439499969999972  0.1939499969999972  0.2208299930000024   F   F   F
  0.4402264851981578  0.1855649650540180  0.4683720883113724   T   T   T
  0.0560499990000025  0.4439499969999972  0.2878899869999998   F   F   F
  0.0206176613006949  0.4149046338296216  0.5365066397610562   T   T   T
  0.8060500030000028  0.4439499969999972  0.2208299930000024   F   F   F
  0.8001011632479115  0.4421225068836993  0.4675453681828683   T   T   T
  0.6939499969999972  0.1939499969999972  0.2878899869999998   F   F   F
  0.7072742018440519  0.1805842119482533  0.5369213360838370   T   T   T
  0.5560500030000028  0.3060500030000028  0.4094899890000008   F   F   F
  0.9439499969999972  0.0560499990000025  0.3424200119999981   F   F   F
  0.6939499969999972  0.0560499990000025  0.4094899890000008   F   F   F
  0.8060500030000028  0.3060500030000028  0.3424200119999981   F   F   F
  0.9439499969999972  0.1939499969999972  0.2208299930000024   F   F   F
  0.9416980682995214  0.1843913914311220  0.4636903309103793   T   T   T
  0.5560500030000028  0.4439499969999972  0.2878899869999998   F   F   F
  0.3060500030000028  0.9439499969999972  0.2208299930000024   F   F   F
  0.3021445603664452  0.9419816346858886  0.4659283078058055   T   T   T
  0.1939499969999972  0.6939499969999972  0.2878899869999998   F   F   F
  0.2271863360102998  0.7174472539616339  0.5332487751329978   T   T   T
  0.0560499990000025  0.8060500030000028  0.4094899890000008   F   F   F
  0.4439499969999972  0.5560500030000028  0.3424200119999981   F   F   F
  0.1939499969999972  0.5560500030000028  0.4094899890000008   F   F   F
  0.3060500030000028  0.8060500030000028  0.3424200119999981   F   F   F
  0.4439499969999972  0.6939499969999972  0.2208299930000024   F   F   F
  0.4442038087754887  0.6914024196198179  0.4647093453213315   T   T   T
  0.0560499990000025  0.9439499969999972  0.2878899869999998   F   F   F
  0.0250921053108482  0.9451327866760052  0.5332981035513417   T   T   T
  0.8060500030000028  0.9439499969999972  0.2208299930000024   F   F   F
  0.8027105506760688  0.9365131405866118  0.4644470155521238   T   T   T
  0.6939499969999972  0.6939499969999972  0.2878899869999998   F   F   F
  0.7071467087561506  0.6981117699844775  0.5285266625170448   T   T   T
  0.5560500030000028  0.8060500030000028  0.4094899890000008   F   F   F
  0.9439499969999972  0.5560500030000028  0.3424200119999981   F   F   F
  0.6939499969999972  0.5560500030000028  0.4094899890000008   F   F   F
  0.8060500030000028  0.8060500030000028  0.3424200119999981   F   F   F
  0.9439499969999972  0.6939499969999972  0.2208299930000024   F   F   F
  0.9468251925916248  0.6883818040142745  0.4680426462827761   T   T   T
  0.5560500030000028  0.9439499969999972  0.2878899869999998   F   F   F
  0.5345900379515907  0.9405901945651359  0.5327041319399881   T   T   T
  0.5452774103956390  0.4647015773614596  0.5132583965674474   T   T   T
  0.6166751610948704  0.5393155717103942  0.6210361836389472   T   T   T
  0.8069855364720143  0.4946886858050117  0.6093645840418717   T   T   T
  0.7377792822089327  0.5323936907074690  0.7031756472500488   T   T   T
  0.2687393579660835  0.4738393170241051  0.6470075801005228   T   T   T
  0.7223074468905906  0.5232313691425513  0.6500598502240986   T   T   T
  0.2298288633202197  0.4980061721788619  0.6009241876570613   T   T   T
 
  0.00000000E+00  0.00000000E+00  0.00000000E+00
  0.00000000E+00  0.00000000E+00  0.00000000E+00
  0.00000000E+00  0.00000000E+00  0.00000000E+00
  0.00000000E+00  0.00000000E+00  0.00000000E+00
  0.00000000E+00  0.00000000E+00  0.00000000E+00
  0.00000000E+00  0.00000000E+00  0.00000000E+00
  0.00000000E+00  0.00000000E+00  0.00000000E+00
  0.00000000E+00  0.00000000E+00  0.00000000E+00
  0.00000000E+00  0.00000000E+00  0.00000000E+00
  0.00000000E+00  0.00000000E+00  0.00000000E+00
  0.00000000E+00  0.00000000E+00  0.00000000E+00
  0.00000000E+00  0.00000000E+00  0.00000000E+00
  0.00000000E+00  0.00000000E+00  0.00000000E+00
  0.00000000E+00  0.00000000E+00  0.00000000E+00
  0.00000000E+00  0.00000000E+00  0.00000000E+00
  0.00000000E+00  0.00000000E+00  0.00000000E+00
  0.00000000E+00  0.00000000E+00  0.00000000E+00
  0.00000000E+00  0.00000000E+00  0.00000000E+00
  0.00000000E+00  0.00000000E+00  0.00000000E+00
  0.00000000E+00  0.00000000E+00  0.00000000E+00
  0.00000000E+00  0.00000000E+00  0.00000000E+00
  0.00000000E+00  0.00000000E+00  0.00000000E+00
  0.00000000E+00  0.00000000E+00  0.00000000E+00
  0.00000000E+00  0.00000000E+00  0.00000000E+00
  0.00000000E+00  0.00000000E+00  0.00000000E+00
  0.00000000E+00  0.00000000E+00  0.00000000E+00
  0.00000000E+00  0.00000000E+00  0.00000000E+00
  0.00000000E+00  0.00000000E+00  0.00000000E+00
  0.00000000E+00  0.00000000E+00  0.00000000E+00
  0.00000000E+00  0.00000000E+00  0.00000000E+00
  0.00000000E+00  0.00000000E+00  0.00000000E+00
  0.00000000E+00  0.00000000E+00  0.00000000E+00
  0.00000000E+00  0.00000000E+00  0.00000000E+00
  0.00000000E+00  0.00000000E+00  0.00000000E+00
  0.00000000E+00  0.00000000E+00  0.00000000E+00
  0.00000000E+00  0.00000000E+00  0.00000000E+00
  0.00000000E+00  0.00000000E+00  0.00000000E+00
  0.00000000E+00  0.00000000E+00  0.00000000E+00
  0.00000000E+00  0.00000000E+00  0.00000000E+00
  0.00000000E+00  0.00000000E+00  0.00000000E+00
  0.00000000E+00  0.00000000E+00  0.00000000E+00
  0.00000000E+00  0.00000000E+00  0.00000000E+00
  0.00000000E+00  0.00000000E+00  0.00000000E+00
  0.00000000E+00  0.00000000E+00  0.00000000E+00
  0.00000000E+00  0.00000000E+00  0.00000000E+00
  0.00000000E+00  0.00000000E+00  0.00000000E+00
  0.00000000E+00  0.00000000E+00  0.00000000E+00
  0.00000000E+00  0.00000000E+00  0.00000000E+00
  0.00000000E+00  0.00000000E+00  0.00000000E+00
  0.00000000E+00  0.00000000E+00  0.00000000E+00
  0.00000000E+00  0.00000000E+00  0.00000000E+00
  0.00000000E+00  0.00000000E+00  0.00000000E+00
  0.00000000E+00  0.00000000E+00  0.00000000E+00
  0.00000000E+00  0.00000000E+00  0.00000000E+00
  0.00000000E+00  0.00000000E+00  0.00000000E+00
  0.00000000E+00  0.00000000E+00  0.00000000E+00
  0.00000000E+00  0.00000000E+00  0.00000000E+00
  0.00000000E+00  0.00000000E+00  0.00000000E+00
  0.00000000E+00  0.00000000E+00  0.00000000E+00
  0.00000000E+00  0.00000000E+00  0.00000000E+00
  0.00000000E+00  0.00000000E+00  0.00000000E+00
  0.00000000E+00  0.00000000E+00  0.00000000E+00
  0.00000000E+00  0.00000000E+00  0.00000000E+00
  0.00000000E+00  0.00000000E+00  0.00000000E+00
  0.00000000E+00  0.00000000E+00  0.00000000E+00
  0.00000000E+00  0.00000000E+00  0.00000000E+00
  0.00000000E+00  0.00000000E+00  0.00000000E+00
  0.00000000E+00  0.00000000E+00  0.00000000E+00
  0.00000000E+00  0.00000000E+00  0.00000000E+00
  0.00000000E+00  0.00000000E+00  0.00000000E+00
  0.00000000E+00  0.00000000E+00  0.00000000E+00
  0.00000000E+00  0.00000000E+00  0.00000000E+00
  0.00000000E+00  0.00000000E+00  0.00000000E+00
  0.00000000E+00  0.00000000E+00  0.00000000E+00
  0.00000000E+00  0.00000000E+00  0.00000000E+00
  0.00000000E+00  0.00000000E+00  0.00000000E+00
  0.00000000E+00  0.00000000E+00  0.00000000E+00
  0.00000000E+00  0.00000000E+00  0.00000000E+00
