# Supplementary material for: Deciphering the contributing motifs of reconstructed cobalt (II) sulfides catalysts in Li-CO2 batteries
Source: Nat Commun. 2024 Mar 9;15:2167. doi: 10.1038/s41467-024-46465-8 (PMC10924882; doi:10.1038/s41467-024-46465-8)
Supplement: Supplementary file 4 — Supplementary Data 1 [file 41467_2024_46465_MOESM4_ESM.zip › Supplementary Data 1/O-CoS2/CoS2O+li2co3+co.vasp]

 cos2o+li2co3+co                        
   1.00000000000000     
    11.0128002167000005    0.0000000000000000    0.0000000000000000
     0.0000000000000000   11.0128002167000005    0.0000000000000000
     0.0000000000000000    0.0000000000000000   22.6422996521000002
   Co   S    O    Li   C 
    24    47     5     2     2
Selective dynamics
Direct
  0.9947349001772192  0.9989023264837776  0.4354157504437000   T   T   T
  0.0000000000000000  0.2500000000000000  0.3151600059999993   F   F   F
  0.0360714099207462  0.2564735209961439  0.5424551410394935   T   T   T
  0.2532045626793262  0.2504126448435862  0.4357779242049307   T   T   T
  0.2500000000000000  0.0000000000000000  0.3151600059999993   F   F   F
  0.2075528202894649  0.0056394270776978  0.5417643475675084   T   T   T
  0.4965254082822355  0.9995259705880351  0.4372178131135118   T   T   T
  0.5000000000000000  0.2500000000000000  0.3151600059999993   F   F   F
  0.5398735791690822  0.2980493880872749  0.5430077032859524   T   T   T
  0.7513156732424120  0.2507552320457045  0.4362947671520144   T   T   T
  0.7500000000000000  0.0000000000000000  0.3151600059999993   F   F   F
  0.7109424771299874  0.0091295183580262  0.5382146501849532   T   T   T
  0.9940697660182275  0.5008918582555392  0.4359497372416346   T   T   T
  0.0000000000000000  0.7500000000000000  0.3151600059999993   F   F   F
  0.0463598441814463  0.7535363392228075  0.5400053905511512   T   T   T
  0.2563509902794458  0.7503906465346403  0.4360649847528871   T   T   T
  0.2500000000000000  0.5000000000000000  0.3151600059999993   F   F   F
  0.2085081146421833  0.5049534339955590  0.5427673678190915   T   T   T
  0.4980961646409070  0.5007527615466367  0.4345629783975994   T   T   T
  0.5000000000000000  0.7500000000000000  0.3151600059999993   F   F   F
  0.5269160982232699  0.7413297096102575  0.5472776348433686   T   T   T
  0.7524741955346843  0.7492509165393079  0.4334841205138485   T   T   T
  0.7500000000000000  0.5000000000000000  0.3151600059999993   F   F   F
  0.6882734038725126  0.5009346569625429  0.5417598623898642   T   T   T
  0.3060500030000028  0.4439499969999972  0.2208299930000024   F   F   F
  0.3026782399297890  0.4403011312030800  0.4670753467275942   T   T   T
  0.1939499969999972  0.1939499969999972  0.2878899869999998   F   F   F
  0.2129097824072692  0.1937862464658131  0.5326137713684933   T   T   T
  0.0560499990000025  0.3060500030000028  0.4094899890000008   F   F   F
  0.4439499969999972  0.0560499990000025  0.3424200119999981   F   F   F
  0.1939499969999972  0.0560499990000025  0.4094899890000008   F   F   F
  0.3060500030000028  0.3060500030000028  0.3424200119999981   F   F   F
  0.4439499969999972  0.1939499969999972  0.2208299930000024   F   F   F
  0.4447215358220558  0.1964202232763644  0.4664558620113701   T   T   T
  0.0560499990000025  0.4439499969999972  0.2878899869999998   F   F   F
  0.0294693560392155  0.4458538204305839  0.5334691611294280   T   T   T
  0.8060500030000028  0.4439499969999972  0.2208299930000024   F   F   F
  0.7981539564436949  0.4392670166698074  0.4689079945522683   T   T   T
  0.6939499969999972  0.1939499969999972  0.2878899869999998   F   F   F
  0.7086482495496438  0.1990709485342143  0.5341357074089182   T   T   T
  0.5560500030000028  0.3060500030000028  0.4094899890000008   F   F   F
  0.9439499969999972  0.0560499990000025  0.3424200119999981   F   F   F
  0.6939499969999972  0.0560499990000025  0.4094899890000008   F   F   F
  0.8060500030000028  0.3060500030000028  0.3424200119999981   F   F   F
  0.9439499969999972  0.1939499969999972  0.2208299930000024   F   F   F
  0.9441027957356136  0.1900355377785455  0.4662536435006311   T   T   T
  0.5560500030000028  0.4439499969999972  0.2878899869999998   F   F   F
  0.3060500030000028  0.9439499969999972  0.2208299930000024   F   F   F
  0.3047815347473165  0.9413483938298980  0.4665327899470101   T   T   T
  0.1939499969999972  0.6939499969999972  0.2878899869999998   F   F   F
  0.2249593885488311  0.6930714072048276  0.5345802649762882   T   T   T
  0.0560499990000025  0.8060500030000028  0.4094899890000008   F   F   F
  0.4439499969999972  0.5560500030000028  0.3424200119999981   F   F   F
  0.1939499969999972  0.5560500030000028  0.4094899890000008   F   F   F
  0.3060500030000028  0.8060500030000028  0.3424200119999981   F   F   F
  0.4439499969999972  0.6939499969999972  0.2208299930000024   F   F   F
  0.4465456851163898  0.6900626490804377  0.4660200340583775   T   T   T
  0.0560499990000025  0.9439499969999972  0.2878899869999998   F   F   F
  0.0300454666893558  0.9423890417867041  0.5333728417497772   T   T   T
  0.8060500030000028  0.9439499969999972  0.2208299930000024   F   F   F
  0.8060660995421792  0.9390900203649200  0.4643394286455065   T   T   T
  0.6939499969999972  0.6939499969999972  0.2878899869999998   F   F   F
  0.7075582977172959  0.6911536209986027  0.5243867506591910   T   T   T
  0.5560500030000028  0.8060500030000028  0.4094899890000008   F   F   F
  0.9439499969999972  0.5560500030000028  0.3424200119999981   F   F   F
  0.6939499969999972  0.5560500030000028  0.4094899890000008   F   F   F
  0.8060500030000028  0.8060500030000028  0.3424200119999981   F   F   F
  0.9439499969999972  0.6939499969999972  0.2208299930000024   F   F   F
  0.9466058589128493  0.6886473877113322  0.4660229210552082   T   T   T
  0.5560500030000028  0.9439499969999972  0.2878899869999998   F   F   F
  0.5390311677491940  0.9343103418941632  0.5354435524199176   T   T   T
  0.5458433329195721  0.4481597208597676  0.5125841810422248   T   T   T
  0.7323929517755370  0.7279453487386305  0.6684653170587662   T   T   T
  0.6927513239383061  0.5456768078843524  0.6292134390060898   T   T   T
  0.5458022467144459  0.6943461194690215  0.6325168202718757   T   T   T
  0.4696941665008207  0.1705127709715920  0.6507876597772869   T   T   T
  0.6184369229433051  0.8547763994262729  0.6479589318896175   T   T   T
  0.8514893124857245  0.6324404819525238  0.6251384020129699   T   T   T
  0.6551410952506421  0.6534706560909594  0.6447577480806659   T   T   T
  0.4965012492928700  0.2193666219387594  0.6069035708433331   T   T   T
 
  0.00000000E+00  0.00000000E+00  0.00000000E+00
  0.00000000E+00  0.00000000E+00  0.00000000E+00
  0.00000000E+00  0.00000000E+00  0.00000000E+00
  0.00000000E+00  0.00000000E+00  0.00000000E+00
  0.00000000E+00  0.00000000E+00  0.00000000E+00
  0.00000000E+00  0.00000000E+00  0.00000000E+00
  0.00000000E+00  0.00000000E+00  0.00000000E+00
  0.00000000E+00  0.00000000E+00  0.00000000E+00
  0.00000000E+00  0.00000000E+00  0.00000000E+00
  0.00000000E+00  0.00000000E+00  0.00000000E+00
  0.00000000E+00  0.00000000E+00  0.00000000E+00
  0.00000000E+00  0.00000000E+00  0.00000000E+00
  0.00000000E+00  0.00000000E+00  0.00000000E+00
  0.00000000E+00  0.00000000E+00  0.00000000E+00
  0.00000000E+00  0.00000000E+00  0.00000000E+00
  0.00000000E+00  0.00000000E+00  0.00000000E+00
  0.00000000E+00  0.00000000E+00  0.00000000E+00
  0.00000000E+00  0.00000000E+00  0.00000000E+00
  0.00000000E+00  0.00000000E+00  0.00000000E+00
  0.00000000E+00  0.00000000E+00  0.00000000E+00
  0.00000000E+00  0.00000000E+00  0.00000000E+00
  0.00000000E+00  0.00000000E+00  0.00000000E+00
  0.00000000E+00  0.00000000E+00  0.00000000E+00
  0.00000000E+00  0.00000000E+00  0.00000000E+00
  0.00000000E+00  0.00000000E+00  0.00000000E+00
  0.00000000E+00  0.00000000E+00  0.00000000E+00
  0.00000000E+00  0.00000000E+00  0.00000000E+00
  0.00000000E+00  0.00000000E+00  0.00000000E+00
  0.00000000E+00  0.00000000E+00  0.00000000E+00
  0.00000000E+00  0.00000000E+00  0.00000000E+00
  0.00000000E+00  0.00000000E+00  0.00000000E+00
  0.00000000E+00  0.00000000E+00  0.00000000E+00
  0.00000000E+00  0.00000000E+00  0.00000000E+00
  0.00000000E+00  0.00000000E+00  0.00000000E+00
  0.00000000E+00  0.00000000E+00  0.00000000E+00
  0.00000000E+00  0.00000000E+00  0.00000000E+00
  0.00000000E+00  0.00000000E+00  0.00000000E+00
  0.00000000E+00  0.00000000E+00  0.00000000E+00
  0.00000000E+00  0.00000000E+00  0.00000000E+00
  0.00000000E+00  0.00000000E+00  0.00000000E+00
  0.00000000E+00  0.00000000E+00  0.00000000E+00
  0.00000000E+00  0.00000000E+00  0.00000000E+00
  0.00000000E+00  0.00000000E+00  0.00000000E+00
  0.00000000E+00  0.00000000E+00  0.00000000E+00
  0.00000000E+00  0.00000000E+00  0.00000000E+00
  0.00000000E+00  0.00000000E+00  0.00000000E+00
  0.00000000E+00  0.00000000E+00  0.00000000E+00
  0.00000000E+00  0.00000000E+00  0.00000000E+00
  0.00000000E+00  0.00000000E+00  0.00000000E+00
  0.00000000E+00  0.00000000E+00  0.00000000E+00
  0.00000000E+00  0.00000000E+00  0.00000000E+00
  0.00000000E+00  0.00000000E+00  0.00000000E+00
  0.00000000E+00  0.00000000E+00  0.00000000E+00
  0.00000000E+00  0.00000000E+00  0.00000000E+00
  0.00000000E+00  0.00000000E+00  0.00000000E+00
  0.00000000E+00  0.00000000E+00  0.00000000E+00
  0.00000000E+00  0.00000000E+00  0.00000000E+00
  0.00000000E+00  0.00000000E+00  0.00000000E+00
  0.00000000E+00  0.00000000E+00  0.00000000E+00
  0.00000000E+00  0.00000000E+00  0.00000000E+00
  0.00000000E+00  0.00000000E+00  0.00000000E+00
  0.00000000E+00  0.00000000E+00  0.00000000E+00
  0.00000000E+00  0.00000000E+00  0.00000000E+00
  0.00000000E+00  0.00000000E+00  0.00000000E+00
  0.00000000E+00  0.00000000E+00  0.00000000E+00
  0.00000000E+00  0.00000000E+00  0.00000000E+00
  0.00000000E+00  0.00000000E+00  0.00000000E+00
  0.00000000E+00  0.00000000E+00  0.00000000E+00
  0.00000000E+00  0.00000000E+00  0.00000000E+00
  0.00000000E+00  0.00000000E+00  0.00000000E+00
  0.00000000E+00  0.00000000E+00  0.00000000E+00
  0.00000000E+00  0.00000000E+00  0.00000000E+00
  0.00000000E+00  0.00000000E+00  0.00000000E+00
  0.00000000E+00  0.00000000E+00  0.00000000E+00
  0.00000000E+00  0.00000000E+00  0.00000000E+00
  0.00000000E+00  0.00000000E+00  0.00000000E+00
  0.00000000E+00  0.00000000E+00  0.00000000E+00
  0.00000000E+00  0.00000000E+00  0.00000000E+00
  0.00000000E+00  0.00000000E+00  0.00000000E+00
  0.00000000E+00  0.00000000E+00  0.00000000E+00
