# Supplementary material for: Deciphering the contributing motifs of reconstructed cobalt (II) sulfides catalysts in Li-CO2 batteries
Source: Nat Commun. 2024 Mar 9;15:2167. doi: 10.1038/s41467-024-46465-8 (PMC10924882; doi:10.1038/s41467-024-46465-8)
Supplement: Supplementary file 4 — Supplementary Data 1 [file 41467_2024_46465_MOESM4_ESM.zip › Supplementary Data 1/O-CoS2/CoS2O+li2co3.vasp]

 cos2o+li2co3                           
   1.00000000000000     
    11.0128002167000005    0.0000000000000000    0.0000000000000000
     0.0000000000000000   11.0128002167000005    0.0000000000000000
     0.0000000000000000    0.0000000000000000   22.6422996521000002
   Co   S    O    Li   C 
    24    47     4     2     1
Selective dynamics
Direct
  0.9966145102553500  0.0024456440983142  0.4296234739884848   T   T   T
  0.0000000000000000  0.2500000000000000  0.3151600059999993   F   F   F
  0.0239546238104031  0.1714941826445872  0.5430782997618968   T   T   T
  0.2474348698053850  0.2501465899995688  0.4348061634140942   T   T   T
  0.2500000000000000  0.0000000000000000  0.3151600059999993   F   F   F
  0.1729798262334082  0.0054775410841157  0.5018518902217550   T   T   T
  0.5037780503515552  0.9960660691998404  0.4374143760536590   T   T   T
  0.5000000000000000  0.2500000000000000  0.3151600059999993   F   F   F
  0.6077759142947853  0.2816275398906002  0.5206954291299383   T   T   T
  0.7531921548565234  0.2544574699211641  0.4320676996107908   T   T   T
  0.7500000000000000  0.0000000000000000  0.3151600059999993   F   F   F
  0.7386585544423963  0.9793096464978580  0.5480205038729854   T   T   T
  0.9983640053533054  0.5029299846314845  0.4325094131161150   T   T   T
  0.0000000000000000  0.7500000000000000  0.3151600059999993   F   F   F
  0.0501432428335823  0.8144778640949406  0.5109974476804565   T   T   T
  0.2579290881380706  0.7445796313511888  0.4370739303985595   T   T   T
  0.2500000000000000  0.5000000000000000  0.3151600059999993   F   F   F
  0.1253263781007500  0.4962287602462372  0.5243873867165412   T   T   T
  0.5076995830388175  0.5029704035559130  0.4334259851960169   T   T   T
  0.5000000000000000  0.7500000000000000  0.3151600059999993   F   F   F
  0.5389893818165757  0.7439096361336464  0.5478602247700719   T   T   T
  0.7520178688975119  0.7467282721129749  0.4333539347520470   T   T   T
  0.7500000000000000  0.5000000000000000  0.3151600059999993   F   F   F
  0.7141207628169923  0.4909726234736245  0.5411083823469981   T   T   T
  0.3060500030000028  0.4439499969999972  0.2208299930000024   F   F   F
  0.2781412295880885  0.4324008185535412  0.4723510404182025   T   T   T
  0.1939499969999972  0.1939499969999972  0.2878899869999998   F   F   F
  0.2145466401814388  0.1860710231050661  0.5287648947201383   T   T   T
  0.0560499990000025  0.3060500030000028  0.4094899890000008   F   F   F
  0.4439499969999972  0.0560499990000025  0.3424200119999981   F   F   F
  0.1939499969999972  0.0560499990000025  0.4094899890000008   F   F   F
  0.3060500030000028  0.3060500030000028  0.3424200119999981   F   F   F
  0.4439499969999972  0.1939499969999972  0.2208299930000024   F   F   F
  0.4542575688987703  0.1884561672243474  0.4669885183519523   T   T   T
  0.0560499990000025  0.4439499969999972  0.2878899869999998   F   F   F
  0.0191603617516913  0.3627775550128814  0.5626181344397568   T   T   T
  0.8060500030000028  0.4439499969999972  0.2208299930000024   F   F   F
  0.8151572459251604  0.4362287776956180  0.4662842330223679   T   T   T
  0.6939499969999972  0.1939499969999972  0.2878899869999998   F   F   F
  0.7103969839051391  0.1607106211474852  0.5668952286084725   T   T   T
  0.5560500030000028  0.3060500030000028  0.4094899890000008   F   F   F
  0.9439499969999972  0.0560499990000025  0.3424200119999981   F   F   F
  0.6939499969999972  0.0560499990000025  0.4094899890000008   F   F   F
  0.8060500030000028  0.3060500030000028  0.3424200119999981   F   F   F
  0.9439499969999972  0.1939499969999972  0.2208299930000024   F   F   F
  0.9336339062673887  0.1814928863196111  0.4619924253518167   T   T   T
  0.5560500030000028  0.4439499969999972  0.2878899869999998   F   F   F
  0.3060500030000028  0.9439499969999972  0.2208299930000024   F   F   F
  0.3319719168738312  0.9110705501515700  0.4798510040564042   T   T   T
  0.1939499969999972  0.6939499969999972  0.2878899869999998   F   F   F
  0.1862887706384695  0.6795566337572621  0.5330212136735192   T   T   T
  0.0560499990000025  0.8060500030000028  0.4094899890000008   F   F   F
  0.4439499969999972  0.5560500030000028  0.3424200119999981   F   F   F
  0.1939499969999972  0.5560500030000028  0.4094899890000008   F   F   F
  0.3060500030000028  0.8060500030000028  0.3424200119999981   F   F   F
  0.4439499969999972  0.6939499969999972  0.2208299930000024   F   F   F
  0.4475589428197437  0.6817657696818668  0.4673556444906234   T   T   T
  0.0560499990000025  0.9439499969999972  0.2878899869999998   F   F   F
  0.0375255519065995  0.9705632482025787  0.5688614405380338   T   T   T
  0.8060500030000028  0.9439499969999972  0.2208299930000024   F   F   F
  0.8125229077678002  0.9345418915583085  0.4646725714546825   T   T   T
  0.6939499969999972  0.6939499969999972  0.2878899869999998   F   F   F
  0.7174292821999032  0.6858729690181172  0.5295834049442257   T   T   T
  0.5560500030000028  0.8060500030000028  0.4094899890000008   F   F   F
  0.9439499969999972  0.5560500030000028  0.3424200119999981   F   F   F
  0.6939499969999972  0.5560500030000028  0.4094899890000008   F   F   F
  0.8060500030000028  0.8060500030000028  0.3424200119999981   F   F   F
  0.9439499969999972  0.6939499969999972  0.2208299930000024   F   F   F
  0.9357250828423227  0.6846349534505694  0.4644380618351198   T   T   T
  0.5560500030000028  0.9439499969999972  0.2878899869999998   F   F   F
  0.5589990902548253  0.9306655555251768  0.5317416805775433   T   T   T
  0.5649822354738994  0.4411692900262210  0.5126314321758273   T   T   T
  0.4557284192063797  0.4429649899919407  0.6470741830559689   T   T   T
  0.6457317476441563  0.4963114793419749  0.6238955262654724   T   T   T
  0.4832782118181814  0.6219968671778440  0.6040758215098595   T   T   T
  0.3321850238367469  0.5312930578127648  0.5981661533954968   T   T   T
  0.5955921242984362  0.3370931883960646  0.6523023614904295   T   T   T
  0.5299988895254798  0.5223651901676694  0.6252853833542802   T   T   T
 
  0.00000000E+00  0.00000000E+00  0.00000000E+00
  0.00000000E+00  0.00000000E+00  0.00000000E+00
  0.00000000E+00  0.00000000E+00  0.00000000E+00
  0.00000000E+00  0.00000000E+00  0.00000000E+00
  0.00000000E+00  0.00000000E+00  0.00000000E+00
  0.00000000E+00  0.00000000E+00  0.00000000E+00
  0.00000000E+00  0.00000000E+00  0.00000000E+00
  0.00000000E+00  0.00000000E+00  0.00000000E+00
  0.00000000E+00  0.00000000E+00  0.00000000E+00
  0.00000000E+00  0.00000000E+00  0.00000000E+00
  0.00000000E+00  0.00000000E+00  0.00000000E+00
  0.00000000E+00  0.00000000E+00  0.00000000E+00
  0.00000000E+00  0.00000000E+00  0.00000000E+00
  0.00000000E+00  0.00000000E+00  0.00000000E+00
  0.00000000E+00  0.00000000E+00  0.00000000E+00
  0.00000000E+00  0.00000000E+00  0.00000000E+00
  0.00000000E+00  0.00000000E+00  0.00000000E+00
  0.00000000E+00  0.00000000E+00  0.00000000E+00
  0.00000000E+00  0.00000000E+00  0.00000000E+00
  0.00000000E+00  0.00000000E+00  0.00000000E+00
  0.00000000E+00  0.00000000E+00  0.00000000E+00
  0.00000000E+00  0.00000000E+00  0.00000000E+00
  0.00000000E+00  0.00000000E+00  0.00000000E+00
  0.00000000E+00  0.00000000E+00  0.00000000E+00
  0.00000000E+00  0.00000000E+00  0.00000000E+00
  0.00000000E+00  0.00000000E+00  0.00000000E+00
  0.00000000E+00  0.00000000E+00  0.00000000E+00
  0.00000000E+00  0.00000000E+00  0.00000000E+00
  0.00000000E+00  0.00000000E+00  0.00000000E+00
  0.00000000E+00  0.00000000E+00  0.00000000E+00
  0.00000000E+00  0.00000000E+00  0.00000000E+00
  0.00000000E+00  0.00000000E+00  0.00000000E+00
  0.00000000E+00  0.00000000E+00  0.00000000E+00
  0.00000000E+00  0.00000000E+00  0.00000000E+00
  0.00000000E+00  0.00000000E+00  0.00000000E+00
  0.00000000E+00  0.00000000E+00  0.00000000E+00
  0.00000000E+00  0.00000000E+00  0.00000000E+00
  0.00000000E+00  0.00000000E+00  0.00000000E+00
  0.00000000E+00  0.00000000E+00  0.00000000E+00
  0.00000000E+00  0.00000000E+00  0.00000000E+00
  0.00000000E+00  0.00000000E+00  0.00000000E+00
  0.00000000E+00  0.00000000E+00  0.00000000E+00
  0.00000000E+00  0.00000000E+00  0.00000000E+00
  0.00000000E+00  0.00000000E+00  0.00000000E+00
  0.00000000E+00  0.00000000E+00  0.00000000E+00
  0.00000000E+00  0.00000000E+00  0.00000000E+00
  0.00000000E+00  0.00000000E+00  0.00000000E+00
  0.00000000E+00  0.00000000E+00  0.00000000E+00
  0.00000000E+00  0.00000000E+00  0.00000000E+00
  0.00000000E+00  0.00000000E+00  0.00000000E+00
  0.00000000E+00  0.00000000E+00  0.00000000E+00
  0.00000000E+00  0.00000000E+00  0.00000000E+00
  0.00000000E+00  0.00000000E+00  0.00000000E+00
  0.00000000E+00  0.00000000E+00  0.00000000E+00
  0.00000000E+00  0.00000000E+00  0.00000000E+00
  0.00000000E+00  0.00000000E+00  0.00000000E+00
  0.00000000E+00  0.00000000E+00  0.00000000E+00
  0.00000000E+00  0.00000000E+00  0.00000000E+00
  0.00000000E+00  0.00000000E+00  0.00000000E+00
  0.00000000E+00  0.00000000E+00  0.00000000E+00
  0.00000000E+00  0.00000000E+00  0.00000000E+00
  0.00000000E+00  0.00000000E+00  0.00000000E+00
  0.00000000E+00  0.00000000E+00  0.00000000E+00
  0.00000000E+00  0.00000000E+00  0.00000000E+00
  0.00000000E+00  0.00000000E+00  0.00000000E+00
  0.00000000E+00  0.00000000E+00  0.00000000E+00
  0.00000000E+00  0.00000000E+00  0.00000000E+00
  0.00000000E+00  0.00000000E+00  0.00000000E+00
  0.00000000E+00  0.00000000E+00  0.00000000E+00
  0.00000000E+00  0.00000000E+00  0.00000000E+00
  0.00000000E+00  0.00000000E+00  0.00000000E+00
  0.00000000E+00  0.00000000E+00  0.00000000E+00
  0.00000000E+00  0.00000000E+00  0.00000000E+00
  0.00000000E+00  0.00000000E+00  0.00000000E+00
  0.00000000E+00  0.00000000E+00  0.00000000E+00
  0.00000000E+00  0.00000000E+00  0.00000000E+00
  0.00000000E+00  0.00000000E+00  0.00000000E+00
  0.00000000E+00  0.00000000E+00  0.00000000E+00
