# Supplementary material for: Deciphering the contributing motifs of reconstructed cobalt (II) sulfides catalysts in Li-CO2 batteries
Source: Nat Commun. 2024 Mar 9;15:2167. doi: 10.1038/s41467-024-46465-8 (PMC10924882; doi:10.1038/s41467-024-46465-8)
Supplement: Supplementary file 4 — Supplementary Data 1 [file 41467_2024_46465_MOESM4_ESM.zip › Supplementary Data 1/O-CoS2/CoS2O+lico3+co.vasp]

 cos2o+lico3+co                         
   1.00000000000000     
    11.0128002167000005    0.0000000000000000    0.0000000000000000
     0.0000000000000000   11.0128002167000005    0.0000000000000000
     0.0000000000000000    0.0000000000000000   22.6422996521000002
   Co   S    O    Li   C 
    24    47     5     1     2
Selective dynamics
Direct
  0.9949059669714410  0.9982494979693122  0.4353592705866733   T   T   T
  0.0000000000000000  0.2500000000000000  0.3151600059999993   F   F   F
  0.0365936391050179  0.2539801812545825  0.5421083737308412   T   T   T
  0.2540280998021593  0.2498048787998340  0.4357518572034226   T   T   T
  0.2500000000000000  0.0000000000000000  0.3151600059999993   F   F   F
  0.2083745785066206  0.0040079984871705  0.5416976369617501   T   T   T
  0.4973761053345183  0.0005525848038172  0.4362706798379181   T   T   T
  0.5000000000000000  0.2500000000000000  0.3151600059999993   F   F   F
  0.5435411578415946  0.2957390433912947  0.5416027006199573   T   T   T
  0.7511722748946507  0.2495714977074211  0.4362505307459724   T   T   T
  0.7500000000000000  0.0000000000000000  0.3151600059999993   F   F   F
  0.7186408343708627  0.0062135147804730  0.5409384629047647   T   T   T
  0.9942786788507576  0.5001008275428508  0.4358247417191313   T   T   T
  0.0000000000000000  0.7500000000000000  0.3151600059999993   F   F   F
  0.0377140254888435  0.7510313262164086  0.5422504918533995   T   T   T
  0.2552838806769425  0.7499934038312540  0.4356823015749765   T   T   T
  0.2500000000000000  0.5000000000000000  0.3151600059999993   F   F   F
  0.2087141418547829  0.5053434991631830  0.5422510846691788   T   T   T
  0.4997131008281848  0.5007514806411515  0.4350517962207925   T   T   T
  0.5000000000000000  0.7500000000000000  0.3151600059999993   F   F   F
  0.5328727882908040  0.7531388005612488  0.5476344533882873   T   T   T
  0.7529947501864468  0.7488530867108162  0.4342537721526043   T   T   T
  0.7500000000000000  0.5000000000000000  0.3151600059999993   F   F   F
  0.6937063145566371  0.5012458597927438  0.5433296181365326   T   T   T
  0.3060500030000028  0.4439499969999972  0.2208299930000024   F   F   F
  0.3040336419864361  0.4404792545750932  0.4671887806413903   T   T   T
  0.1939499969999972  0.1939499969999972  0.2878899869999998   F   F   F
  0.2132584277051212  0.1921151634412546  0.5323276572416793   T   T   T
  0.0560499990000025  0.3060500030000028  0.4094899890000008   F   F   F
  0.4439499969999972  0.0560499990000025  0.3424200119999981   F   F   F
  0.1939499969999972  0.0560499990000025  0.4094899890000008   F   F   F
  0.3060500030000028  0.3060500030000028  0.3424200119999981   F   F   F
  0.4439499969999972  0.1939499969999972  0.2208299930000024   F   F   F
  0.4451308744870929  0.1964719486722798  0.4658339379540685   T   T   T
  0.0560499990000025  0.4439499969999972  0.2878899869999998   F   F   F
  0.0318503657675304  0.4427367224577856  0.5323262451078761   T   T   T
  0.8060500030000028  0.4439499969999972  0.2208299930000024   F   F   F
  0.7990668497067563  0.4402138777943136  0.4674051695244691   T   T   T
  0.6939499969999972  0.1939499969999972  0.2878899869999998   F   F   F
  0.7096900101246496  0.1951955725503510  0.5329983487553451   T   T   T
  0.5560500030000028  0.3060500030000028  0.4094899890000008   F   F   F
  0.9439499969999972  0.0560499990000025  0.3424200119999981   F   F   F
  0.6939499969999972  0.0560499990000025  0.4094899890000008   F   F   F
  0.8060500030000028  0.3060500030000028  0.3424200119999981   F   F   F
  0.9439499969999972  0.1939499969999972  0.2208299930000024   F   F   F
  0.9446812871737620  0.1892617148805585  0.4659976547277469   T   T   T
  0.5560500030000028  0.4439499969999972  0.2878899869999998   F   F   F
  0.3060500030000028  0.9439499969999972  0.2208299930000024   F   F   F
  0.3044570302229573  0.9407849490554907  0.4661285795671589   T   T   T
  0.1939499969999972  0.6939499969999972  0.2878899869999998   F   F   F
  0.2164538766770706  0.6937746444432218  0.5324767523068741   T   T   T
  0.0560499990000025  0.8060500030000028  0.4094899890000008   F   F   F
  0.4439499969999972  0.5560500030000028  0.3424200119999981   F   F   F
  0.1939499969999972  0.5560500030000028  0.4094899890000008   F   F   F
  0.3060500030000028  0.8060500030000028  0.3424200119999981   F   F   F
  0.4439499969999972  0.6939499969999972  0.2208299930000024   F   F   F
  0.4474247803851987  0.6916854901492011  0.4675098953282815   T   T   T
  0.0560499990000025  0.9439499969999972  0.2878899869999998   F   F   F
  0.0315833451767380  0.9398909145705129  0.5328805083523842   T   T   T
  0.8060500030000028  0.9439499969999972  0.2208299930000024   F   F   F
  0.8062119409876781  0.9378783295093734  0.4650425467709413   T   T   T
  0.6939499969999972  0.6939499969999972  0.2878899869999998   F   F   F
  0.7110073017905328  0.6924585418566093  0.5286941394740604   T   T   T
  0.5560500030000028  0.8060500030000028  0.4094899890000008   F   F   F
  0.9439499969999972  0.5560500030000028  0.3424200119999981   F   F   F
  0.6939499969999972  0.5560500030000028  0.4094899890000008   F   F   F
  0.8060500030000028  0.8060500030000028  0.3424200119999981   F   F   F
  0.9439499969999972  0.6939499969999972  0.2208299930000024   F   F   F
  0.9455051783112753  0.6885293124011018  0.4656467473174075   T   T   T
  0.5560500030000028  0.9439499969999972  0.2878899869999998   F   F   F
  0.5438676904134008  0.9401944097629578  0.5297900232007953   T   T   T
  0.5510613540259770  0.4472034441244305  0.5125124904294648   T   T   T
  0.5664677982873574  0.5956558283226082  0.7066956086669843   T   T   T
  0.6550900993508957  0.5203178199583607  0.6249079193814711   T   T   T
  0.5065841764962278  0.6669028841488711  0.6197498214422594   T   T   T
  0.4633117965146636  0.1741213486812511  0.6492038732498449   T   T   T
  0.4523530964951816  0.7143470476612825  0.6953022213184090   T   T   T
  0.5800059238760503  0.5913733903313212  0.6510761115619493   T   T   T
  0.4956688608202267  0.2197420985086138  0.6055028226107283   T   T   T
 
  0.00000000E+00  0.00000000E+00  0.00000000E+00
  0.00000000E+00  0.00000000E+00  0.00000000E+00
  0.00000000E+00  0.00000000E+00  0.00000000E+00
  0.00000000E+00  0.00000000E+00  0.00000000E+00
  0.00000000E+00  0.00000000E+00  0.00000000E+00
  0.00000000E+00  0.00000000E+00  0.00000000E+00
  0.00000000E+00  0.00000000E+00  0.00000000E+00
  0.00000000E+00  0.00000000E+00  0.00000000E+00
  0.00000000E+00  0.00000000E+00  0.00000000E+00
  0.00000000E+00  0.00000000E+00  0.00000000E+00
  0.00000000E+00  0.00000000E+00  0.00000000E+00
  0.00000000E+00  0.00000000E+00  0.00000000E+00
  0.00000000E+00  0.00000000E+00  0.00000000E+00
  0.00000000E+00  0.00000000E+00  0.00000000E+00
  0.00000000E+00  0.00000000E+00  0.00000000E+00
  0.00000000E+00  0.00000000E+00  0.00000000E+00
  0.00000000E+00  0.00000000E+00  0.00000000E+00
  0.00000000E+00  0.00000000E+00  0.00000000E+00
  0.00000000E+00  0.00000000E+00  0.00000000E+00
  0.00000000E+00  0.00000000E+00  0.00000000E+00
  0.00000000E+00  0.00000000E+00  0.00000000E+00
  0.00000000E+00  0.00000000E+00  0.00000000E+00
  0.00000000E+00  0.00000000E+00  0.00000000E+00
  0.00000000E+00  0.00000000E+00  0.00000000E+00
  0.00000000E+00  0.00000000E+00  0.00000000E+00
  0.00000000E+00  0.00000000E+00  0.00000000E+00
  0.00000000E+00  0.00000000E+00  0.00000000E+00
  0.00000000E+00  0.00000000E+00  0.00000000E+00
  0.00000000E+00  0.00000000E+00  0.00000000E+00
  0.00000000E+00  0.00000000E+00  0.00000000E+00
  0.00000000E+00  0.00000000E+00  0.00000000E+00
  0.00000000E+00  0.00000000E+00  0.00000000E+00
  0.00000000E+00  0.00000000E+00  0.00000000E+00
  0.00000000E+00  0.00000000E+00  0.00000000E+00
  0.00000000E+00  0.00000000E+00  0.00000000E+00
  0.00000000E+00  0.00000000E+00  0.00000000E+00
  0.00000000E+00  0.00000000E+00  0.00000000E+00
  0.00000000E+00  0.00000000E+00  0.00000000E+00
  0.00000000E+00  0.00000000E+00  0.00000000E+00
  0.00000000E+00  0.00000000E+00  0.00000000E+00
  0.00000000E+00  0.00000000E+00  0.00000000E+00
  0.00000000E+00  0.00000000E+00  0.00000000E+00
  0.00000000E+00  0.00000000E+00  0.00000000E+00
  0.00000000E+00  0.00000000E+00  0.00000000E+00
  0.00000000E+00  0.00000000E+00  0.00000000E+00
  0.00000000E+00  0.00000000E+00  0.00000000E+00
  0.00000000E+00  0.00000000E+00  0.00000000E+00
  0.00000000E+00  0.00000000E+00  0.00000000E+00
  0.00000000E+00  0.00000000E+00  0.00000000E+00
  0.00000000E+00  0.00000000E+00  0.00000000E+00
  0.00000000E+00  0.00000000E+00  0.00000000E+00
  0.00000000E+00  0.00000000E+00  0.00000000E+00
  0.00000000E+00  0.00000000E+00  0.00000000E+00
  0.00000000E+00  0.00000000E+00  0.00000000E+00
  0.00000000E+00  0.00000000E+00  0.00000000E+00
  0.00000000E+00  0.00000000E+00  0.00000000E+00
  0.00000000E+00  0.00000000E+00  0.00000000E+00
  0.00000000E+00  0.00000000E+00  0.00000000E+00
  0.00000000E+00  0.00000000E+00  0.00000000E+00
  0.00000000E+00  0.00000000E+00  0.00000000E+00
  0.00000000E+00  0.00000000E+00  0.00000000E+00
  0.00000000E+00  0.00000000E+00  0.00000000E+00
  0.00000000E+00  0.00000000E+00  0.00000000E+00
  0.00000000E+00  0.00000000E+00  0.00000000E+00
  0.00000000E+00  0.00000000E+00  0.00000000E+00
  0.00000000E+00  0.00000000E+00  0.00000000E+00
  0.00000000E+00  0.00000000E+00  0.00000000E+00
  0.00000000E+00  0.00000000E+00  0.00000000E+00
  0.00000000E+00  0.00000000E+00  0.00000000E+00
  0.00000000E+00  0.00000000E+00  0.00000000E+00
  0.00000000E+00  0.00000000E+00  0.00000000E+00
  0.00000000E+00  0.00000000E+00  0.00000000E+00
  0.00000000E+00  0.00000000E+00  0.00000000E+00
  0.00000000E+00  0.00000000E+00  0.00000000E+00
  0.00000000E+00  0.00000000E+00  0.00000000E+00
  0.00000000E+00  0.00000000E+00  0.00000000E+00
  0.00000000E+00  0.00000000E+00  0.00000000E+00
  0.00000000E+00  0.00000000E+00  0.00000000E+00
  0.00000000E+00  0.00000000E+00  0.00000000E+00
