# Supplementary material for: Deciphering the contributing motifs of reconstructed cobalt (II) sulfides catalysts in Li-CO2 batteries
Source: Nat Commun. 2024 Mar 9;15:2167. doi: 10.1038/s41467-024-46465-8 (PMC10924882; doi:10.1038/s41467-024-46465-8)
Supplement: Supplementary file 5 — Source Data [file 41467_2024_46465_MOESM5_ESM.xlsx]

## Sheet: Figure 1c
2nd cycle		5th cycle		10th cycle
Capacity/mAh/cm2	Voltage/V	Capacity/mAh/gcm2	Voltage/V	Capacity/mAh/cm2	Voltage/V			Voltage gap of 2nd cycle	Voltage gap of 10th cycle
0	3.6279	0.1	3.6316	0.1	3.6589			0.7065	0.9136
0.1	3.5702	0.1	3.5748	0.1	3.6052			0.6861	0.7557
0.1	3.5097	0.2	3.5193	0.2	3.5494			0.632	0.8372
0.2	3.457	0.3	3.4688	0.3	3.497
0.3	3.4034	0.4	3.4155	0.3	3.4471		Mean	0.67487	0.8355
0.4	3.3594	0.5	3.3774	0.5	3.4003		Standard	0.0385	0.07896
0.5	3.3259	0.6	3.3485	0.6	3.3491
0.7	3.2896	0.8	3.3188	0.8	3.3113
0.9	3.2651	0.9	3.2937	1	3.2828
1	3.2478	1.1	3.2738	1.2	3.263
1.2	3.2341	1.3	3.2592	1.3	3.2453
1.4	3.2233	1.5	3.2468	1.5	3.2316
1.5	3.2146	1.6	3.2366	1.7	3.2199
1.7	3.2065	1.8	3.2282	1.8	3.2099
1.9	3.1991	2	3.2205	2	3.201
2.1	3.1938	2.2	3.2137	2.2	3.1932
2.2	3.1886	2.3	3.2075	2.4	3.1861
2.4	3.1836	2.5	3.2019	2.5	3.1802
2.6	3.1789	2.7	3.1969	2.7	3.1746
2.8	3.1749	2.9	3.1923	2.9	3.1696
2.9	3.1715	3	3.1879	3.1	3.1644
3.1	3.1675	3.2	3.1836	3.2	3.16
3.3	3.1641	3.4	3.1796	3.4	3.1554
3.4	3.161	3.6	3.1762	3.6	3.1517
3.6	3.1582	3.7	3.1727	3.8	3.1479
3.8	3.1551	3.9	3.1693	3.9	3.1439
4	3.1526	4.1	3.1662	4.1	3.1408
4.1	3.1501	4.3	3.1631	4.3	3.1374
4.3	3.1473	4.4	3.16	4.4	3.1343
4.5	3.1452	4.6	3.1572	4.6	3.1312
4.7	3.1427	4.8	3.1541	4.8	3.1281
4.8	3.1402	5	3.152	5	3.125
5	3.138	5.1	3.1495	5.1	3.1222
5.2	3.1359	5.3	3.1467	5.3	3.1191
5.3	3.134	5.5	3.1439	5.5	3.1166
5.5	3.1318	5.7	3.1417	5.7	3.1141
5.7	3.13	5.8	3.1393	5.8	3.1117
5.9	3.1281	6	3.1371	6	3.1089
6	3.1262	6.2	3.1346	6.2	3.1064
6.2	3.1244	6.4	3.1324	6.4	3.1039
6.4	3.1225	6.5	3.13	6.5	3.1014
6.6	3.1207	6.7	3.1278	6.7	3.0986
6.7	3.1188	6.9	3.1256	6.9	3.0965
6.9	3.1172	7.1	3.1238	7	3.094
7.1	3.1157	7.2	3.1213	7.2	3.0918
7.3	3.1141	7.4	3.1191	7.4	3.0893
7.4	3.1126	7.6	3.1169	7.6	3.0872
7.6	3.111	7.8	3.1148	7.7	3.0847
7.8	3.1095	7.9	3.1129	7.9	3.0825
7.9	3.1079	8.1	3.1107	8.1	3.0804
8.1	3.1064	8.3	3.1089	8.3	3.0776
8.3	3.1052	8.4	3.1067	8.4	3.0754
8.5	3.1039	8.6	3.1045	8.6	3.0735
8.6	3.1024	8.8	3.1027	8.8	3.0711
8.8	3.1005	9	3.1002	8.9	3.0689
9	3.0993	9.2	3.0983	9.1	3.0667
9.2	3.098	9.3	3.0962	9.3	3.0645
9.3	3.0965	9.5	3.0946	9.5	3.0624
9.5	3.0952	9.7	3.0924	9.6	3.0602
9.7	3.094	9.8	3.0906	9.8	3.0577
9.9	3.0928	10	3.0887	10	3.0556
10	3.0915	10.2	3.0866	10.2	3.0537
10.2	3.0903	10.4	3.0847	10.3	3.0515
10.4	3.089	10.6	3.0831	10.5	3.0494
10.5	3.0878	10.7	3.081	10.7	3.0472
10.7	3.0866	10.9	3.0788	10.9	3.0453
10.9	3.0853	11.1	3.0769	11	3.0432
11.1	3.0844	11.2	3.0751	11.2	3.0413
11.2	3.0828	11.4	3.0735	11.4	3.0391
11.4	3.0819	11.6	3.0717	11.5	3.037
11.6	3.0807	11.8	3.0698	11.7	3.0348
11.8	3.0791	11.9	3.0683	11.9	3.0329
11.9	3.0779	12.1	3.0664	12.1	3.0308
12.1	3.0769	12.3	3.0649	12.2	3.0289
12.3	3.0757	12.5	3.0633	12.4	3.027
12.5	3.0745	12.6	3.0614	12.6	3.0252
12.6	3.0735	12.8	3.0599	12.8	3.0233
12.8	3.0723	13	3.0577	12.9	3.0215
13	3.0714	13.2	3.0562	13.1	3.0196
13.1	3.0701	13.3	3.0549	13.3	3.0177
13.3	3.0689	13.5	3.0531	13.5	3.0156
13.5	3.068	13.7	3.0515	13.6	3.0137
13.7	3.0667	13.9	3.05	13.8	3.0122
13.8	3.0658	14	3.0484	14	3.0103
14	3.0649	14.2	3.0472	14.1	3.0084
14.2	3.0636	14.4	3.0456	14.3	3.0069
14.4	3.0627	14.6	3.0444	14.5	3.0053
14.5	3.0614	14.7	3.0428	14.7	3.0038
14.7	3.0605	14.9	3.0413	14.8	3.0019
14.9	3.0593	15.1	3.0401	15	3.0004
15.1	3.058	15.3	3.0385	15.2	2.9988
15.2	3.0568	15.4	3.0373	15.4	2.9973
15.4	3.0559	15.6	3.0357	15.5	2.9957
15.6	3.0549	15.8	3.0345	15.7	2.9945
15.7	3.0537	16	3.0332	15.9	2.9926
15.9	3.0528	16.1	3.0317	16	2.9911
16.1	3.0515	16.3	3.0304	16.2	2.9898
16.3	3.0506	16.5	3.0292	16.4	2.9883
16.4	3.0494	16.7	3.028	16.6	2.987
16.6	3.0484	16.8	3.0267	16.7	2.9855
16.8	3.0475	17	3.0255	16.9	2.9846
17	3.0463	17.2	3.0246	17.1	2.983
17.1	3.0453	17.4	3.0233	17.3	2.9818
17.3	3.0444	17.5	3.0221	17.4	2.9805
17.5	3.0432	17.7	3.0208	17.6	2.9793
17.6	3.0422	17.9	3.0196	17.8	2.9781
17.8	3.0413	18.1	3.0184	17.9	2.9771
18	3.0401	18.2	3.0174	18.1	2.9759
18.2	3.0391	18.4	3.0162	18.3	2.9746
18.3	3.0382	18.6	3.0149	18.5	2.9737
18.5	3.037	18.8	3.014	18.6	2.9725
18.7	3.0357	18.9	3.0128	18.8	2.9712
18.9	3.0348	19.1	3.0115	19	2.97
19	3.0339	19.3	3.0106	19.2	2.9691
19.2	3.0329	19.5	3.0097	19.3	2.9681
19.4	3.032	19.6	3.0084	19.5	2.9669
19.5	3.0308	19.8	3.0075	19.7	2.966
19.7	3.0298	20	3.0066	19.9	2.9653
19.9	3.0289	20.1	3.0053	20	2.9641
20.1	3.028	20.3	3.0044	20.2	2.9632
20.2	3.027	20.5	3.0035	20.4	2.9622
20.4	3.0261	20.7	3.0025	20.5	2.9613
20.6	3.0252	20.9	3.0016	20.7	2.9604
20.8	3.0242	21	3.0004	20.9	2.9598
20.9	3.0236	21.2	2.9994	21.1	2.9588
21.1	3.0227	21.4	2.9985	21.2	2.9579
21.3	3.0218	21.6	2.9976	21.4	2.957
21.5	3.0208	21.7	2.9967	21.6	2.956
21.6	3.0199	21.9	2.9957	21.8	2.9554
21.8	3.0193	22.1	2.9948	21.9	2.9548
22	3.0184	22.2	2.9936	22.1	2.9539
22.1	3.0174	22.4	2.9926	22.3	2.9532
22.3	3.0168	22.6	2.9917	22.5	2.9523
22.5	3.0159	22.8	2.9911	22.6	2.9514
22.7	3.0149	23	2.9901	22.8	2.9505
22.8	3.0143	23.1	2.9892	23	2.9498
23	3.0137	23.3	2.9883	23.1	2.9489
23.2	3.0128	23.5	2.9874	23.3	2.9483
23.4	3.0122	23.7	2.9864	23.5	2.9477
23.5	3.0115	23.8	2.9858	23.7	2.9467
23.7	3.0109	24	2.9852	23.8	2.9461
23.9	3.0103	24.2	2.9843	24	2.9455
24	3.0097	24.3	2.9833	24.2	2.9449
24.2	3.0091	24.5	2.9827	24.4	2.9443
24.4	3.0081	24.7	2.9818	24.5	2.9436
24.6	3.0078	24.9	2.9808	24.7	2.943
24.7	3.0072	25	2.9802	24.9	2.9424
24.9	3.0066	25.2	2.9793	25	2.9418
25.1	3.006	25.4	2.9784	25.2	2.9412
25.3	3.0053	25.6	2.9777	25.4	2.9405
25.4	3.0047	25.7	2.9771	25.6	2.9399
25.6	3.0044	25.9	2.9762	25.7	2.9393
25.8	3.0038	26.1	2.9756	25.9	2.9387
26	3.0032	26.3	2.975	26.1	2.9381
26.1	3.0025	26.4	2.9743	26.3	2.9374
26.3	3.0019	26.6	2.9734	26.4	2.9368
26.5	3.0016	26.8	2.9728	26.6	2.9362
26.6	3.001	27	2.9719	26.8	2.9359
26.8	3.0007	27.1	2.9712	27	2.9353
27	3.0001	27.3	2.9703	27.1	2.9346
27.2	2.9994	27.5	2.9697	27.3	2.934
27.3	2.9988	27.7	2.9691	27.5	2.9337
27.5	2.9985	27.8	2.9684	27.7	2.9331
27.7	2.9979	28	2.9678	27.8	2.9325
27.9	2.9976	28.2	2.9672	28	2.9322
28	2.997	28.4	2.9666	28.2	2.9315
28.2	2.9963	28.5	2.9656	28.3	2.9309
28.4	2.996	28.7	2.9653	28.5	2.9303
28.5	2.9957	28.9	2.9647	28.7	2.93
28.7	2.9951	29.1	2.9641	28.9	2.9291
28.9	2.9948	29.2	2.9635	29	2.9288
29.1	2.9942	29.4	2.9629	29.2	2.9281
29.2	2.9936	29.6	2.9622	29.4	2.9275
29.4	2.9929	29.8	2.9616	29.6	2.9272
29.6	2.9926	29.9	2.961	29.7	2.9266
29.8	2.992	30.1	2.9604	29.9	2.9263
29.9	2.9917	30.3	2.9598	30.1	2.9257
30.1	2.9911	30.5	2.9594	30.3	2.9253
30.3	2.9908	30.6	2.9585	30.4	2.9247
30.4	2.9901	30.8	2.9582	30.6	2.9244
30.6	2.9898	31	2.9576	30.8	2.9238
30.8	2.9892	31.2	2.957	30.9	2.9235
31	2.9889	31.3	2.9567	31.1	2.9229
31.1	2.9883	31.5	2.956	31.3	2.9226
31.3	2.988	31.7	2.9557	31.5	2.9222
31.5	2.9874	31.9	2.9551	31.6	2.9216
31.7	2.987	32	2.9545	31.8	2.9213
31.8	2.9864	32.2	2.9539	32	2.9207
32	2.9861	32.4	2.9536	32.2	2.9204
32.2	2.9858	32.6	2.9529	32.3	2.9201
32.4	2.9855	32.7	2.9523	32.5	2.9195
32.5	2.9849	32.9	2.952	32.7	2.9191
32.7	2.9846	33.1	2.9514	32.9	2.9185
32.9	2.9843	33.2	2.9511	33	2.9182
33	2.9836	33.4	2.9501	33.2	2.9176
33.2	2.9833	33.6	2.9498	33.4	2.9173
33.4	2.983	33.8	2.9492	33.6	2.917
33.6	2.9827	34	2.9486	33.7	2.9167
33.7	2.9821	34.1	2.9483	33.9	2.916
33.9	2.9818	34.3	2.948	34.1	2.9157
34.1	2.9812	34.5	2.9474	34.2	2.9154
34.3	2.9808	34.7	2.9467	34.4	2.9151
34.4	2.9805	34.8	2.9464	34.6	2.9145
34.6	2.9799	35	2.9461	34.8	2.9142
34.8	2.9796	35.2	2.9458	34.9	2.9139
34.9	2.9793	35.3	2.9452	35.1	2.9136
35.1	2.979	35.5	2.9449	35.3	2.9129
35.3	2.9784	35.7	2.9443	35.5	2.9126
35.5	2.9781	35.9	2.9439	35.6	2.9123
35.6	2.9777	36	2.9436	35.8	2.9117
35.8	2.9774	36.2	2.943	36	2.9114
36	2.9768	36.4	2.9427	36.2	2.9111
36.2	2.9765	36.6	2.9421	36.3	2.9108
36.3	2.9762	36.7	2.9418	36.5	2.9105
36.5	2.9759	36.9	2.9415	36.7	2.9098
36.7	2.9756	37.1	2.9408	36.8	2.9095
36.9	2.9753	37.3	2.9405	37	2.9092
37	2.975	37.4	2.9402	37.2	2.9089
37.2	2.9743	37.6	2.9396	37.4	2.9083
37.4	2.9743	37.8	2.9393	37.5	2.908
37.5	2.9737	38	2.939	37.7	2.9074
37.7	2.9734	38.1	2.9384	37.9	2.9071
37.9	2.9731	38.3	2.9381	38.1	2.9067
38.1	2.9728	38.5	2.9377	38.2	2.9061
38.2	2.9725	38.7	2.9374	38.4	2.9061
38.4	2.9719	38.8	2.9368	38.6	2.9058
38.6	2.9715	39	2.9365	38.8	2.9052
38.8	2.9712	39.2	2.9362	38.9	2.9049
38.9	2.9709	39.4	2.9359	39.1	2.9046
39.1	2.9706	39.5	2.9356	39.3	2.9043
39.3	2.9703	39.7	2.935	39.5	2.904
39.5	2.97	39.9	2.9346	39.6	2.9036
39.6	2.9697	40.1	2.9343	39.8	2.9033
39.8	2.9697	40.2	2.934	40	2.9027
40	2.9694	40.4	2.9337	40.1	2.9027
40.1	2.9691	40.6	2.9334	40.3	2.9021
40.3	2.9688	40.8	2.9328	40.5	2.9018
40.5	2.9684	40.9	2.9325	40.7	2.9015
40.7	2.9684	41.1	2.9322	40.8	2.9012
40.8	2.9681	41.3	2.9319	41	2.9009
41	2.9678	41.5	2.9315	41.2	2.9005
41.2	2.9675	41.6	2.9312	41.4	2.9002
41.4	2.9675	41.8	2.9306	41.5	2.8999
41.5	2.9672	42	2.9303	41.7	2.8993
41.7	2.9672	42.2	2.93	41.9	2.8993
41.9	2.9669	42.3	2.9297	42	2.8987
42.1	2.9669	42.5	2.9291	42.2	2.8984
42.2	2.9666	42.7	2.9288	42.4	2.8981
42.4	2.9666	42.9	2.9284	42.6	2.8978
42.6	2.9663	43	2.9281	42.7	2.8974
42.7	2.9663	43.2	2.9275	42.9	2.8971
42.9	2.966	43.4	2.9272	43.1	2.8968
43.1	2.966	43.6	2.9269	43.3	2.8965
43.3	2.9656	43.7	2.9266	43.4	2.8962
43.4	2.9656	43.9	2.9263	43.6	2.8959
43.6	2.9656	44.1	2.926	43.8	2.8956
43.8	2.9656	44.3	2.926	44	2.8953
44	2.9653	44.4	2.9253	44.1	2.895
44.1	2.9653	44.6	2.925	44.3	2.8947
44.3	2.965	44.8	2.9247	44.5	2.8943
44.5	2.965	44.9	2.9244	44.7	2.894
44.6	2.965	45.1	2.9241	44.8	2.8937
44.8	2.965	45.3	2.9238	45	2.8934
45	2.9647	45.5	2.9235	45.2	2.8931
45.2	2.9647	45.7	2.9232	45.3	2.8928
45.3	2.9647	45.8	2.9229	45.5	2.8925
45.5	2.9644	46	2.9226	45.7	2.8922
45.7	2.9644	46.2	2.9222	45.9	2.8919
45.9	2.9644	46.4	2.9219	46	2.8916
46	2.9644	46.5	2.9216	46.2	2.8912
46.2	2.9641	46.7	2.9213	46.4	2.8909
46.4	2.9641	46.9	2.921	46.6	2.8906
46.6	2.9641	47	2.9207	46.7	2.8903
46.7	2.9638	47.2	2.9204	46.9	2.89
46.9	2.9638	47.4	2.9204	47.1	2.8897
47.1	2.9638	47.6	2.9201	47.3	2.8894
47.2	2.9638	47.8	2.9198	47.4	2.8891
47.4	2.9635	47.9	2.9195	47.6	2.8888
47.6	2.9635	48.1	2.9191	47.8	2.8885
47.8	2.9635	48.3	2.9188	47.9	2.8881
47.9	2.9635	48.5	2.9188	48.1	2.8878
48.1	2.9635	48.6	2.9185	48.3	2.8875
48.3	2.9632	48.8	2.9182	48.5	2.8872
48.5	2.9632	49	2.9179	48.6	2.8869
48.6	2.9632	49.1	2.9176	48.8	2.8866
48.8	2.9632	49.3	2.9176	49	2.8866
49	2.9629	49.5	2.9173	49.2	2.886
49.1	2.9629	49.7	2.917	49.3	2.8857
49.3	2.9629	49.8	2.917	49.5	2.8854
49.5	2.9629	50	2.9167	49.7	2.885
49.7	2.9629	50.2	2.9164	49.9	2.8847
49.8	2.9625	50.4	2.9164	50	2.8844
50	2.9625	50.5	2.9164	50.2	2.8841
50.2	2.9625	50.7	2.916	50.4	2.8838
50.4	2.9625	50.9	2.916	50.5	2.8835
50.5	2.9625	51.1	2.9157	50.7	2.8832
50.7	2.9625	51.2	2.9157	50.9	2.8829
50.9	2.9622	51.4	2.9154	51.1	2.8826
51.1	2.9622	51.6	2.9154	51.2	2.8823
51.2	2.9622	51.8	2.9151	51.4	2.8819
51.4	2.9622	51.9	2.9151	51.6	2.8816
51.6	2.9619	52.1	2.9148	51.8	2.8816
51.7	2.9619	52.3	2.9148	51.9	2.881
51.9	2.9619	52.5	2.9148	52.1	2.881
52.1	2.9619	52.6	2.9145	52.3	2.8804
52.3	2.9616	52.8	2.9145	52.5	2.8804
52.4	2.9616	53	2.9145	52.6	2.8801
52.6	2.9616	53.2	2.9142	52.8	2.8798
52.8	2.9616	53.3	2.9142	53	2.8795
53	2.9616	53.5	2.9142	53.2	2.8792
53.1	2.9613	53.7	2.9142	53.3	2.8788
53.3	2.9613	53.9	2.9142	53.5	2.8785
53.5	2.9613	54	2.9139	53.7	2.8782
53.6	2.9613	54.2	2.9139	53.8	2.8779
53.8	2.9613	54.4	2.9139	54	2.8776
54	2.961	54.6	2.9139	54.2	2.8773
54.2	2.961	54.7	2.9136	54.4	2.8773
54.3	2.961	54.9	2.9136	54.5	2.877
54.5	2.961	55.1	2.9136	54.7	2.8767
54.7	2.961	55.3	2.9136	54.9	2.8764
54.9	2.961	55.4	2.9136	55.1	2.8761
55	2.9607	55.6	2.9136	55.2	2.8761
55.2	2.9607	55.8	2.9136	55.4	2.8757
55.4	2.9607	56	2.9133	55.6	2.8754
55.6	2.9604	56.1	2.9133	55.8	2.8751
55.7	2.9607	56.3	2.9133	55.9	2.8748
55.9	2.9604	56.5	2.9133	56.1	2.8745
56.1	2.9604	56.7	2.9133	56.3	2.8742
56.2	2.9604	56.8	2.9133	56.4	2.8739
56.4	2.9604	57	2.9133	56.6	2.8736
56.6	2.9604	57.2	2.9133	56.8	2.8736
56.8	2.9601	57.4	2.9133	57	2.8733
56.9	2.9601	57.5	2.9129	57.1	2.873
57.1	2.9601	57.7	2.9129	57.3	2.8726
57.3	2.9601	57.9	2.9129	57.5	2.8723
57.5	2.9601	58.1	2.9129	57.7	2.872
57.6	2.9598	58.2	2.9129	57.8	2.8717
57.8	2.9598	58.4	2.9129	58	2.8714
58	2.9598	58.6	2.9129	58.2	2.8711
58.2	2.9598	58.8	2.9129	58.3	2.8711
58.3	2.9598	58.9	2.9129	58.5	2.8708
58.5	2.9598	59.1	2.9129	58.7	2.8705
58.7	2.9594	59.3	2.9129	58.9	2.8702
58.8	2.9594	59.4	2.9129	59	2.8699
59	2.9594	59.6	2.9129	59.2	2.8695
59.2	2.9594	59.8	2.9129	59.4	2.8692
59.4	2.9594	60	2.9129	59.6	2.8689
59.5	2.9591	60.1	2.9129	59.7	2.8689
59.7	2.9594	60.3	2.9129	59.9	2.8686
59.9	2.9591	60.5	2.9129	60.1	2.8683
60.1	2.9591	60.7	2.9129	60.3	2.868
60.2	2.9591	60.8	2.9129	60.4	2.8677
60.4	2.9591	61	2.9129	60.6	2.8674
60.6	2.9591	61.2	2.9129	60.8	2.8671
60.7	2.9591	61.4	2.9133	60.9	2.8671
60.9	2.9588	61.5	2.9133	61.1	2.8668
61.1	2.9588	61.7	2.9133	61.3	2.8664
61.3	2.9588	61.9	2.9133	61.5	2.8661
61.4	2.9588	62.1	2.9133	61.6	2.8658
61.6	2.9588	62.2	2.9133	61.8	2.8658
61.8	2.9588	62.4	2.9133	62	2.8655
62	2.9585	62.6	2.9133	62.2	2.8652
62.1	2.9585	62.8	2.9133	62.3	2.8646
62.3	2.9585	62.9	2.9133	62.5	2.8643
62.5	2.9585	63.1	2.9133	62.7	2.864
62.7	2.9585	63.3	2.9133	62.9	2.8637
62.8	2.9585	63.5	2.9133	63	2.8637
63	2.9585	63.6	2.9133	63.2	2.8633
63.2	2.9582	63.8	2.9133	63.4	2.863
63.3	2.9582	64	2.9133	63.5	2.8627
63.5	2.9582	64.2	2.9133	63.7	2.8627
63.7	2.9582	64.3	2.9133	63.9	2.8624
63.9	2.9582	64.5	2.9133	64.1	2.8621
64	2.9582	64.7	2.9133	64.2	2.8618
64.2	2.9582	64.9	2.9133	64.4	2.8615
64.4	2.9582	65	2.9133	64.6	2.8612
64.6	2.9579	65.2	2.9133	64.8	2.8609
64.7	2.9579	65.4	2.9133	64.9	2.8609
64.9	2.9579	65.6	2.9133	65.1	2.8606
65.1	2.9579	65.7	2.9133	65.3	2.8602
65.3	2.9579	65.9	2.9133	65.5	2.8599
65.4	2.9579	66.1	2.9133	65.6	2.8596
65.6	2.9576	66.2	2.9133	65.8	2.8596
65.8	2.9576	66.4	2.9133	66	2.8593
65.9	2.9576	66.6	2.9133	66.1	2.859
66.1	2.9576	66.8	2.9129	66.3	2.8587
66.3	2.9576	67	2.9133	66.5	2.8584
66.5	2.9576	67.1	2.9129	66.7	2.8584
66.6	2.9576	67.3	2.9133	66.8	2.8581
66.8	2.9576	67.5	2.9133	67	2.8578
67	2.9573	67.6	2.9129	67.2	2.8575
67.2	2.9573	67.8	2.9129	67.4	2.8571
67.3	2.9573	68	2.9133	67.5	2.8571
67.5	2.9573	68.2	2.9129	67.7	2.8568
67.7	2.9573	68.3	2.9129	67.9	2.8565
67.8	2.9573	68.5	2.9129	68.1	2.8562
68	2.9573	68.7	2.9129	68.2	2.8559
68.2	2.9573	68.9	2.9129	68.4	2.8556
68.4	2.957	69	2.9129	68.6	2.8556
68.5	2.957	69.2	2.9129	68.7	2.8553
68.7	2.957	69.4	2.9129	68.9	2.855
68.9	2.957	69.5	2.9129	69.1	2.8547
69.1	2.957	69.7	2.9129	69.3	2.8544
69.2	2.957	69.9	2.9129	69.4	2.854
69.4	2.957	70.1	2.9129	69.6	2.8537
69.6	2.957	70.2	2.9129	69.8	2.8534
69.7	2.957	70.4	2.9129	70	2.8534
69.9	2.957	70.6	2.9129	70.1	2.8531
70.1	2.957	70.8	2.9126	70.3	2.8528
70.3	2.9567	70.9	2.9126	70.5	2.8525
70.4	2.9567	71.1	2.9126	70.6	2.8522
70.6	2.9567	71.3	2.9126	70.8	2.8519
70.8	2.9567	71.5	2.9126	71	2.8516
71	2.9567	71.6	2.9126	71.2	2.8513
71.1	2.9567	71.8	2.9126	71.3	2.8509
71.3	2.9567	72	2.9126	71.5	2.8506
71.5	2.9563	72.1	2.9126	71.7	2.8503
71.7	2.9563	72.3	2.9126	71.9	2.85
71.8	2.9563	72.5	2.9123	72	2.8497
72	2.9563	72.7	2.9123	72.2	2.8494
72.2	2.9563	72.8	2.9126	72.4	2.8494
72.3	2.9563	73	2.9123	72.5	2.8491
72.5	2.9563	73.2	2.9123	72.7	2.8488
72.7	2.9563	73.3	2.9123	72.9	2.8485
72.9	2.9563	73.5	2.9123	73.1	2.8482
73	2.9563	73.7	2.9123	73.2	2.8478
73.2	2.956	73.9	2.9123	73.4	2.8475
73.4	2.956	74	2.9123	73.6	2.8472
73.6	2.956	74.2	2.9123	73.8	2.8469
73.7	2.956	74.4	2.9123	73.9	2.8469
73.9	2.956	74.6	2.912	74.1	2.8466
74.1	2.956	74.7	2.912	74.3	2.8463
74.2	2.956	74.9	2.912	74.4	2.846
74.4	2.956	75.1	2.912	74.6	2.8457
74.6	2.956	75.3	2.912	74.8	2.8454
74.8	2.956	75.4	2.912	75	2.8451
74.9	2.956	75.6	2.912	75.1	2.8447
75.1	2.956	75.8	2.912	75.3	2.8444
75.3	2.956	76	2.912	75.5	2.8441
75.5	2.956	76.1	2.9117	75.6	2.8438
75.6	2.956	76.3	2.9117	75.8	2.8435
75.8	2.9557	76.5	2.9117	76	2.8435
76	2.956	76.6	2.9117	76.2	2.8429
76.2	2.9557	76.8	2.9117	76.3	2.8426
76.3	2.9557	77	2.9117	76.5	2.8423
76.5	2.9557	77.2	2.9117	76.7	2.842
76.7	2.9557	77.3	2.9117	76.9	2.8416
76.8	2.9557	77.5	2.9117	77	2.8413
77	2.9557	77.7	2.9117	77.2	2.841
77.2	2.9557	77.9	2.9117	77.4	2.8407
77.4	2.9557	78	2.9117	77.5	2.8407
77.5	2.9557	78.2	2.9114	77.7	2.8404
77.7	2.9557	78.4	2.9114	77.9	2.8401
77.9	2.9554	78.5	2.9114	78.1	2.8398
78.1	2.9554	78.7	2.9114	78.2	2.8395
78.2	2.9554	78.9	2.9114	78.4	2.8392
78.4	2.9554	79.1	2.9114	78.6	2.8389
78.6	2.9554	79.2	2.9114	78.8	2.8389
78.8	2.9554	79.4	2.9114	78.9	2.8385
78.9	2.9554	79.6	2.9114	79.1	2.8382
79.1	2.9554	79.8	2.9114	79.3	2.8379
79.3	2.9554	79.9	2.9114	79.4	2.8376
79.4	2.9554	80.1	2.9114	79.6	2.8373
79.6	2.9551	80.3	2.9114	79.8	2.8373
79.8	2.9551	80.4	2.9111	80	2.837
80	2.9551	80.6	2.9114	80.1	2.8367
80.1	2.9551	80.8	2.9111	80.3	2.8367
80.3	2.9551	81	2.9111	80.5	2.8364
80.5	2.9551	81.1	2.9111	80.6	2.8361
80.7	2.9551	81.3	2.9111	80.8	2.8358
80.8	2.9551	81.5	2.9111	81	2.8358
81	2.9551	81.6	2.9111	81.2	2.8354
81.2	2.9551	81.8	2.9111	81.3	2.8351
81.3	2.9551	82	2.9111	81.5	2.8348
81.5	2.9548	82.2	2.9111	81.7	2.8345
81.7	2.9548	82.3	2.9111	81.8	2.8345
81.9	2.9548	82.5	2.9111	82	2.8342
82	2.9548	82.7	2.9111	82.2	2.8339
82.2	2.9548	82.9	2.9111	82.4	2.8339
82.4	2.9548	83	2.9111	82.5	2.8336
82.6	2.9548	83.2	2.9111	82.7	2.8333
82.7	2.9548	83.4	2.9108	82.9	2.833
82.9	2.9548	83.5	2.9108	83	2.833
83.1	2.9548	83.7	2.9108	83.2	2.8327
83.2	2.9548	83.9	2.9108	83.4	2.8323
83.4	2.9545	84.1	2.9108	83.6	2.832
83.6	2.9545	84.2	2.9108	83.7	2.832
83.8	2.9545	84.4	2.9108	83.9	2.8317
83.9	2.9545	84.6	2.9108	84.1	2.8314
84.1	2.9545	84.8	2.9108	84.2	2.8314
84.3	2.9545	84.9	2.9108	84.4	2.8311
84.5	2.9545	85.1	2.9108	84.6	2.8308
84.6	2.9545	85.3	2.9108	84.8	2.8308
84.8	2.9545	85.4	2.9108	84.9	2.8305
85	2.9545	85.6	2.9108	85.1	2.8302
85.2	2.9545	85.8	2.9105	85.3	2.8299
85.3	2.9545	86	2.9105	85.4	2.8299
85.5	2.9542	86.1	2.9105	85.6	2.8296
85.7	2.9542	86.3	2.9105	85.8	2.8296
85.8	2.9542	86.5	2.9105	85.9	2.8292
86	2.9542	86.7	2.9105	86.1	2.8289
86.2	2.9542	86.8	2.9105	86.3	2.8289
86.4	2.9542	87	2.9105	86.4	2.8286
86.5	2.9542	87.2	2.9105	86.6	2.8283
86.7	2.9542	87.3	2.9105	86.8	2.8283
86.9	2.9542	87.5	2.9105	86.9	2.828
87.1	2.9542	87.7	2.9105	87.1	2.828
87.2	2.9542	87.9	2.9105	87.3	2.8277
87.4	2.9539	88	2.9105	87.5	2.8274
87.6	2.9542	88.2	2.9105	87.6	2.8274
87.7	2.9542	88.4	2.9105	87.8	2.8274
87.9	2.9539	88.6	2.9105	88	2.8271
88.1	2.9539	88.7	2.9105	88.1	2.8271
88.3	2.9539	88.9	2.9105	88.3	2.8268
88.4	2.9539	89.1	2.9105	88.5	2.8268
88.6	2.9539	89.2	2.9105	88.6	2.8265
88.8	2.9539	89.4	2.9105	88.8	2.8265
89	2.9539	89.6	2.9105	89	2.8261
89.1	2.9539	89.8	2.9105	89.2	2.8261
89.3	2.9539	89.9	2.9105	89.3	2.8258
89.5	2.9536	90.1	2.9105	89.5	2.8258
89.7	2.9539	90.3	2.9105	89.7	2.8255
89.8	2.9536	90.4	2.9105	89.8	2.8255
90	2.9536	90.6	2.9105	90	2.8252
90.2	2.9536	90.8	2.9105	90.2	2.8252
90.3	2.9536	91	2.9105	90.3	2.8249
90.5	2.9536	91.1	2.9102	90.5	2.8249
90.7	2.9536	91.3	2.9105	90.7	2.8246
90.9	2.9536	91.5	2.9105	90.8	2.8246
91	2.9536	91.7	2.9105	91	2.8243
91.2	2.9536	91.8	2.9105	91.2	2.8243
91.4	2.9532	92	2.9105	91.3	2.824
91.6	2.9536	92.2	2.9105	91.5	2.824
91.7	2.9532	92.3	2.9102	91.7	2.824
91.9	2.9532	92.5	2.9105	91.9	2.8237
92.1	2.9532	92.7	2.9105	92	2.8237
92.3	2.9532	92.9	2.9105	92.2	2.8234
92.4	2.9532	93	2.9105	92.4	2.8234
92.6	2.9532	93.2	2.9102	92.5	2.823
92.8	2.9532	93.4	2.9102	92.7	2.823
92.9	2.9532	93.6	2.9102	92.9	2.823
93.1	2.9532	93.7	2.9102	93	2.8227
93.3	2.9532	93.9	2.9105	93.2	2.8227
93.5	2.9532	94.1	2.9105	93.4	2.8224
93.6	2.9532	94.2	2.9105	93.5	2.8224
93.8	2.9532	94.4	2.9102	93.7	2.8224
94	2.9529	94.6	2.9102	93.9	2.8221
94.2	2.9529	94.8	2.9102	94.1	2.8221
94.3	2.9529	94.9	2.9102	94.2	2.8215
94.5	2.9529	95.1	2.9102	94.4	2.8215
94.7	2.9529	95.3	2.9102	94.6	2.8212
94.8	2.9529	95.5	2.9102	94.7	2.8212
95	2.9529	95.6	2.9102	94.9	2.8209
95.2	2.9529	95.8	2.9102	95.1	2.8209
95.4	2.9529	96	2.9102	95.2	2.8206
95.5	2.9529	96.1	2.9102	95.4	2.8206
95.7	2.9529	96.3	2.9102	95.6	2.8206
95.9	2.9529	96.5	2.9102	95.7	2.8203
96.1	2.9529	96.7	2.9102	95.9	2.8203
96.2	2.9526	96.8	2.9102	96.1	2.8199
96.4	2.9526	97	2.9102	96.2	2.8199
96.6	2.9526	97.2	2.9102	96.4	2.8196
96.7	2.9526	97.3	2.9102	96.6	2.8196
96.9	2.9526	97.5	2.9102	96.8	2.8193
97.1	2.9526	97.7	2.9102	96.9	2.8193
97.3	2.9526	97.9	2.9102	97.1	2.819
97.4	2.9526	98	2.9102	97.3	2.819
97.6	2.9526	98.2	2.9102	97.4	2.8187
97.8	2.9526	98.4	2.9102	97.6	2.8187
98	2.9526	98.6	2.9102	97.8	2.8187
98.1	2.9523	98.7	2.9102	97.9	2.8184
98.3	2.9523	98.9	2.9102	98.1	2.8184
98.5	2.9523	99.1	2.9102	98.3	2.8181
98.7	2.9523	99.2	2.9102	98.4	2.8181
98.8	2.9523	99.4	2.9102	98.6	2.8181
99	2.9523	99.6	2.9102	98.8	2.8178
99.2	2.9523	99.8	2.9102	99	2.8178
99.3	2.9523	99.9	2.9102	99.1	2.8175
99.5	2.9523	100	2.9102	99.3	2.8175
99.7	2.9523	比容量/mAh/g	电压/V	99.5	2.8175
99.9	2.9523	0	2.9663	99.6	2.8172
100	2.9523	0.1	3.0196	99.8	2.8172
比容量/mAh/g	电压/V	0.2	3.0738	100	2.8172
0	3.0097	0.3	3.1129	100	2.8172
0.1	3.0624	0.4	3.1557	比容量/mAh/g	电压/V
0.2	3.1145	0.6	3.1898	0	2.8919
0.3	3.1504	0.8	3.213	0	2.9529
0.4	3.1771	1	3.2326	0.1	3.0029
0.6	3.2072	1.1	3.2478	0.2	3.0531
0.7	3.2307	1.3	3.2617	0.3	3.0952
0.9	3.2484	1.5	3.2754	0.5	3.1421
1.1	3.2636	1.6	3.284	0.6	3.1799
1.3	3.2766	1.8	3.2937	0.8	3.2075
1.4	3.2875	2	3.3023	1	3.2313
1.6	3.298	2.2	3.3107	1.1	3.2509
1.8	3.3073	2.3	3.3181	1.3	3.2676
1.9	3.3157	2.5	3.325	1.5	3.2819
2.1	3.3234	2.7	3.3315	1.6	3.2952
2.3	3.3309	2.8	3.3374	1.8	3.307
2.5	3.3383	3	3.3436	2	3.3178
2.6	3.3448	3.2	3.3488	2.1	3.3271
2.8	3.351	3.4	3.3541	2.3	3.3364
3	3.3569	3.5	3.3597	2.5	3.3448
3.2	3.3628	3.7	3.364	2.7	3.3526
3.3	3.3684	3.9	3.3687	2.8	3.3603
3.5	3.3739	4.1	3.373	3	3.3674
3.7	3.3789	4.2	3.3774	3.2	3.3736
3.8	3.3842	4.4	3.382	3.3	3.3798
4	3.3891	4.6	3.3857	3.5	3.386
4.2	3.3938	4.7	3.3898	3.7	3.3919
4.4	3.3984	4.9	3.3935	3.8	3.3972
4.5	3.4031	5.1	3.3972	4	3.4025
4.7	3.4077	5.3	3.4009	4.2	3.4074
4.9	3.4118	5.4	3.4046	4.3	3.4121
5.1	3.4161	5.6	3.408	4.5	3.4167
5.2	3.4201	5.8	3.4115	4.7	3.4214
5.4	3.4242	5.9	3.4146	4.9	3.4257
5.6	3.4282	6.1	3.4177	5	3.4301
5.7	3.4319	6.3	3.4211	5.2	3.4338
5.9	3.4359	6.5	3.4245	5.4	3.4378
6.1	3.4397	6.6	3.4273	5.5	3.4415
6.3	3.4431	6.8	3.4304	5.7	3.4456
6.4	3.4471	7	3.4332	5.9	3.449
6.6	3.4505	7.1	3.4359	6	3.4524
6.8	3.4536	7.3	3.4391	6.2	3.4558
7	3.4573	7.5	3.4415	6.4	3.4592
7.1	3.4604	7.7	3.4443	6.5	3.462
7.3	3.4635	7.8	3.4474	6.7	3.4654
7.5	3.4676	8	3.4502	6.9	3.4685
7.7	3.4707	8.2	3.4527	7.1	3.4716
7.8	3.4735	8.4	3.4552	7.2	3.4744
8	3.4766	8.5	3.4577	7.4	3.4775
8.2	3.4797	8.7	3.4604	7.6	3.4803
8.3	3.4825	8.9	3.4626	7.7	3.4828
8.5	3.4856	9	3.4651	7.9	3.4856
8.7	3.4887	9.2	3.4679	8.1	3.4887
8.9	3.4911	9.4	3.4704	8.2	3.4911
9	3.4939	9.6	3.4725	8.4	3.4936
9.2	3.497	9.7	3.4747	8.6	3.4961
9.4	3.4995	9.9	3.4772	8.7	3.4986
9.6	3.502	10.1	3.4794	8.9	3.5007
9.7	3.5045	10.3	3.4815	9.1	3.5032
9.9	3.5069	10.4	3.4837	9.2	3.5057
10.1	3.5097	10.6	3.4862	9.4	3.5079
10.3	3.5119	10.8	3.4887	9.6	3.5104
10.4	3.5144	10.9	3.4908	9.8	3.5125
10.6	3.5166	11.1	3.493	9.9	3.5147
10.8	3.5187	11.3	3.4949	10.1	3.5169
11	3.5209	11.5	3.497	10.3	3.519
11.1	3.5231	11.6	3.4992	10.4	3.5209
11.3	3.5252	11.8	3.5011	10.6	3.5228
11.5	3.5271	12	3.5032	10.8	3.5249
11.6	3.5293	12.1	3.5051	10.9	3.5271
11.8	3.5314	12.3	3.5069	11.1	3.529
12	3.5333	12.5	3.5091	11.3	3.5308
12.2	3.5352	12.7	3.5113	11.4	3.533
12.3	3.537	12.8	3.5131	11.6	3.5348
12.5	3.5386	13	3.5153	11.8	3.5367
12.7	3.5404	13.2	3.5172	12	3.5389
12.8	3.542	13.3	3.519	12.1	3.5404
13	3.5438	13.5	3.5209	12.3	3.542
13.2	3.5454	13.7	3.5228	12.5	3.5438
13.4	3.5472	13.9	3.5246	12.6	3.5457
13.5	3.5485	14	3.5265	12.8	3.5476
13.7	3.55	14.2	3.5283	13	3.5491
13.9	3.5516	14.4	3.5302	13.1	3.551
14.1	3.5531	14.6	3.5324	13.3	3.5528
14.2	3.5547	14.7	3.5342	13.5	3.5547
14.4	3.5562	14.9	3.5361	13.6	3.5562
14.6	3.5575	15.1	3.5379	13.8	3.5578
14.8	3.559	15.2	3.5398	14	3.5596
14.9	3.5603	15.4	3.5414	14.1	3.5612
15.1	3.5615	15.6	3.5432	14.3	3.5627
15.3	3.5627	15.8	3.5451	14.5	3.5643
15.4	3.564	15.9	3.5469	14.7	3.5658
15.6	3.5655	16.1	3.5485	14.8	3.5674
15.8	3.5665	16.3	3.5503	15	3.5689
16	3.568	16.4	3.5519	15.2	3.5705
16.1	3.5689	16.6	3.5541	15.3	3.572
16.3	3.5702	16.8	3.5556	15.5	3.5736
16.5	3.5711	17	3.5575	15.7	3.5755
16.7	3.572	17.1	3.559	15.8	3.577
16.8	3.5733	17.3	3.5609	16	3.5786
17	3.5748	17.5	3.5624	16.2	3.5801
17.2	3.5758	17.6	3.564	16.3	3.5813
17.3	3.5767	17.8	3.5658	16.5	3.5829
17.5	3.5779	18	3.5674	16.7	3.5844
17.7	3.5789	18.2	3.5689	16.9	3.5857
17.9	3.5798	18.3	3.5708	17	3.5872
18	3.5807	18.5	3.5724	17.2	3.5888
18.2	3.5817	18.7	3.5742	17.4	3.59
18.4	3.5826	18.9	3.5758	17.5	3.5916
18.6	3.5835	19	3.5776	17.7	3.5928
18.7	3.5844	19.2	3.5792	17.9	3.5944
18.9	3.5854	19.4	3.5807	18	3.5959
19.1	3.5863	19.5	3.5823	18.2	3.5975
19.3	3.5869	19.7	3.5835	18.4	3.5987
19.4	3.5879	19.9	3.5854	18.5	3.6
19.6	3.5888	20.1	3.5869	18.7	3.6015
19.8	3.5894	20.2	3.5885	18.9	3.6027
20	3.5903	20.4	3.59	19	3.604
20.1	3.591	20.6	3.5913	19.2	3.6052
20.3	3.5919	20.7	3.5928	19.4	3.6068
20.5	3.5925	20.9	3.5944	19.6	3.608
20.6	3.5934	21.1	3.5962	19.7	3.6096
20.8	3.5941	21.3	3.5978	19.9	3.6105
21	3.595	21.4	3.599	20.1	3.612
21.2	3.5959	21.6	3.6006	20.2	3.6133
21.3	3.5965	21.8	3.6018	20.4	3.6145
21.5	3.5975	21.9	3.6034	20.6	3.6158
21.7	3.5981	22.1	3.6046	20.7	3.6176
21.9	3.5987	22.3	3.6062	20.9	3.6189
22	3.5993	22.5	3.6077	21.1	3.6201
22.2	3.6	22.6	3.6089	21.2	3.6213
22.4	3.6006	22.8	3.6102	21.4	3.6226
22.5	3.6012	23	3.6117	21.6	3.6238
22.7	3.6018	23.2	3.613	21.7	3.6251
22.9	3.6024	23.3	3.6142	21.9	3.6263
23.1	3.6031	23.5	3.6155	22.1	3.6275
23.2	3.6037	23.7	3.6167	22.3	3.6288
23.4	3.6043	23.8	3.6182	22.4	3.63
23.6	3.6049	24	3.6198	22.6	3.6313
23.8	3.6055	24.2	3.621	22.8	3.6325
23.9	3.6062	24.4	3.622	22.9	3.6337
24.1	3.6068	24.5	3.6235	23.1	3.6353
24.3	3.6074	24.7	3.6248	23.3	3.6365
24.4	3.608	24.9	3.6257	23.4	3.6378
24.6	3.6083	25	3.6269	23.6	3.6393
24.8	3.6089	25.2	3.6282	23.8	3.6403
25	3.6096	25.4	3.6294	23.9	3.6415
25.1	3.6099	25.6	3.6306	24.1	3.6427
25.3	3.6105	25.7	3.6316	24.3	3.6443
25.5	3.6111	25.9	3.6328	24.5	3.6452
25.7	3.6117	26.1	3.6341	24.6	3.6465
25.8	3.612	26.3	3.635	24.8	3.648
26	3.6127	26.4	3.6362	25	3.6489
26.2	3.6133	26.6	3.6372	25.1	3.6502
26.4	3.6139	26.8	3.6387	25.3	3.6514
26.5	3.6142	26.9	3.6396	25.5	3.6527
26.7	3.6148	27.1	3.6406	25.6	3.6539
26.9	3.6151	27.3	3.6418	25.8	3.6551
27	3.6158	27.5	3.6427	26	3.6564
27.2	3.6164	27.6	3.644	26.1	3.6573
27.4	3.6167	27.8	3.6449	26.3	3.6585
27.6	3.6176	28	3.6458	26.5	3.6598
27.7	3.6179	28.1	3.6471	26.7	3.6613
27.9	3.6186	28.3	3.648	26.8	3.6626
28.1	3.6192	28.5	3.6489	27	3.6638
28.3	3.6195	28.7	3.6499	27.2	3.6651
28.4	3.6198	28.8	3.6508	27.3	3.666
28.6	3.6201	29	3.652	27.5	3.6672
28.8	3.6207	29.2	3.653	27.7	3.6685
29	3.621	29.3	3.6539	27.8	3.6694
29.1	3.6217	29.5	3.6548	28	3.6706
29.3	3.622	29.7	3.6558	28.2	3.6719
29.5	3.6226	29.9	3.6567	28.3	3.6731
29.6	3.6229	30	3.6579	28.5	3.6744
29.8	3.6235	30.2	3.6585	28.7	3.6756
30	3.6238	30.4	3.6595	28.8	3.6768
30.2	3.6241	30.5	3.6607	29	3.6778
30.3	3.6248	30.7	3.6616	29.2	3.679
30.5	3.6251	30.9	3.6626	29.4	3.6802
30.7	3.6257	31	3.6635	29.5	3.6812
30.9	3.626	31.2	3.6644	29.7	3.6827
31	3.6263	31.4	3.6654	29.9	3.684
31.2	3.6269	31.6	3.6663	30	3.6852
31.4	3.6272	31.7	3.6672	30.2	3.6864
31.5	3.6279	31.9	3.6678	30.4	3.6877
31.7	3.6282	32.1	3.6688	30.5	3.6886
31.9	3.6288	32.2	3.6697	30.7	3.6895
32.1	3.6291	32.4	3.6703	30.9	3.6908
32.2	3.6294	32.6	3.6713	31	3.692
32.4	3.6297	32.7	3.6722	31.2	3.6933
32.6	3.63	32.9	3.6731	31.4	3.6945
32.8	3.6306	33.1	3.674	31.6	3.6957
32.9	3.631	33.2	3.6747	31.7	3.697
33.1	3.6313	33.4	3.6756	31.9	3.6979
33.3	3.6319	33.6	3.6762	32.1	3.6988
33.4	3.6322	33.8	3.6771	32.2	3.7001
33.6	3.6325	33.9	3.6778	32.4	3.7013
33.8	3.6331	34.1	3.6787	32.6	3.7023
34	3.6334	34.3	3.6793	32.7	3.7038
34.1	3.6337	34.4	3.6799	32.9	3.705
34.3	3.6344	34.6	3.6809	33.1	3.706
34.5	3.6347	34.8	3.6818	33.2	3.7072
34.7	3.635	34.9	3.6824	33.4	3.7085
34.8	3.6356	35.1	3.6833	33.6	3.7094
35	3.6359	35.3	3.684	33.7	3.7106
35.2	3.6362	35.4	3.6846	33.9	3.7116
35.4	3.6368	35.6	3.6855	34.1	3.7128
35.5	3.6372	35.8	3.6861	34.3	3.7137
35.7	3.6375	36	3.6868	34.4	3.715
35.9	3.6381	36.1	3.6877	34.6	3.7159
36	3.6387	36.3	3.6883	34.8	3.7171
36.2	3.639	36.5	3.6889	34.9	3.7184
36.4	3.6396	36.6	3.6895	35.1	3.7193
36.6	3.6396	36.8	3.6902	35.3	3.7202
36.7	3.6403	37	3.6908	35.4	3.7215
36.9	3.6406	37.1	3.6914	35.6	3.7224
37.1	3.6409	37.3	3.692	35.8	3.7233
37.3	3.6412	37.5	3.6926	35.9	3.7252
37.4	3.6418	37.6	3.6933	36.1	3.7261
37.6	3.6421	37.8	3.6939	36.3	3.7271
37.8	3.6424	38	3.6945	36.5	3.728
37.9	3.6427	38.1	3.6951	36.6	3.7292
38.1	3.6434	38.3	3.6957	36.8	3.7302
38.3	3.6437	38.5	3.6964	37	3.7311
38.5	3.644	38.6	3.697	37.1	3.7323
38.6	3.6443	38.8	3.6976	37.3	3.7333
38.8	3.6449	39	3.6982	37.5	3.7342
39	3.6452	39.2	3.6988	37.6	3.7354
39.2	3.6455	39.3	3.6992	37.8	3.7364
39.3	3.6461	39.5	3.6998	38	3.7373
39.5	3.6465	39.7	3.7004	38.1	3.7385
39.7	3.6468	39.8	3.701	38.3	3.7391
39.9	3.6471	40	3.7016	38.5	3.7404
40	3.6477	40.2	3.7019	38.6	3.7413
40.2	3.648	40.3	3.7026	38.8	3.7422
40.4	3.6483	40.5	3.7035	39	3.7432
40.6	3.6489	40.7	3.7041	39.2	3.7444
40.7	3.6492	40.9	3.7047	39.3	3.7453
40.9	3.6496	41	3.705	39.5	3.7466
41.1	3.6499	41.2	3.7057	39.7	3.7475
41.2	3.6502	41.4	3.7063	39.8	3.7488
41.4	3.6505	41.5	3.7069	40	3.7494
41.6	3.6508	41.7	3.7072	40.2	3.7503
41.8	3.6514	41.9	3.7078	40.3	3.7512
41.9	3.6517	42	3.7081	40.5	3.7522
42.1	3.652	42.2	3.7088	40.7	3.7531
42.3	3.6523	42.4	3.7091	40.8	3.754
42.5	3.653	42.6	3.7097	41	3.755
42.6	3.6533	42.7	3.7103	41.2	3.7562
42.8	3.6536	42.9	3.7106	41.3	3.7568
43	3.6539	43	3.7112	41.5	3.7578
43.1	3.6542	43.2	3.7116	41.7	3.7587
43.3	3.6548	43.4	3.7122	41.9	3.7596
43.5	3.6551	43.6	3.7125	42	3.7605
43.7	3.6554	43.7	3.7131	42.2	3.7615
43.8	3.6558	43.9	3.7134	42.4	3.7624
44	3.6561	44.1	3.714	42.5	3.763
44.2	3.6567	44.2	3.7143	42.7	3.764
44.4	3.657	44.4	3.715	42.9	3.7649
44.5	3.6573	44.6	3.7153	43	3.7658
44.7	3.6576	44.7	3.7159	43.2	3.7667
44.9	3.6579	44.9	3.7162	43.4	3.768
45	3.6585	45.1	3.7168	43.5	3.7686
45.2	3.6589	45.2	3.7171	43.7	3.7695
45.4	3.6592	45.4	3.7178	43.9	3.7705
45.6	3.6595	45.6	3.7181	44.1	3.7711
45.7	3.6598	45.7	3.7187	44.2	3.772
45.9	3.6604	45.9	3.719	44.4	3.7729
46.1	3.6607	46.1	3.7193	44.6	3.7739
46.3	3.661	46.3	3.7196	44.7	3.7745
46.4	3.6613	46.4	3.7202	44.9	3.7754
46.6	3.662	46.6	3.7205	45.1	3.7764
46.8	3.6623	46.8	3.7212	45.2	3.777
47	3.6626	46.9	3.7215	45.4	3.7779
47.1	3.6629	47.1	3.7218	45.6	3.7785
47.3	3.6635	47.3	3.7221	45.7	3.7795
47.5	3.6638	47.4	3.7227	45.9	3.7801
47.6	3.6641	47.6	3.723	46.1	3.781
47.8	3.6644	47.8	3.7233	46.3	3.7816
48	3.6647	47.9	3.724	46.4	3.7826
48.2	3.6651	48.1	3.7246	46.6	3.7832
48.3	3.6657	48.3	3.7249	46.8	3.7841
48.5	3.666	48.5	3.7252	46.9	3.7847
48.7	3.6663	48.6	3.7255	47.1	3.7857
48.9	3.6666	48.8	3.7261	47.3	3.7863
49	3.6669	49	3.7264	47.4	3.7872
49.2	3.6672	49.1	3.7267	47.6	3.7878
49.4	3.6678	49.3	3.7271	47.8	3.7884
49.5	3.6682	49.5	3.7274	47.9	3.7897
49.7	3.6685	49.6	3.7277	48.1	3.7903
49.9	3.6688	49.8	3.7283	48.3	3.7909
50.1	3.6691	50	3.7286	48.4	3.7915
50.2	3.6694	50.1	3.7289	48.6	3.7925
50.4	3.6697	50.3	3.7289	48.8	3.7931
50.6	3.67	50.5	3.7295	48.9	3.7937
50.8	3.6703	50.7	3.7298	49.1	3.7943
50.9	3.6706	50.8	3.7302	49.3	3.7953
51.1	3.6709	51	3.7305	49.5	3.7959
51.3	3.6716	51.2	3.7308	49.6	3.7965
51.5	3.6719	51.3	3.7311	49.8	3.7971
51.6	3.6722	51.5	3.7314	50	3.7981
51.8	3.6725	51.7	3.7317	50.1	3.7984
52	3.6728	51.8	3.732	50.3	3.799
52.1	3.6731	52	3.7323	50.5	3.7999
52.3	3.6734	52.2	3.7326	50.6	3.8005
52.5	3.6737	52.3	3.7329	50.8	3.8012
52.7	3.6744	52.5	3.7333	51	3.8018
52.8	3.6747	52.7	3.7336	51.1	3.8024
53	3.675	52.8	3.7339	51.3	3.803
53.2	3.6753	53	3.7342	51.5	3.8039
53.4	3.6756	53.2	3.7345	51.7	3.8043
53.5	3.6759	53.4	3.7348	51.8	3.8052
53.7	3.6762	53.5	3.7351	52	3.8055
53.9	3.6765	53.7	3.7354	52.2	3.8064
54.1	3.6768	53.9	3.7357	52.3	3.807
54.2	3.6775	54	3.736	52.5	3.8077
54.4	3.6775	54.2	3.736	52.7	3.808
54.6	3.6781	54.4	3.7364	52.8	3.8086
54.7	3.6781	54.5	3.7367	53	3.8092
54.9	3.6787	54.7	3.737	53.2	3.8098
55.1	3.679	54.9	3.7373	53.3	3.8108
55.3	3.679	55	3.7376	53.5	3.8114
55.4	3.6793	55.2	3.7379	53.7	3.812
55.6	3.6796	55.4	3.7382	53.8	3.8126
55.8	3.6802	55.6	3.7385	54	3.8132
56	3.6802	55.7	3.7385	54.2	3.8136
56.1	3.6806	55.9	3.7388	54.4	3.8145
56.3	3.6809	56.1	3.7391	54.5	3.8151
56.5	3.6818	56.2	3.7395	54.7	3.8154
56.6	3.6821	56.4	3.7398	54.9	3.816
56.8	3.6824	56.6	3.7401	55	3.8167
57	3.6827	56.7	3.7404	55.2	3.8173
57.2	3.683	56.9	3.7407	55.4	3.8176
57.3	3.6833	57.1	3.7407	55.5	3.8182
57.5	3.6837	57.2	3.741	55.7	3.8188
57.7	3.684	57.4	3.7413	55.9	3.8194
57.9	3.6843	57.6	3.7416	56	3.8198
58	3.6846	57.7	3.7419	56.2	3.8204
58.2	3.6849	57.9	3.7422	56.4	3.821
58.4	3.6852	58.1	3.7426	56.6	3.8216
58.6	3.6855	58.3	3.7426	56.7	3.8222
58.7	3.6858	58.4	3.7429	56.9	3.8225
58.9	3.6861	58.6	3.7432	57.1	3.8232
59.1	3.6864	58.8	3.7435	57.2	3.8238
59.2	3.6868	58.9	3.7438	57.4	3.8244
59.4	3.6871	59.1	3.7441	57.6	3.825
59.6	3.6871	59.3	3.7444	57.7	3.8253
59.8	3.6877	59.4	3.7444	57.9	3.826
59.9	3.688	59.6	3.7447	58.1	3.8266
60.1	3.6883	59.8	3.745	58.3	3.8269
60.3	3.6883	59.9	3.7453	58.4	3.8275
60.5	3.6889	60.1	3.7457	58.6	3.8278
60.6	3.6889	60.3	3.7463	58.8	3.8284
60.8	3.6892	60.4	3.7466	58.9	3.8291
61	3.6895	60.6	3.7466	59.1	3.8294
61.2	3.6899	60.8	3.7469	59.3	3.83
61.3	3.6902	61	3.7472	59.4	3.8306
61.5	3.6905	61.1	3.7475	59.6	3.8309
61.7	3.6908	61.3	3.7478	59.8	3.8315
61.8	3.6908	61.5	3.7481	59.9	3.8325
62	3.6911	61.6	3.7484	60.1	3.8328
62.2	3.6914	61.8	3.7488	60.3	3.8334
62.4	3.6917	62	3.7488	60.4	3.8337
62.5	3.692	62.1	3.7491	60.6	3.8343
62.7	3.6923	62.3	3.7494	60.8	3.8346
62.9	3.6926	62.5	3.7497	61	3.8353
63	3.693	62.7	3.7497	61.1	3.8356
63.2	3.6933	62.8	3.75	61.3	3.8362
63.4	3.6933	63	3.7503	61.5	3.8368
63.6	3.6939	63.2	3.7506	61.6	3.8371
63.7	3.6939	63.3	3.7506	61.8	3.8377
63.9	3.6942	63.5	3.7509	62	3.838
64.1	3.6945	63.7	3.7512	62.1	3.8384
64.3	3.6948	63.8	3.7516	62.3	3.8387
64.4	3.6951	64	3.7519	62.5	3.8393
64.6	3.6954	64.2	3.7522	62.6	3.8396
64.8	3.6957	64.3	3.7522	62.8	3.8402
65	3.6961	64.5	3.7525	63	3.8405
65.1	3.6961	64.7	3.7528	63.1	3.8411
65.3	3.6964	64.8	3.7531	63.3	3.8418
65.5	3.6967	65	3.7534	63.5	3.8421
65.7	3.697	65.2	3.7534	63.7	3.8424
65.8	3.6973	65.3	3.7537	63.8	3.843
66	3.6973	65.5	3.754	64	3.8433
66.2	3.6976	65.7	3.7543	64.2	3.8439
66.3	3.6979	65.9	3.7547	64.3	3.8442
66.5	3.6982	66	3.7547	64.5	3.8449
66.7	3.6985	66.2	3.755	64.7	3.8452
66.9	3.6988	66.4	3.7553	64.8	3.8455
67	3.6988	66.5	3.7556	65	3.8461
67.2	3.6992	66.7	3.7556	65.2	3.8464
67.4	3.6995	66.9	3.7559	65.3	3.847
67.6	3.6998	67	3.7562	65.5	3.8473
67.7	3.7001	67.2	3.7562	65.7	3.8477
67.9	3.7001	67.4	3.7565	65.9	3.8483
68.1	3.7004	67.5	3.7568	66	3.8486
68.2	3.7007	67.7	3.7571	66.2	3.8489
68.4	3.701	67.9	3.7571	66.4	3.8495
68.6	3.701	68.1	3.7574	66.5	3.8498
68.8	3.7013	68.2	3.7578	66.7	3.8504
68.9	3.7016	68.4	3.7578	66.9	3.8508
69.1	3.7019	68.6	3.7581	67	3.8511
69.3	3.7023	68.7	3.7581	67.2	3.8517
69.5	3.7026	68.9	3.7584	67.4	3.852
69.6	3.7026	69.1	3.7584	67.5	3.8526
69.8	3.7032	69.3	3.7587	67.7	3.8529
70	3.7035	69.4	3.7587	67.9	3.8535
70.1	3.7038	69.6	3.759	68	3.8542
70.3	3.7038	69.8	3.7593	68.2	3.8545
70.5	3.7041	69.9	3.7593	68.4	3.8548
70.7	3.7044	70.1	3.7596	68.6	3.8554
70.8	3.7047	70.3	3.7596	68.7	3.8557
71	3.7047	70.4	3.7599	68.9	3.856
71.2	3.705	70.6	3.7599	69.1	3.8566
71.4	3.7054	70.8	3.7602	69.2	3.857
71.5	3.7057	71	3.7605	69.4	3.8573
71.7	3.706	71.1	3.7605	69.6	3.8576
71.9	3.706	71.3	3.7609	69.7	3.8582
72	3.7063	71.5	3.7609	69.9	3.8585
72.2	3.7066	71.7	3.7612	70.1	3.8588
72.4	3.7066	71.8	3.7615	70.2	3.8591
72.6	3.7069	72	3.7615	70.4	3.8597
72.7	3.7072	72.2	3.7618	70.6	3.8601
72.9	3.7075	72.3	3.7618	70.8	3.8604
73.1	3.7078	72.5	3.7621	70.9	3.8607
73.3	3.7078	72.7	3.7621	71.1	3.8613
73.4	3.7081	72.9	3.7624	71.3	3.8616
73.6	3.7085	73	3.7624	71.4	3.8619
73.8	3.7088	73.2	3.7627	71.6	3.8622
73.9	3.7091	73.4	3.7627	71.8	3.8625
74.1	3.7091	73.5	3.763	71.9	3.8632
74.3	3.7094	73.7	3.763	72.1	3.8635
74.5	3.7097	73.9	3.7633	72.3	3.8638
74.6	3.71	74.1	3.7633	72.4	3.8641
74.8	3.7103	74.2	3.7636	72.6	3.8647
75	3.7106	74.4	3.764	72.8	3.865
75.2	3.7109	74.6	3.764	72.9	3.8653
75.3	3.7109	74.8	3.764	73.1	3.8656
75.5	3.7112	74.9	3.7643	73.3	3.8659
75.7	3.7116	75.1	3.7646	73.5	3.8663
75.9	3.7122	75.3	3.7646	73.6	3.8669
76	3.7122	75.4	3.7646	73.8	3.8672
76.2	3.7125	75.6	3.7649	74	3.8675
76.4	3.7128	75.8	3.7652	74.1	3.8678
76.5	3.7131	76	3.7652	74.3	3.8681
76.7	3.7134	76.1	3.7655	74.5	3.8684
76.9	3.7137	76.3	3.7655	74.6	3.8687
77.1	3.714	76.5	3.7658	74.8	3.8694
77.2	3.7143	76.6	3.7658	75	3.8697
77.4	3.7147	76.8	3.7661	75.2	3.87
77.6	3.715	77	3.7661	75.3	3.8703
77.8	3.7153	77.2	3.7664	75.5	3.8706
77.9	3.7156	77.3	3.7664	75.7	3.8709
78.1	3.7159	77.5	3.7667	75.8	3.8715
78.3	3.7162	77.7	3.7667	76	3.8718
78.4	3.7165	77.8	3.7671	76.2	3.8721
78.6	3.7168	78	3.7671	76.3	3.8725
78.8	3.7171	78.2	3.7677	76.5	3.8728
79	3.7174	78.4	3.768	76.7	3.8731
79.1	3.7178	78.5	3.768	76.8	3.8734
79.3	3.7181	78.7	3.7683	77	3.874
79.5	3.7184	78.9	3.7683	77.2	3.8743
79.6	3.7187	79	3.7686	77.3	3.8746
79.8	3.719	79.2	3.7686	77.5	3.8752
80	3.7193	79.4	3.7686	77.7	3.8756
80.2	3.7196	79.6	3.7689	77.8	3.8759
80.3	3.7199	79.7	3.7689	78	3.8762
80.5	3.7202	79.9	3.7692	78.2	3.8765
80.7	3.7202	80.1	3.7695	78.3	3.8768
80.9	3.7209	80.3	3.7695	78.5	3.8774
81	3.7212	80.4	3.7698	78.7	3.8774
81.2	3.7215	80.6	3.7698	78.9	3.8777
81.4	3.7218	80.8	3.7702	79	3.878
81.5	3.7221	80.9	3.7705	79.2	3.8787
81.7	3.7224	81.1	3.7705	79.4	3.879
81.9	3.7227	81.3	3.7708	79.5	3.8793
82.1	3.723	81.5	3.7708	79.7	3.8796
82.2	3.7233	81.6	3.7711	79.9	3.8799
82.4	3.7236	81.8	3.7711	80	3.8802
82.6	3.724	82	3.7714	80.2	3.8805
82.7	3.7246	82.1	3.7717	80.4	3.8808
82.9	3.7249	82.3	3.7717	80.5	3.8811
83.1	3.7252	82.5	3.772	80.7	3.8814
83.2	3.7255	82.7	3.772	80.9	3.8818
83.4	3.7258	82.8	3.7723	81.1	3.8821
83.6	3.7261	83	3.7726	81.2	3.8827
83.8	3.7264	83.2	3.7726	81.4	3.883
83.9	3.7267	83.3	3.7729	81.6	3.8833
84.1	3.7274	83.5	3.7729	81.7	3.8836
84.3	3.7277	83.7	3.7733	81.9	3.8839
84.4	3.728	83.9	3.7733	82.1	3.8842
84.6	3.7283	84	3.7736	82.2	3.8845
84.8	3.7286	84.2	3.7736	82.4	3.8849
84.9	3.7289	84.4	3.7739	82.6	3.8852
85.1	3.7292	84.5	3.7739	82.7	3.8855
85.3	3.7295	84.7	3.7742	82.9	3.8858
85.5	3.7295	84.9	3.7745	83.1	3.8861
85.6	3.7302	85.1	3.7745	83.3	3.8864
85.8	3.7305	85.2	3.7748	83.4	3.8867
86	3.7308	85.4	3.7748	83.6	3.887
86.1	3.7311	85.6	3.7751	83.8	3.8873
86.3	3.7314	85.7	3.7754	83.9	3.8873
86.5	3.7317	85.9	3.7754	84.1	3.8876
86.7	3.732	86.1	3.7754	84.3	3.888
86.8	3.7323	86.3	3.7757	84.4	3.8883
87	3.7326	86.4	3.776	84.6	3.8886
87.2	3.7329	86.6	3.776	84.8	3.8889
87.3	3.7333	86.8	3.7764	84.9	3.8892
87.5	3.7336	87	3.7764	85.1	3.8895
87.7	3.7339	87.1	3.7767	85.3	3.8898
87.9	3.7342	87.3	3.7767	85.5	3.8901
88	3.7345	87.5	3.777	85.6	3.8904
88.2	3.7348	87.6	3.777	85.8	3.8907
88.4	3.7351	87.8	3.7773	86	3.8911
88.5	3.7351	88	3.7773	86.1	3.8914
88.7	3.7354	88.2	3.7776	86.3	3.8917
88.9	3.7357	88.3	3.7776	86.5	3.892
89.1	3.736	88.5	3.7779	86.6	3.8923
89.2	3.7364	88.7	3.7779	86.8	3.8926
89.4	3.7367	88.9	3.7782	87	3.8929
89.6	3.737	89	3.7782	87.1	3.8932
89.8	3.7373	89.2	3.7782	87.3	3.8932
89.9	3.7376	89.4	3.7785	87.5	3.8935
90.1	3.7379	89.5	3.7788	87.6	3.8938
90.3	3.7379	89.7	3.7788	87.8	3.8942
90.4	3.7382	89.9	3.7791	88	3.8945
90.6	3.7385	90	3.7791	88.2	3.8948
90.8	3.7385	90.2	3.7791	88.3	3.8951
91	3.7388	90.4	3.7795	88.5	3.8954
91.1	3.7391	90.6	3.7795	88.7	3.8957
91.3	3.7395	90.7	3.7798	88.8	3.8957
91.5	3.7398	90.9	3.7798	89	3.896
91.6	3.7401	91.1	3.7801	89.2	3.8966
91.8	3.7404	91.3	3.7801	89.3	3.8969
92	3.7407	91.4	3.7804	89.5	3.8973
92.2	3.7407	91.6	3.7804	89.7	3.8973
92.3	3.741	91.8	3.7807	89.8	3.8976
92.5	3.7413	91.9	3.7807	90	3.8979
92.7	3.7416	92.1	3.781	90.2	3.8982
92.8	3.7416	92.3	3.781	90.3	3.8985
93	3.7419	92.5	3.7813	90.5	3.8988
93.2	3.7422	92.6	3.7813	90.7	3.8988
93.4	3.7426	92.8	3.7816	90.9	3.8991
93.5	3.7429	93	3.7816	91	3.8994
93.7	3.7432	93.1	3.7819	91.2	3.8997
93.9	3.7432	93.3	3.7819	91.4	3.9
94	3.7435	93.5	3.7822	91.5	3.9004
94.2	3.7438	93.7	3.7822	91.7	3.9004
94.4	3.7441	93.8	3.7826	91.9	3.9007
94.6	3.7441	94	3.7826	92	3.901
94.7	3.7444	94.2	3.7829	92.2	3.9013
94.9	3.7447	94.3	3.7832	92.4	3.9016
95.1	3.745	94.5	3.7832	92.5	3.9016
95.3	3.7453	94.7	3.7835	92.7	3.9019
95.4	3.7453	94.9	3.7835	92.9	3.9022
95.6	3.7457	95	3.7838	93	3.9025
95.8	3.7463	95.2	3.7838	93.2	3.9028
95.9	3.7463	95.4	3.7841	93.4	3.9031
96.1	3.7466	95.6	3.7841	93.6	3.9031
96.3	3.7469	95.7	3.7841	93.7	3.9035
96.5	3.7472	95.9	3.7844	93.9	3.9038
96.6	3.7472	96.1	3.7847	94.1	3.9038
96.8	3.7475	96.2	3.7847	94.2	3.9041
97	3.7478	96.4	3.785	94.4	3.9044
97.1	3.7481	96.6	3.785	94.6	3.9047
97.3	3.7481	96.8	3.7853	94.7	3.905
97.5	3.7484	96.9	3.7853	94.9	3.905
97.7	3.7488	97.1	3.7857	95.1	3.9053
97.8	3.7488	97.3	3.7857	95.3	3.9056
98	3.7491	97.5	3.786	95.4	3.9059
98.2	3.7494	97.6	3.786	95.6	3.9063
98.3	3.7494	97.8	3.7863	95.8	3.9063
98.5	3.7497	98	3.7863	95.9	3.9066
98.7	3.75	98.1	3.7863	96.1	3.9069
98.9	3.75	98.3	3.7866	96.3	3.9072
99	3.7503	98.5	3.7866	96.4	3.9072
99.2	3.7503	98.7	3.7869	96.6	3.9075
99.4	3.7506	98.8	3.7872	96.8	3.9078
99.5	3.7509	99	3.7872	96.9	3.9081
99.7	3.7509	99.2	3.7872	97.1	3.9081
99.9	3.7512	99.3	3.7875	97.3	3.9084
100	3.7512	99.5	3.7878	97.4	3.9087
		99.7	3.7878	97.6	3.909
		99.9	3.7881	97.8	3.909
		100	3.7881	98	3.9094
				98.1	3.9097
				98.3	3.91
				98.5	3.9103
				98.6	3.9103
				98.8	3.9106
				99	3.9109
				99.1	3.9109
				99.3	3.9112
				99.5	3.9115
				99.6	3.9118
				99.8	3.9118
				100	3.9121
				100	3.9125

## Sheet: Figure 1d
2nd cycle		5th cycle		10th cycle
Capacity/mAh/cm2	Voltage/V	Capacity/mAh/gcm2	Voltage/V	Capacity/mAh/cm2	Voltage/V			Voltage gap of 2nd cycle	Voltage gap of 10th cycle
0	3.5228	0	3.5228	0	3.5265			0.8049	0.7516
0.1	3.4707	0.1	3.4707	0.1	3.4747			0.807	0.78
0.1	3.4304	0.1	3.4304	0.1	3.4226			0.845	0.7444
0.2	3.3876	0.2	3.3876	0.2	3.3693
0.3	3.346	0.3	3.346	0.4	3.3209		Mean	0.81897	0.75867
0.4	3.3113	0.4	3.3113	0.5	3.284		Standard	0.02257	0.01882
0.6	3.2837	0.6	3.2837	0.6	3.2561
0.7	3.2589	0.7	3.2589	0.7	3.2341
0.8	3.2385	0.8	3.2385	0.8	3.2174
0.9	3.2208	0.9	3.2208	0.9	3.2047
1	3.2062	1	3.2062	1	3.1948
1.1	3.1938	1.1	3.1938	1.1	3.1873
1.2	3.1839	1.2	3.1839	1.2	3.1805
1.3	3.1746	1.3	3.1746	1.4	3.1749
1.4	3.1669	1.4	3.1669	1.5	3.17
1.6	3.1597	1.6	3.1597	1.6	3.1659
1.7	3.1538	1.7	3.1538	1.7	3.1619
1.8	3.1483	1.8	3.1483	1.8	3.1585
1.9	3.1436	1.9	3.1436	1.9	3.1551
2	3.139	2	3.139	2	3.152
2.1	3.1352	2.1	3.1352	2.1	3.1492
2.2	3.1312	2.2	3.1312	2.2	3.1464
2.3	3.1278	2.3	3.1278	2.4	3.1442
2.4	3.1247	2.4	3.1247	2.5	3.1417
2.6	3.1216	2.6	3.1216	2.6	3.1399
2.7	3.1188	2.7	3.1188	2.7	3.1377
2.8	3.1163	2.8	3.1163	2.8	3.1359
2.9	3.1135	2.9	3.1135	2.9	3.1337
3	3.111	3	3.111	3	3.1321
3.1	3.1089	3.1	3.1089	3.1	3.1303
3.2	3.1067	3.2	3.1067	3.2	3.1287
3.3	3.1048	3.3	3.1048	3.4	3.1272
3.4	3.103	3.4	3.103	3.5	3.1256
3.6	3.1008	3.6	3.1008	3.6	3.1244
3.7	3.0993	3.7	3.0993	3.7	3.1228
3.8	3.0977	3.8	3.0977	3.8	3.1216
3.9	3.0959	3.9	3.0959	3.9	3.1203
4	3.0943	4	3.0943	4	3.1191
4.1	3.0924	4.1	3.0924	4.1	3.1179
4.2	3.0912	4.2	3.0912	4.3	3.1166
4.3	3.0897	4.3	3.0897	4.4	3.1154
4.4	3.0881	4.4	3.0881	4.5	3.1145
4.6	3.0869	4.6	3.0869	4.6	3.1129
4.7	3.0856	4.7	3.0856	4.7	3.1117
4.8	3.0844	4.8	3.0844	4.8	3.1107
4.9	3.0831	4.9	3.0831	4.9	3.1098
5	3.0816	5	3.0816	5	3.1089
5.1	3.0807	5.1	3.0807	5.1	3.1076
5.2	3.0794	5.2	3.0794	5.3	3.107
5.3	3.0782	5.3	3.0782	5.4	3.1058
5.4	3.0773	5.4	3.0773	5.5	3.1052
5.6	3.076	5.6	3.076	5.6	3.1042
5.7	3.0754	5.7	3.0754	5.7	3.1033
5.8	3.0742	5.8	3.0742	5.8	3.1024
5.9	3.0732	5.9	3.0732	5.9	3.1014
6	3.072	6	3.072	6	3.1008
6.1	3.0711	6.1	3.0711	6.1	3.0996
6.2	3.0701	6.2	3.0701	6.3	3.099
6.3	3.0692	6.3	3.0692	6.4	3.098
6.4	3.0683	6.4	3.0683	6.5	3.0974
6.6	3.0673	6.6	3.0673	6.6	3.0965
6.7	3.0664	6.7	3.0664	6.7	3.0959
6.8	3.0658	6.8	3.0658	6.8	3.0949
6.9	3.0649	6.9	3.0649	6.9	3.0943
7	3.0642	7	3.0642	7	3.0934
7.1	3.0633	7.1	3.0633	7.1	3.0924
7.2	3.0624	7.2	3.0624	7.2	3.0918
7.3	3.0614	7.3	3.0614	7.4	3.0912
7.4	3.0611	7.4	3.0611	7.5	3.0903
7.6	3.0602	7.6	3.0602	7.6	3.0897
7.7	3.0593	7.7	3.0593	7.7	3.089
7.8	3.0587	7.8	3.0587	7.8	3.0881
7.9	3.058	7.9	3.058	7.9	3.0875
8	3.0571	8	3.0571	8	3.0869
8.1	3.0565	8.1	3.0565	8.1	3.0859
8.2	3.0559	8.2	3.0559	8.2	3.0856
8.3	3.0552	8.3	3.0552	8.4	3.085
8.4	3.0546	8.4	3.0546	8.5	3.0841
8.5	3.0537	8.5	3.0537	8.6	3.0835
8.7	3.0531	8.7	3.0531	8.7	3.0828
8.8	3.0525	8.8	3.0525	8.8	3.0822
8.9	3.0518	8.9	3.0518	8.9	3.0816
9	3.0509	9	3.0509	9	3.081
9.1	3.0503	9.1	3.0503	9.1	3.0804
9.2	3.0494	9.2	3.0494	9.3	3.0797
9.3	3.0487	9.3	3.0487	9.4	3.0791
9.4	3.0481	9.4	3.0481	9.5	3.0785
9.5	3.0475	9.5	3.0475	9.6	3.0776
9.7	3.0469	9.7	3.0469	9.7	3.0773
9.8	3.0463	9.8	3.0463	9.8	3.0766
9.9	3.0459	9.9	3.0459	9.9	3.076
10	3.0453	10	3.0453	10	3.0754
10.1	3.0447	10.1	3.0447	10.1	3.0748
10.2	3.0441	10.2	3.0441	10.3	3.0745
10.3	3.0435	10.3	3.0435	10.4	3.0735
10.4	3.0428	10.4	3.0428	10.5	3.0729
10.5	3.0422	10.5	3.0422	10.6	3.072
10.7	3.0416	10.7	3.0416	10.7	3.0714
10.8	3.041	10.8	3.041	10.8	3.0711
10.9	3.0404	10.9	3.0404	10.9	3.0704
11	3.0397	11	3.0397	11	3.0698
11.1	3.0391	11.1	3.0391	11.1	3.0692
11.2	3.0388	11.2	3.0388	11.3	3.0686
11.3	3.0382	11.3	3.0382	11.4	3.068
11.4	3.0376	11.4	3.0376	11.5	3.0673
11.5	3.037	11.5	3.037	11.6	3.067
11.7	3.0363	11.7	3.0363	11.7	3.0661
11.8	3.036	11.8	3.036	11.8	3.0658
11.9	3.0354	11.9	3.0354	11.9	3.0652
12	3.0345	12	3.0345	12	3.0645
12.1	3.0342	12.1	3.0342	12.1	3.0639
12.2	3.0335	12.2	3.0335	12.3	3.0633
12.3	3.0329	12.3	3.0329	12.4	3.0627
12.4	3.0323	12.4	3.0323	12.5	3.0621
12.5	3.032	12.5	3.032	12.6	3.0614
12.7	3.0314	12.7	3.0314	12.7	3.0608
12.8	3.0308	12.8	3.0308	12.8	3.0602
12.9	3.0298	12.9	3.0298	12.9	3.0596
13	3.0292	13	3.0292	13	3.0593
13.1	3.0286	13.1	3.0286	13.2	3.0583
13.2	3.028	13.2	3.028	13.3	3.0577
13.3	3.0273	13.3	3.0273	13.4	3.0574
13.4	3.0267	13.4	3.0267	13.5	3.0565
13.5	3.0264	13.5	3.0264	13.6	3.0562
13.6	3.0258	13.6	3.0258	13.7	3.0556
13.8	3.0252	13.8	3.0252	13.8	3.0549
13.9	3.0246	13.9	3.0246	13.9	3.0543
14	3.0239	14	3.0239	14	3.0537
14.1	3.0233	14.1	3.0233	14.2	3.0531
14.2	3.0227	14.2	3.0227	14.3	3.0525
14.3	3.0224	14.3	3.0224	14.4	3.0518
14.4	3.0218	14.4	3.0218	14.5	3.0509
14.5	3.0208	14.5	3.0208	14.6	3.05
14.6	3.0202	14.6	3.0202	14.7	3.0497
14.8	3.0196	14.8	3.0196	14.8	3.0487
14.9	3.019	14.9	3.019	14.9	3.0481
15	3.0184	15	3.0184	15	3.0475
15.1	3.0177	15.1	3.0177	15.1	3.0469
15.2	3.0171	15.2	3.0171	15.3	3.0463
15.3	3.0165	15.3	3.0165	15.4	3.0456
15.4	3.0162	15.4	3.0162	15.5	3.045
15.5	3.0156	15.5	3.0156	15.6	3.0444
15.6	3.0149	15.6	3.0149	15.7	3.0435
15.8	3.0143	15.8	3.0143	15.8	3.0428
15.9	3.0137	15.9	3.0137	15.9	3.0422
16	3.0131	16	3.0131	16	3.0413
16.1	3.0125	16.1	3.0125	16.2	3.0407
16.2	3.0118	16.2	3.0118	16.3	3.0397
16.3	3.0112	16.3	3.0112	16.4	3.0391
16.4	3.0106	16.4	3.0106	16.5	3.0385
16.5	3.01	16.5	3.01	16.6	3.0376
16.6	3.0091	16.6	3.0091	16.7	3.037
16.8	3.0081	16.8	3.0081	16.8	3.036
16.9	3.0078	16.9	3.0078	16.9	3.0354
17	3.0072	17	3.0072	17	3.0348
17.1	3.0066	17.1	3.0066	17.2	3.0339
17.2	3.006	17.2	3.006	17.3	3.0332
17.3	3.0053	17.3	3.0053	17.4	3.0323
17.4	3.0047	17.4	3.0047	17.5	3.0317
17.5	3.0044	17.5	3.0044	17.6	3.0308
17.6	3.0038	17.6	3.0038	17.7	3.0298
17.8	3.0029	17.8	3.0029	17.8	3.0289
17.9	3.0025	17.9	3.0025	17.9	3.0283
18	3.0019	18	3.0019	18	3.0273
18.1	3.0013	18.1	3.0013	18.2	3.0264
18.2	3.0007	18.2	3.0007	18.3	3.0258
18.3	3.0001	18.3	3.0001	18.4	3.0252
18.4	2.9998	18.4	2.9998	18.5	3.0246
18.5	2.9991	18.5	2.9991	18.6	3.0236
18.6	2.9985	18.6	2.9985	18.7	3.023
18.7	2.9979	18.7	2.9979	18.8	3.0221
18.9	2.9976	18.9	2.9976	18.9	3.0215
19	2.997	19	2.997	19	3.0205
19.1	2.9967	19.1	2.9967	19.2	3.0199
19.2	2.996	19.2	2.996	19.3	3.0193
19.3	2.9954	19.3	2.9954	19.4	3.0184
19.4	2.9951	19.4	2.9951	19.5	3.018
19.5	2.9945	19.5	2.9945	19.6	3.0171
19.6	2.9939	19.6	2.9939	19.7	3.0165
19.8	2.9932	19.8	2.9932	19.8	3.0162
19.9	2.9929	19.9	2.9929	19.9	3.0156
20	2.9926	20	2.9926	20	3.0149
20.1	2.992	20.1	2.992	20.2	3.0143
20.2	2.9914	20.2	2.9914	20.3	3.0137
20.3	2.9911	20.3	2.9911	20.4	3.0131
20.4	2.9908	20.4	2.9908	20.5	3.0125
20.5	2.9901	20.5	2.9901	20.6	3.0122
20.6	2.9898	20.6	2.9898	20.7	3.0115
20.8	2.9892	20.8	2.9892	20.8	3.0109
20.9	2.9889	20.9	2.9889	20.9	3.0103
21	2.988	21	2.988	21.1	3.01
21.1	2.9877	21.1	2.9877	21.2	3.0091
21.2	2.9874	21.2	2.9874	21.3	3.0084
21.3	2.9867	21.3	2.9867	21.4	3.0081
21.4	2.9864	21.4	2.9864	21.5	3.0075
21.5	2.9861	21.5	2.9861	21.6	3.0072
21.6	2.9858	21.6	2.9858	21.7	3.0066
21.7	2.9852	21.7	2.9852	21.8	3.0063
21.9	2.9849	21.9	2.9849	21.9	3.006
22	2.9846	22	2.9846	22	3.0053
22.1	2.9839	22.1	2.9839	22.2	3.0047
22.2	2.9836	22.2	2.9836	22.3	3.0044
22.3	2.9833	22.3	2.9833	22.4	3.0041
22.4	2.983	22.4	2.983	22.5	3.0035
22.5	2.9824	22.5	2.9824	22.6	3.0029
22.6	2.9821	22.6	2.9821	22.7	3.0025
22.7	2.9818	22.7	2.9818	22.8	3.0019
22.9	2.9812	22.9	2.9812	22.9	3.0016
23	2.9812	23	2.9812	23	3.0013
23.1	2.9805	23.1	2.9805	23.2	3.001
23.2	2.9802	23.2	2.9802	23.3	3.0004
23.3	2.9799	23.3	2.9799	23.4	3.0001
23.4	2.9793	23.4	2.9793	23.5	2.9998
23.5	2.979	23.5	2.979	23.6	2.9994
23.6	2.9787	23.6	2.9787	23.7	2.9988
23.7	2.9784	23.7	2.9784	23.8	2.9982
23.9	2.9777	23.9	2.9777	23.9	2.9979
24	2.9774	24	2.9774	24.1	2.9976
24.1	2.9771	24.1	2.9771	24.2	2.9973
24.2	2.9768	24.2	2.9768	24.3	2.9967
24.3	2.9768	24.3	2.9768	24.4	2.9967
24.4	2.9762	24.4	2.9762	24.5	2.9963
24.5	2.9759	24.5	2.9759	24.6	2.9957
24.6	2.9756	24.6	2.9756	24.7	2.9954
24.7	2.9753	24.7	2.9753	24.8	2.9948
24.9	2.9746	24.9	2.9746	24.9	2.9945
25	2.9743	25	2.9743	25.1	2.9942
25.1	2.974	25.1	2.974	25.2	2.9939
25.2	2.9737	25.2	2.9737	25.3	2.9936
25.3	2.9734	25.3	2.9734	25.4	2.9932
25.4	2.9731	25.4	2.9731	25.5	2.9926
25.5	2.9728	25.5	2.9728	25.6	2.9923
25.6	2.9725	25.6	2.9725	25.7	2.992
25.7	2.9719	25.7	2.9719	25.8	2.9917
25.9	2.9715	25.9	2.9715	25.9	2.9914
26	2.9712	26	2.9712	26.1	2.9911
26.1	2.9709	26.1	2.9709	26.2	2.9905
26.2	2.9706	26.2	2.9706	26.3	2.9901
26.3	2.9703	26.3	2.9703	26.4	2.9898
26.4	2.97	26.4	2.97	26.5	2.9895
26.5	2.9694	26.5	2.9694	26.6	2.9892
26.6	2.9691	26.6	2.9691	26.7	2.9889
26.7	2.9688	26.7	2.9688	26.8	2.9883
26.9	2.9684	26.9	2.9684	27	2.9877
27	2.9681	27	2.9681	27.1	2.9877
27.1	2.9675	27.1	2.9675	27.2	2.987
27.2	2.9672	27.2	2.9672	27.3	2.9867
27.3	2.9669	27.3	2.9669	27.4	2.9864
27.4	2.9666	27.4	2.9666	27.5	2.9861
27.5	2.9663	27.5	2.9663	27.6	2.9858
27.6	2.966	27.6	2.966	27.7	2.9855
27.7	2.9656	27.7	2.9656	27.8	2.9852
27.8	2.9653	27.8	2.9653	27.9	2.9849
28	2.965	28	2.965	28.1	2.9846
28.1	2.9644	28.1	2.9644	28.2	2.9843
28.2	2.9644	28.2	2.9644	28.3	2.9839
28.3	2.9641	28.3	2.9641	28.4	2.9836
28.4	2.9638	28.4	2.9638	28.5	2.9833
28.5	2.9635	28.5	2.9635	28.6	2.983
28.6	2.9632	28.6	2.9632	28.7	2.9827
28.7	2.9625	28.7	2.9625	28.8	2.9824
28.8	2.9622	28.8	2.9622	29	2.9818
29	2.9619	29	2.9619	29.1	2.9818
29.1	2.9616	29.1	2.9616	29.2	2.9815
29.2	2.9613	29.2	2.9613	29.3	2.9812
29.3	2.961	29.3	2.961	29.4	2.9808
29.4	2.9607	29.4	2.9607	29.5	2.9802
29.5	2.9604	29.5	2.9604	29.6	2.9802
29.6	2.9601	29.6	2.9601	29.7	2.9799
29.7	2.9598	29.7	2.9598	29.8	2.9793
29.8	2.9594	29.8	2.9594	29.9	2.9793
30	2.9591	30	2.9591	30.1	2.979
30.1	2.9588	30.1	2.9588	30.2	2.9784
30.2	2.9585	30.2	2.9585	30.3	2.9781
30.3	2.9582	30.3	2.9582	30.4	2.9777
30.4	2.9579	30.4	2.9579	30.5	2.9774
30.5	2.9573	30.5	2.9573	30.6	2.9774
30.6	2.957	30.6	2.957	30.7	2.9771
30.7	2.957	30.7	2.957	30.8	2.9768
30.8	2.9567	30.8	2.9567	30.9	2.9765
31	2.9563	31	2.9563	31.1	2.9762
31.1	2.956	31.1	2.956	31.2	2.9759
31.2	2.9557	31.2	2.9557	31.3	2.9756
31.3	2.9554	31.3	2.9554	31.4	2.9756
31.4	2.9551	31.4	2.9551	31.5	2.975
31.5	2.9548	31.5	2.9548	31.6	2.975
31.6	2.9545	31.6	2.9545	31.7	2.9746
31.7	2.9542	31.7	2.9542	31.8	2.974
31.8	2.9539	31.8	2.9539	32	2.974
31.9	2.9536	31.9	2.9536	32.1	2.9737
32.1	2.9532	32.1	2.9532	32.2	2.9734
32.2	2.9529	32.2	2.9529	32.3	2.9731
32.3	2.9526	32.3	2.9526	32.4	2.9728
32.4	2.9523	32.4	2.9523	32.5	2.9725
32.5	2.952	32.5	2.952	32.6	2.9722
32.6	2.9517	32.6	2.9517	32.7	2.9719
32.7	2.9517	32.7	2.9517	32.8	2.9715
32.8	2.9514	32.8	2.9514	33	2.9715
32.9	2.9508	32.9	2.9508	33.1	2.9709
33.1	2.9505	33.1	2.9505	33.2	2.9706
33.2	2.9501	33.2	2.9501	33.3	2.9706
33.3	2.9498	33.3	2.9498	33.4	2.9703
33.4	2.9498	33.4	2.9498	33.5	2.97
33.5	2.9495	33.5	2.9495	33.6	2.9697
33.6	2.9492	33.6	2.9492	33.7	2.9694
33.7	2.9489	33.7	2.9489	33.9	2.9691
33.8	2.9486	33.8	2.9486	34	2.9688
33.9	2.9483	33.9	2.9483	34.1	2.9684
34.1	2.948	34.1	2.948	34.2	2.9681
34.2	2.9477	34.2	2.9477	34.3	2.9681
34.3	2.9474	34.3	2.9474	34.4	2.9675
34.4	2.9467	34.4	2.9467	34.5	2.9672
34.5	2.9467	34.5	2.9467	34.6	2.9669
34.6	2.9464	34.6	2.9464	34.7	2.9666
34.7	2.9461	34.7	2.9461	34.8	2.9666
34.8	2.9458	34.8	2.9458	35	2.9663
34.9	2.9455	34.9	2.9455	35.1	2.966
35.1	2.9452	35.1	2.9452	35.2	2.966
35.2	2.9449	35.2	2.9449	35.3	2.9656
35.3	2.9446	35.3	2.9446	35.4	2.965
35.4	2.9446	35.4	2.9446	35.5	2.965
35.5	2.9443	35.5	2.9443	35.6	2.9647
35.6	2.9439	35.6	2.9439	35.7	2.9644
35.7	2.9436	35.7	2.9436	35.8	2.9641
35.8	2.9433	35.8	2.9433	36	2.9641
35.9	2.943	35.9	2.943	36.1	2.9638
36.1	2.943	36.1	2.943	36.2	2.9635
36.2	2.9424	36.2	2.9424	36.3	2.9632
36.3	2.9424	36.3	2.9424	36.4	2.9629
36.4	2.9421	36.4	2.9421	36.5	2.9625
36.5	2.9418	36.5	2.9418	36.6	2.9622
36.6	2.9418	36.6	2.9418	36.7	2.9622
36.7	2.9415	36.7	2.9415	36.8	2.9619
36.8	2.9412	36.8	2.9412	37	2.9616
36.9	2.9408	36.9	2.9408	37.1	2.9613
37.1	2.9405	37.1	2.9405	37.2	2.9613
37.2	2.9405	37.2	2.9405	37.3	2.961
37.3	2.9402	37.3	2.9402	37.4	2.9607
37.4	2.9399	37.4	2.9399	37.5	2.9604
37.5	2.9396	37.5	2.9396	37.6	2.9601
37.6	2.9396	37.6	2.9396	37.7	2.9601
37.7	2.9393	37.7	2.9393	37.8	2.9601
37.8	2.9393	37.8	2.9393	38	2.9598
37.9	2.939	37.9	2.939	38.1	2.9594
38.1	2.9387	38.1	2.9387	38.2	2.9591
38.2	2.9387	38.2	2.9387	38.3	2.9588
38.3	2.9384	38.3	2.9384	38.4	2.9588
38.4	2.9381	38.4	2.9381	38.5	2.9585
38.5	2.9381	38.5	2.9381	38.6	2.9582
38.6	2.9377	38.6	2.9377	38.7	2.9582
38.7	2.9377	38.7	2.9377	38.9	2.9579
38.8	2.9374	38.8	2.9374	39	2.9576
38.9	2.9371	38.9	2.9371	39.1	2.9576
39	2.9371	39	2.9371	39.2	2.9573
39.2	2.9368	39.2	2.9368	39.3	2.957
39.3	2.9368	39.3	2.9368	39.4	2.957
39.4	2.9365	39.4	2.9365	39.5	2.957
39.5	2.9365	39.5	2.9365	39.6	2.9567
39.6	2.9365	39.6	2.9365	39.7	2.9563
39.7	2.9362	39.7	2.9362	39.8	2.9563
39.8	2.9359	39.8	2.9359	40	2.956
39.9	2.9359	39.9	2.9359	40.1	2.956
40.1	2.9356	40.1	2.9356	40.2	2.9557
40.2	2.9356	40.2	2.9356	40.3	2.9554
40.3	2.9353	40.3	2.9353	40.4	2.9554
40.4	2.9353	40.4	2.9353	40.5	2.9551
40.5	2.935	40.5	2.935	40.6	2.9551
40.6	2.935	40.6	2.935	40.7	2.9548
40.7	2.9346	40.7	2.9346	40.9	2.9548
40.8	2.9346	40.8	2.9346	41	2.9545
40.9	2.9343	40.9	2.9343	41.1	2.9542
41	2.9343	41	2.9343	41.2	2.9542
41.2	2.9343	41.2	2.9343	41.3	2.9539
41.3	2.934	41.3	2.934	41.4	2.9539
41.4	2.934	41.4	2.934	41.5	2.9539
41.5	2.9337	41.5	2.9337	41.6	2.9536
41.6	2.9337	41.6	2.9337	41.7	2.9536
41.7	2.9334	41.7	2.9334	41.9	2.9532
41.8	2.9334	41.8	2.9334	42	2.9532
41.9	2.9331	41.9	2.9331	42.1	2.9532
42	2.9331	42	2.9331	42.2	2.9526
42.2	2.9328	42.2	2.9328	42.3	2.9526
42.3	2.9328	42.3	2.9328	42.4	2.9526
42.4	2.9325	42.4	2.9325	42.5	2.9526
42.5	2.9328	42.5	2.9328	42.6	2.9523
42.6	2.9325	42.6	2.9325	42.7	2.9523
42.7	2.9322	42.7	2.9322	42.9	2.952
42.8	2.9322	42.8	2.9322	43	2.952
42.9	2.9322	42.9	2.9322	43.1	2.952
43	2.9319	43	2.9319	43.2	2.9517
43.2	2.9319	43.2	2.9319	43.3	2.9514
43.3	2.9315	43.3	2.9315	43.4	2.9517
43.4	2.9315	43.4	2.9315	43.5	2.9514
43.5	2.9315	43.5	2.9315	43.6	2.9514
43.6	2.9312	43.6	2.9312	43.7	2.9511
43.7	2.9312	43.7	2.9312	43.9	2.9511
43.8	2.9312	43.8	2.9312	44	2.9508
43.9	2.9309	43.9	2.9309	44.1	2.9508
44	2.9309	44	2.9309	44.2	2.9508
44.2	2.9309	44.2	2.9309	44.3	2.9505
44.3	2.9306	44.3	2.9306	44.4	2.9505
44.4	2.9303	44.4	2.9303	44.5	2.9505
44.5	2.9303	44.5	2.9303	44.6	2.9501
44.6	2.9303	44.6	2.9303	44.7	2.9501
44.7	2.9303	44.7	2.9303	44.9	2.9501
44.8	2.93	44.8	2.93	45	2.9498
44.9	2.93	44.9	2.93	45.1	2.9498
45	2.9297	45	2.9297	45.2	2.9498
45.2	2.9297	45.2	2.9297	45.3	2.9495
45.3	2.9297	45.3	2.9297	45.4	2.9495
45.4	2.9297	45.4	2.9297	45.5	2.9495
45.5	2.9294	45.5	2.9294	45.6	2.9495
45.6	2.9294	45.6	2.9294	45.7	2.9492
45.7	2.9294	45.7	2.9294	45.9	2.9492
45.8	2.9291	45.8	2.9291	46	2.9492
45.9	2.9291	45.9	2.9291	46.1	2.9492
46	2.9291	46	2.9291	46.2	2.9489
46.2	2.9288	46.2	2.9288	46.3	2.9489
46.3	2.9288	46.3	2.9288	46.4	2.9489
46.4	2.9288	46.4	2.9288	46.5	2.9489
46.5	2.9288	46.5	2.9288	46.6	2.9486
46.6	2.9284	46.6	2.9284	46.7	2.9486
46.7	2.9284	46.7	2.9284	46.9	2.9483
46.8	2.9284	46.8	2.9284	47	2.9483
46.9	2.9284	46.9	2.9284	47.1	2.9483
47	2.9281	47	2.9281	47.2	2.9483
47.1	2.9281	47.1	2.9281	47.3	2.948
47.3	2.9281	47.3	2.9281	47.4	2.948
47.4	2.9278	47.4	2.9278	47.5	2.948
47.5	2.9278	47.5	2.9278	47.6	2.948
47.6	2.9275	47.6	2.9275	47.8	2.9477
47.7	2.9275	47.7	2.9275	47.9	2.9477
47.8	2.9275	47.8	2.9275	48	2.9477
47.9	2.9275	47.9	2.9275	48.1	2.9477
48	2.9272	48	2.9272	48.2	2.9474
48.1	2.9272	48.1	2.9272	48.3	2.9474
48.3	2.9272	48.3	2.9272	48.4	2.9474
48.4	2.9272	48.4	2.9272	48.5	2.9467
48.5	2.9272	48.5	2.9272	48.6	2.9467
48.6	2.9272	48.6	2.9272	48.8	2.9467
48.7	2.9272	48.7	2.9272	48.9	2.9467
48.8	2.9269	48.8	2.9269	49	2.9467
48.9	2.9269	48.9	2.9269	49.1	2.9467
49	2.9269	49	2.9269	49.2	2.9464
49.1	2.9266	49.1	2.9266	49.3	2.9467
49.3	2.9266	49.3	2.9266	49.4	2.9464
49.4	2.9266	49.4	2.9266	49.5	2.9464
49.5	2.9266	49.5	2.9266	49.6	2.9464
49.6	2.9266	49.6	2.9266	49.8	2.9464
49.7	2.9263	49.7	2.9263	49.9	2.9461
49.8	2.9263	49.8	2.9263	50	2.9461
49.9	2.9263	49.9	2.9263	50.1	2.9461
50	2.9263	50	2.9263	50.2	2.9461
50.1	2.9257	50.1	2.9257	50.3	2.9458
50.3	2.9257	50.3	2.9257	50.4	2.9461
50.4	2.9257	50.4	2.9257	50.5	2.9458
50.5	2.9257	50.5	2.9257	50.6	2.9458
50.6	2.9257	50.6	2.9257	50.8	2.9455
50.7	2.9253	50.7	2.9253	50.9	2.9458
50.8	2.9253	50.8	2.9253	51	2.9455
50.9	2.9253	50.9	2.9253	51.1	2.9455
51	2.9253	51	2.9253	51.2	2.9455
51.1	2.9253	51.1	2.9253	51.3	2.9455
51.3	2.925	51.3	2.925	51.4	2.9455
51.4	2.925	51.4	2.925	51.5	2.9452
51.5	2.925	51.5	2.925	51.6	2.9452
51.6	2.925	51.6	2.925	51.8	2.9452
51.7	2.9247	51.7	2.9247	51.9	2.9452
51.8	2.9247	51.8	2.9247	52	2.9449
51.9	2.9247	51.9	2.9247	52.1	2.9449
52	2.9247	52	2.9247	52.2	2.9449
52.1	2.9247	52.1	2.9247	52.3	2.9449
52.3	2.9247	52.3	2.9247	52.4	2.9446
52.4	2.9244	52.4	2.9244	52.5	2.9449
52.5	2.9244	52.5	2.9244	52.6	2.9446
52.6	2.9244	52.6	2.9244	52.8	2.9446
52.7	2.9244	52.7	2.9244	52.9	2.9446
52.8	2.9244	52.8	2.9244	53	2.9446
52.9	2.9244	52.9	2.9244	53.1	2.9446
53	2.9241	53	2.9241	53.2	2.9443
53.1	2.9241	53.1	2.9241	53.3	2.9443
53.2	2.9241	53.2	2.9241	53.4	2.9443
53.4	2.9241	53.4	2.9241	53.5	2.9443
53.5	2.9241	53.5	2.9241	53.6	2.9443
53.6	2.9238	53.6	2.9238	53.8	2.9443
53.7	2.9238	53.7	2.9238	53.9	2.9439
53.8	2.9238	53.8	2.9238	54	2.9439
53.9	2.9238	53.9	2.9238	54.1	2.9439
54	2.9238	54	2.9238	54.2	2.9439
54.1	2.9238	54.1	2.9238	54.3	2.9439
54.2	2.9235	54.2	2.9235	54.4	2.9439
54.4	2.9235	54.4	2.9235	54.5	2.9436
54.5	2.9235	54.5	2.9235	54.6	2.9436
54.6	2.9235	54.6	2.9235	54.8	2.9436
54.7	2.9235	54.7	2.9235	54.9	2.9436
54.8	2.9235	54.8	2.9235	55	2.9436
54.9	2.9232	54.9	2.9232	55.1	2.9436
55	2.9235	55	2.9235	55.2	2.9433
55.1	2.9232	55.1	2.9232	55.3	2.9433
55.2	2.9232	55.2	2.9232	55.4	2.9433
55.4	2.9232	55.4	2.9232	55.5	2.9433
55.5	2.9232	55.5	2.9232	55.7	2.9433
55.6	2.9232	55.6	2.9232	55.8	2.9433
55.7	2.9229	55.7	2.9229	55.9	2.943
55.8	2.9229	55.8	2.9229	56	2.943
55.9	2.9229	55.9	2.9229	56.1	2.943
56	2.9229	56	2.9229	56.2	2.943
56.1	2.9229	56.1	2.9229	56.3	2.943
56.2	2.9229	56.2	2.9229	56.4	2.9427
56.4	2.9229	56.4	2.9229	56.5	2.943
56.5	2.9229	56.5	2.9229	56.7	2.943
56.6	2.9226	56.6	2.9226	56.8	2.9427
56.7	2.9229	56.7	2.9229	56.9	2.9427
56.8	2.9226	56.8	2.9226	57	2.9427
56.9	2.9226	56.9	2.9226	57.1	2.9427
57	2.9226	57	2.9226	57.2	2.9427
57.1	2.9226	57.1	2.9226	57.3	2.9424
57.2	2.9226	57.2	2.9226	57.4	2.9427
57.4	2.9226	57.4	2.9226	57.5	2.9424
57.5	2.9226	57.5	2.9226	57.7	2.9424
57.6	2.9222	57.6	2.9222	57.8	2.9424
57.7	2.9226	57.7	2.9226	57.9	2.9424
57.8	2.9222	57.8	2.9222	58	2.9424
57.9	2.9222	57.9	2.9222	58.1	2.9424
58	2.9222	58	2.9222	58.2	2.9424
58.1	2.9222	58.1	2.9222	58.3	2.9424
58.2	2.9222	58.2	2.9222	58.4	2.9421
58.3	2.9222	58.3	2.9222	58.5	2.9421
58.5	2.9219	58.5	2.9219	58.7	2.9421
58.6	2.9219	58.6	2.9219	58.8	2.9421
58.7	2.9222	58.7	2.9222	58.9	2.9418
58.8	2.9219	58.8	2.9219	59	2.9421
58.9	2.9219	58.9	2.9219	59.1	2.9421
59	2.9219	59	2.9219	59.2	2.9421
59.1	2.9219	59.1	2.9219	59.3	2.9418
59.2	2.9219	59.2	2.9219	59.4	2.9421
59.3	2.9219	59.3	2.9219	59.5	2.9418
59.5	2.9219	59.5	2.9219	59.7	2.9418
59.6	2.9219	59.6	2.9219	59.8	2.9418
59.7	2.9216	59.7	2.9216	59.9	2.9418
59.8	2.9216	59.8	2.9216	60	2.9415
59.9	2.9216	59.9	2.9216	60.1	2.9418
60	2.9216	60	2.9216	60.2	2.9418
60.1	2.9216	60.1	2.9216	60.3	2.9415
60.2	2.9216	60.2	2.9216	60.4	2.9415
60.4	2.9216	60.4	2.9216	60.6	2.9415
60.5	2.9216	60.5	2.9216	60.7	2.9415
60.6	2.9216	60.6	2.9216	60.8	2.9415
60.7	2.9216	60.7	2.9216	60.9	2.9415
60.8	2.9213	60.8	2.9213	61	2.9415
60.9	2.9213	60.9	2.9213	61.1	2.9415
61	2.9213	61	2.9213	61.2	2.9415
61.1	2.9213	61.1	2.9213	61.3	2.9412
61.2	2.9213	61.2	2.9213	61.4	2.9412
61.3	2.9213	61.3	2.9213	61.6	2.9412
61.5	2.9213	61.5	2.9213	61.7	2.9412
61.6	2.9213	61.6	2.9213	61.8	2.9412
61.7	2.9213	61.7	2.9213	61.9	2.9412
61.8	2.921	61.8	2.921	62	2.9412
61.9	2.9213	61.9	2.9213	62.1	2.9412
62	2.9213	62	2.9213	62.2	2.9412
62.1	2.921	62.1	2.921	62.3	2.9412
62.2	2.9213	62.2	2.9213	62.4	2.9408
62.3	2.921	62.3	2.921	62.6	2.9408
62.5	2.921	62.5	2.921	62.7	2.9412
62.6	2.921	62.6	2.921	62.8	2.9408
62.7	2.921	62.7	2.921	62.9	2.9408
62.8	2.921	62.8	2.921	63	2.9408
62.9	2.921	62.9	2.921	63.1	2.9408
63	2.921	63	2.921	63.2	2.9408
63.1	2.921	63.1	2.921	63.3	2.9408
63.2	2.921	63.2	2.921	63.4	2.9408
63.3	2.921	63.3	2.921	63.6	2.9408
63.5	2.921	63.5	2.921	63.7	2.9408
63.6	2.921	63.6	2.921	63.8	2.9405
63.7	2.9207	63.7	2.9207	63.9	2.9405
63.8	2.921	63.8	2.921	64	2.9408
63.9	2.921	63.9	2.921	64.1	2.9405
64	2.9207	64	2.9207	64.2	2.9405
64.1	2.9207	64.1	2.9207	64.3	2.9405
64.2	2.9207	64.2	2.9207	64.4	2.9405
64.3	2.9207	64.3	2.9207	64.5	2.9405
64.5	2.9207	64.5	2.9207	64.7	2.9405
64.6	2.9207	64.6	2.9207	64.8	2.9405
64.7	2.9207	64.7	2.9207	64.9	2.9405
64.8	2.9207	64.8	2.9207	65	2.9402
64.9	2.9207	64.9	2.9207	65.1	2.9405
65	2.9207	65	2.9207	65.2	2.9405
65.1	2.9204	65.1	2.9204	65.3	2.9405
65.2	2.9204	65.2	2.9204	65.4	2.9405
65.3	2.9207	65.3	2.9207	65.6	2.9402
65.4	2.9204	65.4	2.9204	65.7	2.9402
65.6	2.9204	65.6	2.9204	65.8	2.9405
65.7	2.9204	65.7	2.9204	65.9	2.9402
65.8	2.9204	65.8	2.9204	66	2.9402
65.9	2.9204	65.9	2.9204	66.1	2.9402
66	2.9204	66	2.9204	66.2	2.9402
66.1	2.9204	66.1	2.9204	66.3	2.9402
66.2	2.9204	66.2	2.9204	66.4	2.9402
66.3	2.9204	66.3	2.9204	66.6	2.9402
66.4	2.9204	66.4	2.9204	66.7	2.9402
66.6	2.9204	66.6	2.9204	66.8	2.9402
66.7	2.9204	66.7	2.9204	66.9	2.9402
66.8	2.9204	66.8	2.9204	67	2.9402
66.9	2.9204	66.9	2.9204	67.1	2.9399
67	2.9204	67	2.9204	67.2	2.9399
67.1	2.9204	67.1	2.9204	67.3	2.9399
67.2	2.9204	67.2	2.9204	67.4	2.9399
67.3	2.9204	67.3	2.9204	67.6	2.9399
67.4	2.9204	67.4	2.9204	67.7	2.9399
67.6	2.9201	67.6	2.9201	67.8	2.9399
67.7	2.9204	67.7	2.9204	67.9	2.9399
67.8	2.9201	67.8	2.9201	68	2.9399
67.9	2.9201	67.9	2.9201	68.1	2.9399
68	2.9201	68	2.9201	68.2	2.9399
68.1	2.9201	68.1	2.9201	68.3	2.9399
68.2	2.9201	68.2	2.9201	68.4	2.9399
68.3	2.9201	68.3	2.9201	68.6	2.9399
68.4	2.9201	68.4	2.9201	68.7	2.9399
68.6	2.9201	68.6	2.9201	68.8	2.9396
68.7	2.9201	68.7	2.9201	68.9	2.9399
68.8	2.9201	68.8	2.9201	69	2.9399
68.9	2.9201	68.9	2.9201	69.1	2.9399
69	2.9201	69	2.9201	69.2	2.9399
69.1	2.9201	69.1	2.9201	69.3	2.9396
69.2	2.9201	69.2	2.9201	69.4	2.9399
69.3	2.9201	69.3	2.9201	69.6	2.9396
69.4	2.9201	69.4	2.9201	69.7	2.9396
69.6	2.9201	69.6	2.9201	69.8	2.9396
69.7	2.9201	69.7	2.9201	69.9	2.9396
69.8	2.9201	69.8	2.9201	70	2.9396
69.9	2.9201	69.9	2.9201	70.1	2.9399
70	2.9201	70	2.9201	70.2	2.9396
70.1	2.9201	70.1	2.9201	70.3	2.9396
70.2	2.9201	70.2	2.9201	70.5	2.9396
70.3	2.9198	70.3	2.9198	70.6	2.9396
70.4	2.9201	70.4	2.9201	70.7	2.9396
70.6	2.9201	70.6	2.9201	70.8	2.9396
70.7	2.9201	70.7	2.9201	70.9	2.9396
70.8	2.9201	70.8	2.9201	71	2.9396
70.9	2.9201	70.9	2.9201	71.1	2.9396
71	2.9201	71	2.9201	71.2	2.9396
71.1	2.9201	71.1	2.9201	71.3	2.9396
71.2	2.9201	71.2	2.9201	71.5	2.9396
71.3	2.9201	71.3	2.9201	71.6	2.9396
71.4	2.9201	71.4	2.9201	71.7	2.9396
71.6	2.9201	71.6	2.9201	71.8	2.9396
71.7	2.9201	71.7	2.9201	71.9	2.9396
71.8	2.9201	71.8	2.9201	72	2.9396
71.9	2.9201	71.9	2.9201	72.1	2.9396
72	2.9198	72	2.9198	72.2	2.9396
72.1	2.9201	72.1	2.9201	72.3	2.9393
72.2	2.9201	72.2	2.9201	72.5	2.9396
72.3	2.9198	72.3	2.9198	72.6	2.9393
72.4	2.9198	72.4	2.9198	72.7	2.9396
72.6	2.9201	72.6	2.9201	72.8	2.9393
72.7	2.9198	72.7	2.9198	72.9	2.9393
72.8	2.9201	72.8	2.9201	73	2.9396
72.9	2.9198	72.9	2.9198	73.1	2.9393
73	2.9198	73	2.9198	73.2	2.9396
73.1	2.9201	73.1	2.9201	73.3	2.9393
73.2	2.9201	73.2	2.9201	73.5	2.9393
73.3	2.9201	73.3	2.9201	73.6	2.9393
73.4	2.9201	73.4	2.9201	73.7	2.9393
73.5	2.9201	73.5	2.9201	73.8	2.9396
73.7	2.9201	73.7	2.9201	73.9	2.9396
73.8	2.9201	73.8	2.9201	74	2.9393
73.9	2.9198	73.9	2.9198	74.1	2.9393
74	2.9198	74	2.9198	74.2	2.9393
74.1	2.9201	74.1	2.9201	74.3	2.9393
74.2	2.9201	74.2	2.9201	74.5	2.9396
74.3	2.9201	74.3	2.9201	74.6	2.9393
74.4	2.9201	74.4	2.9201	74.7	2.9393
74.5	2.9198	74.5	2.9198	74.8	2.9393
74.7	2.9201	74.7	2.9201	74.9	2.9393
74.8	2.9198	74.8	2.9198	75	2.9393
74.9	2.9198	74.9	2.9198	75.1	2.9393
75	2.9198	75	2.9198	75.2	2.9393
75.1	2.9198	75.1	2.9198	75.3	2.9393
75.2	2.9198	75.2	2.9198	75.5	2.9393
75.3	2.9198	75.3	2.9198	75.6	2.9393
75.4	2.9198	75.4	2.9198	75.7	2.9393
75.5	2.9198	75.5	2.9198	75.8	2.9393
75.7	2.9198	75.7	2.9198	75.9	2.9393
75.8	2.9201	75.8	2.9201	76	2.9393
75.9	2.9201	75.9	2.9201	76.1	2.9393
76	2.9198	76	2.9198	76.2	2.9393
76.1	2.9198	76.1	2.9198	76.3	2.9393
76.2	2.9198	76.2	2.9198	76.5	2.9393
76.3	2.9198	76.3	2.9198	76.6	2.9393
76.4	2.9198	76.4	2.9198	76.7	2.9393
76.5	2.9198	76.5	2.9198	76.8	2.9393
76.7	2.9198	76.7	2.9198	76.9	2.9393
76.8	2.9198	76.8	2.9198	77	2.9393
76.9	2.9198	76.9	2.9198	77.1	2.9393
77	2.9198	77	2.9198	77.2	2.9393
77.1	2.9198	77.1	2.9198	77.3	2.9393
77.2	2.9198	77.2	2.9198	77.5	2.9393
77.3	2.9198	77.3	2.9198	77.6	2.9393
77.4	2.9198	77.4	2.9198	77.7	2.9393
77.5	2.9198	77.5	2.9198	77.8	2.9393
77.7	2.9198	77.7	2.9198	77.9	2.9393
77.8	2.9198	77.8	2.9198	78	2.9393
77.9	2.9198	77.9	2.9198	78.1	2.9393
78	2.9198	78	2.9198	78.2	2.9393
78.1	2.9198	78.1	2.9198	78.3	2.9393
78.2	2.9198	78.2	2.9198	78.5	2.9393
78.3	2.9198	78.3	2.9198	78.6	2.9393
78.4	2.9198	78.4	2.9198	78.7	2.9393
78.5	2.9198	78.5	2.9198	78.8	2.9393
78.6	2.9198	78.6	2.9198	78.9	2.9393
78.8	2.9198	78.8	2.9198	79	2.9393
78.9	2.9198	78.9	2.9198	79.1	2.939
79	2.9198	79	2.9198	79.2	2.9393
79.1	2.9198	79.1	2.9198	79.4	2.9393
79.2	2.9198	79.2	2.9198	79.5	2.9393
79.3	2.9198	79.3	2.9198	79.6	2.9393
79.4	2.9198	79.4	2.9198	79.7	2.9393
79.5	2.9198	79.5	2.9198	79.8	2.9393
79.6	2.9198	79.6	2.9198	79.9	2.9393
79.8	2.9198	79.8	2.9198	80	2.9393
79.9	2.9198	79.9	2.9198	80.1	2.9393
80	2.9198	80	2.9198	80.2	2.9393
80.1	2.9198	80.1	2.9198	80.3	2.9393
80.2	2.9198	80.2	2.9198	80.5	2.9393
80.3	2.9198	80.3	2.9198	80.6	2.9393
80.4	2.9198	80.4	2.9198	80.7	2.9393
80.5	2.9198	80.5	2.9198	80.8	2.9393
80.7	2.9198	80.7	2.9198	80.9	2.9393
80.8	2.9198	80.8	2.9198	81	2.9393
80.9	2.9198	80.9	2.9198	81.1	2.9393
81	2.9198	81	2.9198	81.2	2.9393
81.1	2.9198	81.1	2.9198	81.4	2.9393
81.2	2.9198	81.2	2.9198	81.5	2.9393
81.3	2.9198	81.3	2.9198	81.6	2.9393
81.4	2.9198	81.4	2.9198	81.7	2.9393
81.5	2.9198	81.5	2.9198	81.8	2.9393
81.6	2.9198	81.6	2.9198	81.9	2.9393
81.8	2.9198	81.8	2.9198	82	2.9393
81.9	2.9198	81.9	2.9198	82.1	2.9393
82	2.9198	82	2.9198	82.2	2.9393
82.1	2.9198	82.1	2.9198	82.4	2.9393
82.2	2.9198	82.2	2.9198	82.5	2.9396
82.3	2.9198	82.3	2.9198	82.6	2.9393
82.4	2.9198	82.4	2.9198	82.7	2.9393
82.5	2.9198	82.5	2.9198	82.8	2.9393
82.6	2.9198	82.6	2.9198	82.9	2.9393
82.8	2.9198	82.8	2.9198	83	2.9393
82.9	2.9198	82.9	2.9198	83.1	2.9393
83	2.9198	83	2.9198	83.2	2.9393
83.1	2.9201	83.1	2.9201	83.4	2.9393
83.2	2.9198	83.2	2.9198	83.5	2.9393
83.3	2.9198	83.3	2.9198	83.6	2.9393
83.4	2.9198	83.4	2.9198	83.7	2.9393
83.5	2.9198	83.5	2.9198	83.8	2.9393
83.6	2.9198	83.6	2.9198	83.9	2.9393
83.8	2.9198	83.8	2.9198	84	2.9393
83.9	2.9198	83.9	2.9198	84.1	2.9393
84	2.9198	84	2.9198	84.3	2.9393
84.1	2.9198	84.1	2.9198	84.4	2.9393
84.2	2.9198	84.2	2.9198	84.5	2.9393
84.3	2.9198	84.3	2.9198	84.6	2.9393
84.4	2.9198	84.4	2.9198	84.7	2.9393
84.5	2.9198	84.5	2.9198	84.8	2.9393
84.6	2.9198	84.6	2.9198	84.9	2.9393
84.8	2.9198	84.8	2.9198	85	2.9393
84.9	2.9198	84.9	2.9198	85.1	2.9393
85	2.9198	85	2.9198	85.2	2.9393
85.1	2.9198	85.1	2.9198	85.4	2.9393
85.2	2.9198	85.2	2.9198	85.5	2.9393
85.3	2.9198	85.3	2.9198	85.6	2.9393
85.4	2.9198	85.4	2.9198	85.7	2.9393
85.5	2.9198	85.5	2.9198	85.8	2.9393
85.6	2.9198	85.6	2.9198	85.9	2.9393
85.7	2.9198	85.7	2.9198	86	2.9393
85.9	2.9198	85.9	2.9198	86.1	2.9393
86	2.9198	86	2.9198	86.2	2.9393
86.1	2.9198	86.1	2.9198	86.4	2.9393
86.2	2.9198	86.2	2.9198	86.5	2.9393
86.3	2.9198	86.3	2.9198	86.6	2.9393
86.4	2.9198	86.4	2.9198	86.7	2.9393
86.5	2.9198	86.5	2.9198	86.8	2.9393
86.6	2.9198	86.6	2.9198	86.9	2.9393
86.7	2.9198	86.7	2.9198	87	2.9396
86.9	2.9198	86.9	2.9198	87.1	2.9396
87	2.9198	87	2.9198	87.2	2.9393
87.1	2.9198	87.1	2.9198	87.4	2.9393
87.2	2.9198	87.2	2.9198	87.5	2.9393
87.3	2.9198	87.3	2.9198	87.6	2.9393
87.4	2.9198	87.4	2.9198	87.7	2.9393
87.5	2.9198	87.5	2.9198	87.8	2.9396
87.6	2.9198	87.6	2.9198	87.9	2.9396
87.7	2.9198	87.7	2.9198	88	2.9393
87.9	2.9198	87.9	2.9198	88.1	2.9393
88	2.9198	88	2.9198	88.2	2.9396
88.1	2.9198	88.1	2.9198	88.4	2.9396
88.2	2.9198	88.2	2.9198	88.5	2.9393
88.3	2.9198	88.3	2.9198	88.6	2.9396
88.4	2.9198	88.4	2.9198	88.7	2.9396
88.5	2.9198	88.5	2.9198	88.8	2.9393
88.6	2.9198	88.6	2.9198	88.9	2.9396
88.7	2.9198	88.7	2.9198	89	2.9396
88.9	2.9198	88.9	2.9198	89.1	2.9396
89	2.9198	89	2.9198	89.3	2.9396
89.1	2.9198	89.1	2.9198	89.4	2.9396
89.2	2.9198	89.2	2.9198	89.5	2.9396
89.3	2.9201	89.3	2.9201	89.6	2.9396
89.4	2.9198	89.4	2.9198	89.7	2.9396
89.5	2.9198	89.5	2.9198	89.8	2.9396
89.6	2.9198	89.6	2.9198	89.9	2.9396
89.7	2.9198	89.7	2.9198	90	2.9396
89.9	2.9198	89.9	2.9198	90.1	2.9396
90	2.9201	90	2.9201	90.3	2.9396
90.1	2.9198	90.1	2.9198	90.4	2.9396
90.2	2.9198	90.2	2.9198	90.5	2.9396
90.3	2.9198	90.3	2.9198	90.6	2.9396
90.4	2.9198	90.4	2.9198	90.7	2.9396
90.5	2.9201	90.5	2.9201	90.8	2.9396
90.6	2.9201	90.6	2.9201	90.9	2.9399
90.7	2.9198	90.7	2.9198	91	2.9396
90.9	2.9201	90.9	2.9201	91.1	2.9396
91	2.9201	91	2.9201	91.3	2.9396
91.1	2.9201	91.1	2.9201	91.4	2.9396
91.2	2.9198	91.2	2.9198	91.5	2.9396
91.3	2.9201	91.3	2.9201	91.6	2.9396
91.4	2.9198	91.4	2.9198	91.7	2.9399
91.5	2.9198	91.5	2.9198	91.8	2.9396
91.6	2.9201	91.6	2.9201	91.9	2.9396
91.7	2.9201	91.7	2.9201	92	2.9396
91.8	2.9201	91.8	2.9201	92.1	2.9396
92	2.9201	92	2.9201	92.3	2.9396
92.1	2.9201	92.1	2.9201	92.4	2.9399
92.2	2.9198	92.2	2.9198	92.5	2.9399
92.3	2.9201	92.3	2.9201	92.6	2.9396
92.4	2.9201	92.4	2.9201	92.7	2.9399
92.5	2.9201	92.5	2.9201	92.8	2.9399
92.6	2.9201	92.6	2.9201	92.9	2.9396
92.7	2.9201	92.7	2.9201	93	2.9396
92.8	2.9201	92.8	2.9201	93.1	2.9399
93	2.9201	93	2.9201	93.3	2.9399
93.1	2.9201	93.1	2.9201	93.4	2.9399
93.2	2.9198	93.2	2.9198	93.5	2.9399
93.3	2.9201	93.3	2.9201	93.6	2.9399
93.4	2.9201	93.4	2.9201	93.7	2.9399
93.5	2.9201	93.5	2.9201	93.8	2.9399
93.6	2.9201	93.6	2.9201	93.9	2.9399
93.7	2.9201	93.7	2.9201	94	2.9399
93.8	2.9201	93.8	2.9201	94.2	2.9399
94	2.9201	94	2.9201	94.3	2.9399
94.1	2.9201	94.1	2.9201	94.4	2.9399
94.2	2.9201	94.2	2.9201	94.5	2.9396
94.3	2.9201	94.3	2.9201	94.6	2.9399
94.4	2.9201	94.4	2.9201	94.7	2.9399
94.5	2.9201	94.5	2.9201	94.8	2.9399
94.6	2.9201	94.6	2.9201	94.9	2.9399
94.7	2.9201	94.7	2.9201	95	2.9399
94.8	2.9201	94.8	2.9201	95.2	2.9399
95	2.9201	95	2.9201	95.3	2.9399
95.1	2.9201	95.1	2.9201	95.4	2.9399
95.2	2.9201	95.2	2.9201	95.5	2.9399
95.3	2.9201	95.3	2.9201	95.6	2.9399
95.4	2.9201	95.4	2.9201	95.7	2.9399
95.5	2.9201	95.5	2.9201	95.8	2.9399
95.6	2.9201	95.6	2.9201	95.9	2.9399
95.7	2.9201	95.7	2.9201	96	2.9399
95.8	2.9201	95.8	2.9201	96.1	2.9399
95.9	2.9201	95.9	2.9201	96.3	2.9399
96.1	2.9201	96.1	2.9201	96.4	2.9399
96.2	2.9201	96.2	2.9201	96.5	2.9399
96.3	2.9201	96.3	2.9201	96.6	2.9399
96.4	2.9201	96.4	2.9201	96.7	2.9399
96.5	2.9201	96.5	2.9201	96.8	2.9399
96.6	2.9204	96.6	2.9204	96.9	2.9399
96.7	2.9201	96.7	2.9201	97	2.9402
96.8	2.9201	96.8	2.9201	97.2	2.9399
97	2.9201	97	2.9201	97.3	2.9402
97.1	2.9204	97.1	2.9204	97.4	2.9402
97.2	2.9204	97.2	2.9204	97.5	2.9402
97.3	2.9201	97.3	2.9201	97.6	2.9402
97.4	2.9204	97.4	2.9204	97.7	2.9402
97.5	2.9201	97.5	2.9201	97.8	2.9399
97.6	2.9204	97.6	2.9204	97.9	2.9402
97.7	2.9204	97.7	2.9204	98	2.9402
97.8	2.9204	97.8	2.9204	98.2	2.9402
97.9	2.9204	97.9	2.9204	98.3	2.9402
98.1	2.9201	98.1	2.9201	98.4	2.9402
98.2	2.9201	98.2	2.9201	98.5	2.9402
98.3	2.9201	98.3	2.9201	98.6	2.9402
98.4	2.9204	98.4	2.9204	98.7	2.9402
98.5	2.9204	98.5	2.9204	98.8	2.9402
98.6	2.9204	98.6	2.9204	98.9	2.9402
98.7	2.9204	98.7	2.9204	99	2.9402
98.8	2.9204	98.8	2.9204	99.2	2.9402
98.9	2.9204	98.9	2.9204	99.3	2.9402
99.1	2.9204	99.1	2.9204	99.4	2.9402
99.2	2.9204	99.2	2.9204	99.5	2.9402
99.3	2.9204	99.3	2.9204	99.6	2.9402
99.4	2.9204	99.4	2.9204	99.7	2.9402
99.5	2.9204	99.5	2.9204	99.8	2.9402
99.6	2.9204	99.6	2.9204	99.9	2.9402
99.7	2.9204	99.7	2.9204	100	2.9402
99.8	2.9204	99.8	2.9204	比容量/mAh/g	电压/V
99.9	2.9204	99.9	2.9204	0	3.1207
100	2.9204	100	2.9204	0.1	3.1523
比容量/mAh/g	电压/V	比容量/mAh/g	电压/V	0.1	3.1758
0	3.0283	0	3.0283	0.3	3.2044
0.1	3.0624	0.1	3.0624	0.4	3.2236
0.1	3.0921	0.1	3.0921	0.5	3.2385
0.3	3.1219	0.3	3.1219	0.6	3.2512
0.4	3.1461	0.4	3.1461	0.7	3.2623
0.5	3.1656	0.5	3.1656	0.8	3.2713
0.6	3.1836	0.6	3.1836	0.9	3.28
0.7	3.1991	0.7	3.1991	1	3.2871
0.8	3.2137	0.8	3.2137	1.1	3.2937
0.9	3.2267	0.9	3.2267	1.3	3.3002
1	3.2394	1	3.2394	1.4	3.3061
1.1	3.2515	1.1	3.2515	1.5	3.3113
1.3	3.2623	1.3	3.2623	1.6	3.3166
1.4	3.2729	1.4	3.2729	1.7	3.3212
1.5	3.2828	1.5	3.2828	1.8	3.3259
1.6	3.2924	1.6	3.2924	1.9	3.3302
1.7	3.3011	1.7	3.3011	2	3.3343
1.8	3.3098	1.8	3.3098	2.1	3.3383
1.9	3.3181	1.9	3.3181	2.3	3.342
2	3.3262	2	3.3262	2.4	3.346
2.2	3.3336	2.2	3.3336	2.5	3.3498
2.3	3.3411	2.3	3.3411	2.6	3.3529
2.4	3.3479	2.4	3.3479	2.7	3.3563
2.5	3.3547	2.5	3.3547	2.8	3.3594
2.6	3.3612	2.6	3.3612	2.9	3.3628
2.7	3.3677	2.7	3.3677	3	3.3659
2.8	3.3739	2.8	3.3739	3.1	3.369
2.9	3.3795	2.9	3.3795	3.3	3.3718
3	3.3857	3	3.3857	3.4	3.3746
3.2	3.3916	3.2	3.3916	3.5	3.3774
3.3	3.3966	3.3	3.3966	3.6	3.3801
3.4	3.4018	3.4	3.4018	3.7	3.3829
3.5	3.4071	3.5	3.4071	3.8	3.3857
3.6	3.4121	3.6	3.4121	3.9	3.3882
3.7	3.4167	3.7	3.4167	4	3.3907
3.8	3.4217	3.8	3.4217	4.1	3.3932
3.9	3.426	3.9	3.426	4.3	3.3956
4	3.431	4	3.431	4.4	3.3978
4.2	3.4353	4.2	3.4353	4.5	3.4003
4.3	3.4394	4.3	3.4394	4.6	3.4028
4.4	3.4434	4.4	3.4434	4.7	3.4046
4.5	3.4474	4.5	3.4474	4.8	3.4074
4.6	3.4518	4.6	3.4518	4.9	3.4096
4.7	3.4555	4.7	3.4555	5	3.4118
4.8	3.4595	4.8	3.4595	5.2	3.4139
4.9	3.4629	4.9	3.4629	5.3	3.4158
5	3.4666	5	3.4666	5.4	3.418
5.2	3.471	5.2	3.471	5.5	3.4201
5.3	3.4741	5.3	3.4741	5.6	3.4223
5.4	3.4775	5.4	3.4775	5.7	3.4242
5.5	3.4809	5.5	3.4809	5.8	3.426
5.6	3.4843	5.6	3.4843	5.9	3.4285
5.7	3.4874	5.7	3.4874	6	3.4304
5.8	3.4908	5.8	3.4908	6.2	3.4322
5.9	3.4939	5.9	3.4939	6.3	3.4341
6	3.497	6	3.497	6.4	3.4359
6.2	3.5001	6.2	3.5001	6.5	3.4378
6.3	3.5029	6.3	3.5029	6.6	3.4397
6.4	3.506	6.4	3.506	6.7	3.4415
6.5	3.5088	6.5	3.5088	6.8	3.4431
6.6	3.5119	6.6	3.5119	6.9	3.4449
6.7	3.5147	6.7	3.5147	7	3.4468
6.8	3.5175	6.8	3.5175	7.2	3.449
6.9	3.52	6.9	3.52	7.3	3.4505
7	3.5228	7	3.5228	7.4	3.4524
7.2	3.5252	7.2	3.5252	7.5	3.4539
7.3	3.5277	7.3	3.5277	7.6	3.4558
7.4	3.5305	7.4	3.5305	7.7	3.4573
7.5	3.5333	7.5	3.5333	7.8	3.4589
7.6	3.5358	7.6	3.5358	7.9	3.4608
7.7	3.5383	7.7	3.5383	8	3.4623
7.8	3.5404	7.8	3.5404	8.2	3.4639
7.9	3.5426	7.9	3.5426	8.3	3.4654
8	3.5451	8	3.5451	8.4	3.4673
8.2	3.5476	8.2	3.5476	8.5	3.4691
8.3	3.5494	8.3	3.5494	8.6	3.4707
8.4	3.5519	8.4	3.5519	8.7	3.4722
8.5	3.5541	8.5	3.5541	8.8	3.4738
8.6	3.5565	8.6	3.5565	8.9	3.4753
8.7	3.5587	8.7	3.5587	9	3.4769
8.8	3.5609	8.8	3.5609	9.2	3.4781
8.9	3.5627	8.9	3.5627	9.3	3.4797
9	3.5646	9	3.5646	9.4	3.4812
9.2	3.5668	9.2	3.5668	9.5	3.4828
9.3	3.5686	9.3	3.5686	9.6	3.4843
9.4	3.5708	9.4	3.5708	9.7	3.4856
9.5	3.5724	9.5	3.5724	9.8	3.4871
9.6	3.5745	9.6	3.5745	9.9	3.4887
9.7	3.5767	9.7	3.5767	10	3.4902
9.8	3.5782	9.8	3.5782	10.2	3.4921
9.9	3.5804	9.9	3.5804	10.3	3.493
10	3.582	10	3.582	10.4	3.4945
10.2	3.5835	10.2	3.5835	10.5	3.4961
10.3	3.5854	10.3	3.5854	10.6	3.4973
10.4	3.5872	10.4	3.5872	10.7	3.4989
10.5	3.5891	10.5	3.5891	10.8	3.5001
10.6	3.5906	10.6	3.5906	10.9	3.5017
10.7	3.5922	10.7	3.5922	11.1	3.5029
10.8	3.5941	10.8	3.5941	11.2	3.5042
10.9	3.5956	10.9	3.5956	11.3	3.5054
11.1	3.5975	11.1	3.5975	11.4	3.5069
11.2	3.599	11.2	3.599	11.5	3.5082
11.3	3.6006	11.3	3.6006	11.6	3.5097
11.4	3.6018	11.4	3.6018	11.7	3.5113
11.5	3.6034	11.5	3.6034	11.8	3.5122
11.6	3.6049	11.6	3.6049	11.9	3.5138
11.7	3.6062	11.7	3.6062	12	3.515
11.8	3.6077	11.8	3.6077	12.2	3.5162
11.9	3.6089	11.9	3.6089	12.3	3.5178
12.1	3.6105	12.1	3.6105	12.4	3.519
12.2	3.6117	12.2	3.6117	12.5	3.5203
12.3	3.613	12.3	3.613	12.6	3.5215
12.4	3.6148	12.4	3.6148	12.7	3.5224
12.5	3.6161	12.5	3.6161	12.8	3.5237
12.6	3.6173	12.6	3.6173	12.9	3.5249
12.7	3.6186	12.7	3.6186	13.1	3.5262
12.8	3.6198	12.8	3.6198	13.2	3.5274
12.9	3.621	12.9	3.621	13.3	3.5286
13.1	3.6223	13.1	3.6223	13.4	3.5299
13.2	3.6235	13.2	3.6235	13.5	3.5314
13.3	3.6248	13.3	3.6248	13.6	3.5324
13.4	3.626	13.4	3.626	13.7	3.5336
13.5	3.6269	13.5	3.6269	13.8	3.5348
13.6	3.6282	13.6	3.6282	13.9	3.5358
13.7	3.6294	13.7	3.6294	14.1	3.537
13.8	3.6303	13.8	3.6303	14.2	3.5383
13.9	3.6313	13.9	3.6313	14.3	3.5395
14.1	3.6325	14.1	3.6325	14.4	3.5407
14.2	3.6334	14.2	3.6334	14.5	3.5417
14.3	3.6347	14.3	3.6347	14.6	3.5426
14.4	3.6359	14.4	3.6359	14.7	3.5435
14.5	3.6368	14.5	3.6368	14.8	3.5448
14.6	3.6381	14.6	3.6381	15	3.546
14.7	3.6387	14.7	3.6387	15.1	3.5469
14.8	3.6399	14.8	3.6399	15.2	3.5482
14.9	3.6409	14.9	3.6409	15.3	3.5491
15.1	3.6415	15.1	3.6415	15.4	3.5503
15.2	3.6424	15.2	3.6424	15.5	3.5513
15.3	3.6437	15.3	3.6437	15.6	3.5525
15.4	3.6443	15.4	3.6443	15.7	3.5534
15.5	3.6452	15.5	3.6452	15.8	3.5547
15.6	3.6461	15.6	3.6461	16	3.5556
15.7	3.6471	15.7	3.6471	16.1	3.5565
15.8	3.6477	15.8	3.6477	16.2	3.5578
16	3.6486	16	3.6486	16.3	3.5587
16.1	3.6492	16.1	3.6492	16.4	3.5596
16.2	3.6502	16.2	3.6502	16.5	3.5609
16.3	3.6511	16.3	3.6511	16.6	3.5615
16.4	3.6517	16.4	3.6517	16.7	3.5627
16.5	3.6527	16.5	3.6527	16.8	3.5634
16.6	3.6533	16.6	3.6533	17	3.5643
16.7	3.6539	16.7	3.6539	17.1	3.5655
16.8	3.6545	16.8	3.6545	17.2	3.5665
16.9	3.6554	16.9	3.6554	17.3	3.5674
17.1	3.6561	17.1	3.6561	17.4	3.5683
17.2	3.657	17.2	3.657	17.5	3.5693
17.3	3.6579	17.3	3.6579	17.6	3.5702
17.4	3.6585	17.4	3.6585	17.7	3.5711
17.5	3.6592	17.5	3.6592	17.9	3.5717
17.6	3.6598	17.6	3.6598	18	3.5727
17.7	3.6604	17.7	3.6604	18.1	3.5739
17.8	3.661	17.8	3.661	18.2	3.5748
18	3.6616	18	3.6616	18.3	3.5758
18.1	3.6623	18.1	3.6623	18.4	3.5767
18.2	3.6626	18.2	3.6626	18.5	3.5776
18.3	3.6632	18.3	3.6632	18.6	3.5782
18.4	3.6638	18.4	3.6638	18.7	3.5795
18.5	3.6644	18.5	3.6644	18.8	3.5801
18.6	3.6651	18.6	3.6651	19	3.581
18.7	3.6657	18.7	3.6657	19.1	3.582
18.8	3.6663	18.8	3.6663	19.2	3.5826
19	3.6666	19	3.6666	19.3	3.5835
19.1	3.6672	19.1	3.6672	19.4	3.5841
19.2	3.6675	19.2	3.6675	19.5	3.5851
19.3	3.6685	19.3	3.6685	19.6	3.586
19.4	3.6688	19.4	3.6688	19.7	3.5869
19.5	3.6691	19.5	3.6691	19.9	3.5875
19.6	3.6697	19.6	3.6697	20	3.5885
19.7	3.6703	19.7	3.6703	20.1	3.5891
19.8	3.6706	19.8	3.6706	20.2	3.59
20	3.6709	20	3.6709	20.3	3.591
20.1	3.6716	20.1	3.6716	20.4	3.5916
20.2	3.6719	20.2	3.6719	20.5	3.5922
20.3	3.6725	20.3	3.6725	20.6	3.5931
20.4	3.6728	20.4	3.6728	20.7	3.5944
20.5	3.6731	20.5	3.6731	20.9	3.595
20.6	3.6734	20.6	3.6734	21	3.5959
20.7	3.674	20.7	3.674	21.1	3.5965
20.8	3.6744	20.8	3.6744	21.2	3.5972
20.9	3.675	20.9	3.675	21.3	3.5981
21.1	3.6753	21.1	3.6753	21.4	3.5987
21.2	3.6756	21.2	3.6756	21.5	3.5996
21.3	3.6759	21.3	3.6759	21.6	3.6003
21.4	3.6762	21.4	3.6762	21.8	3.6012
21.5	3.6768	21.5	3.6768	21.9	3.6015
21.6	3.6775	21.6	3.6775	22	3.6024
21.7	3.6778	21.7	3.6778	22.1	3.6031
21.8	3.6781	21.8	3.6781	22.2	3.604
22	3.6784	22	3.6784	22.3	3.6046
22.1	3.6787	22.1	3.6787	22.4	3.6052
22.2	3.679	22.2	3.679	22.5	3.6058
22.3	3.6796	22.3	3.6796	22.6	3.6068
22.4	3.6796	22.4	3.6796	22.7	3.6074
22.5	3.6799	22.5	3.6799	22.9	3.608
22.6	3.6802	22.6	3.6802	23	3.6086
22.7	3.6806	22.7	3.6806	23.1	3.6096
22.8	3.6809	22.8	3.6809	23.2	3.6102
23	3.6812	23	3.6812	23.3	3.6108
23.1	3.6815	23.1	3.6815	23.4	3.6114
23.2	3.6818	23.2	3.6818	23.5	3.612
23.3	3.6821	23.3	3.6821	23.6	3.6127
23.4	3.6824	23.4	3.6824	23.8	3.6133
23.5	3.6827	23.5	3.6827	23.9	3.6139
23.6	3.6827	23.6	3.6827	24	3.6151
23.7	3.683	23.7	3.683	24.1	3.6158
23.8	3.6833	23.8	3.6833	24.2	3.6164
24	3.6837	24	3.6837	24.3	3.617
24.1	3.684	24.1	3.684	24.4	3.6176
24.2	3.6843	24.2	3.6843	24.5	3.6182
24.3	3.6846	24.3	3.6846	24.6	3.6189
24.4	3.6846	24.4	3.6846	24.8	3.6195
24.5	3.6849	24.5	3.6849	24.9	3.6201
24.6	3.6852	24.6	3.6852	25	3.6207
24.7	3.6855	24.7	3.6855	25.1	3.621
24.9	3.6855	24.9	3.6855	25.2	3.622
25	3.6858	25	3.6858	25.3	3.6226
25.1	3.6861	25.1	3.6861	25.4	3.6232
25.2	3.6864	25.2	3.6864	25.5	3.6235
25.3	3.6868	25.3	3.6868	25.6	3.6244
25.4	3.6868	25.4	3.6868	25.8	3.6248
25.5	3.6871	25.5	3.6871	25.9	3.6254
25.6	3.6871	25.6	3.6871	26	3.626
25.7	3.6874	25.7	3.6874	26.1	3.6266
25.8	3.6877	25.8	3.6877	26.2	3.6272
26	3.6877	26	3.6877	26.3	3.6279
26.1	3.688	26.1	3.688	26.4	3.6285
26.2	3.6883	26.2	3.6883	26.5	3.6291
26.3	3.6883	26.3	3.6883	26.7	3.6294
26.4	3.6886	26.4	3.6886	26.8	3.63
26.5	3.6889	26.5	3.6889	26.9	3.6306
26.6	3.6889	26.6	3.6889	27	3.631
26.7	3.6892	26.7	3.6892	27.1	3.6316
26.9	3.6892	26.9	3.6892	27.2	3.6322
27	3.6895	27	3.6895	27.3	3.6328
27.1	3.6895	27.1	3.6895	27.4	3.6331
27.2	3.6899	27.2	3.6899	27.5	3.6337
27.3	3.6902	27.3	3.6902	27.7	3.6344
27.4	3.6902	27.4	3.6902	27.8	3.6347
27.5	3.6905	27.5	3.6905	27.9	3.6353
27.6	3.6905	27.6	3.6905	28	3.6362
27.7	3.6905	27.7	3.6905	28.1	3.6365
27.9	3.6908	27.9	3.6908	28.2	3.6372
28	3.6911	28	3.6911	28.3	3.6378
28.1	3.6911	28.1	3.6911	28.4	3.6384
28.2	3.6914	28.2	3.6914	28.5	3.6387
28.3	3.6914	28.3	3.6914	28.7	3.6393
28.4	3.6917	28.4	3.6917	28.8	3.6396
28.5	3.6917	28.5	3.6917	28.9	3.6403
28.6	3.6917	28.6	3.6917	29	3.6409
28.7	3.692	28.7	3.692	29.1	3.6412
28.9	3.692	28.9	3.692	29.2	3.6418
29	3.6923	29	3.6923	29.3	3.6421
29.1	3.6923	29.1	3.6923	29.4	3.6427
29.2	3.6923	29.2	3.6923	29.5	3.643
29.3	3.6926	29.3	3.6926	29.7	3.6437
29.4	3.6926	29.4	3.6926	29.8	3.644
29.5	3.693	29.5	3.693	29.9	3.6446
29.6	3.6933	29.6	3.6933	30	3.6449
29.7	3.6933	29.7	3.6933	30.1	3.6455
29.9	3.6933	29.9	3.6933	30.2	3.6461
30	3.6936	30	3.6936	30.3	3.6465
30.1	3.6936	30.1	3.6936	30.4	3.6468
30.2	3.6939	30.2	3.6939	30.5	3.6474
30.3	3.6939	30.3	3.6939	30.7	3.6477
30.4	3.6939	30.4	3.6939	30.8	3.6483
30.5	3.6942	30.5	3.6942	30.9	3.6489
30.6	3.6942	30.6	3.6942	31	3.6492
30.7	3.6945	30.7	3.6945	31.1	3.6496
30.9	3.6945	30.9	3.6945	31.2	3.6502
31	3.6948	31	3.6948	31.3	3.6505
31.1	3.6948	31.1	3.6948	31.4	3.6508
31.2	3.6948	31.2	3.6948	31.6	3.6511
31.3	3.6951	31.3	3.6951	31.7	3.6517
31.4	3.6951	31.4	3.6951	31.8	3.652
31.5	3.6954	31.5	3.6954	31.9	3.6523
31.6	3.6954	31.6	3.6954	32	3.653
31.7	3.6954	31.7	3.6954	32.1	3.6536
31.9	3.6954	31.9	3.6954	32.2	3.6539
32	3.6957	32	3.6957	32.3	3.6542
32.1	3.6957	32.1	3.6957	32.4	3.6548
32.2	3.6957	32.2	3.6957	32.6	3.6551
32.3	3.6961	32.3	3.6961	32.7	3.6554
32.4	3.6961	32.4	3.6961	32.8	3.6561
32.5	3.6961	32.5	3.6961	32.9	3.6567
32.6	3.6964	32.6	3.6964	33	3.657
32.7	3.6964	32.7	3.6964	33.1	3.6573
32.9	3.6964	32.9	3.6964	33.2	3.6579
33	3.6967	33	3.6967	33.3	3.6582
33.1	3.6967	33.1	3.6967	33.4	3.6585
33.2	3.697	33.2	3.697	33.6	3.6592
33.3	3.697	33.3	3.697	33.7	3.6595
33.4	3.697	33.4	3.697	33.8	3.6598
33.5	3.697	33.5	3.697	33.9	3.6601
33.6	3.6973	33.6	3.6973	34	3.6604
33.7	3.6973	33.7	3.6973	34.1	3.6607
33.9	3.6976	33.9	3.6976	34.2	3.661
34	3.6976	34	3.6976	34.3	3.6616
34.1	3.6976	34.1	3.6976	34.4	3.662
34.2	3.6976	34.2	3.6976	34.6	3.6623
34.3	3.6979	34.3	3.6979	34.7	3.6626
34.4	3.6979	34.4	3.6979	34.8	3.6632
34.5	3.6979	34.5	3.6979	34.9	3.6635
34.6	3.6979	34.6	3.6979	35	3.6638
34.7	3.6985	34.7	3.6985	35.1	3.6641
34.9	3.6985	34.9	3.6985	35.2	3.6644
35	3.6985	35	3.6985	35.3	3.6647
35.1	3.6988	35.1	3.6988	35.5	3.6651
35.2	3.6988	35.2	3.6988	35.6	3.6657
35.3	3.6988	35.3	3.6988	35.7	3.6657
35.4	3.6988	35.4	3.6988	35.8	3.6663
35.5	3.6992	35.5	3.6992	35.9	3.6666
35.6	3.6992	35.6	3.6992	36	3.6669
35.7	3.6992	35.7	3.6992	36.1	3.6672
35.9	3.6992	35.9	3.6992	36.2	3.6675
36	3.6995	36	3.6995	36.3	3.6678
36.1	3.6995	36.1	3.6995	36.5	3.6682
36.2	3.6995	36.2	3.6995	36.6	3.6685
36.3	3.6995	36.3	3.6995	36.7	3.6688
36.4	3.6998	36.4	3.6998	36.8	3.6691
36.5	3.6998	36.5	3.6998	36.9	3.6697
36.6	3.6998	36.6	3.6998	37	3.67
36.8	3.6998	36.8	3.6998	37.1	3.6703
36.9	3.7001	36.9	3.7001	37.2	3.6706
37	3.7001	37	3.7001	37.3	3.6706
37.1	3.7001	37.1	3.7001	37.5	3.6709
37.2	3.7001	37.2	3.7001	37.6	3.6713
37.3	3.7004	37.3	3.7004	37.7	3.6716
37.4	3.7004	37.4	3.7004	37.8	3.6719
37.5	3.7004	37.5	3.7004	37.9	3.6722
37.6	3.7004	37.6	3.7004	38	3.6728
37.8	3.7004	37.8	3.7004	38.1	3.6728
37.9	3.7007	37.9	3.7007	38.2	3.6731
38	3.7007	38	3.7007	38.4	3.6734
38.1	3.7007	38.1	3.7007	38.5	3.6737
38.2	3.7007	38.2	3.7007	38.6	3.674
38.3	3.701	38.3	3.701	38.7	3.6744
38.4	3.701	38.4	3.701	38.8	3.6747
38.5	3.701	38.5	3.701	38.9	3.675
38.6	3.7013	38.6	3.7013	39	3.6753
38.8	3.7013	38.8	3.7013	39.1	3.6756
38.9	3.7013	38.9	3.7013	39.2	3.6759
39	3.7013	39	3.7013	39.4	3.6762
39.1	3.7016	39.1	3.7016	39.5	3.6762
39.2	3.7016	39.2	3.7016	39.6	3.6765
39.3	3.7016	39.3	3.7016	39.7	3.6775
39.4	3.7016	39.4	3.7016	39.8	3.6775
39.5	3.7019	39.5	3.7019	39.9	3.6778
39.6	3.7019	39.6	3.7019	40	3.6781
39.8	3.7019	39.8	3.7019	40.1	3.6784
39.9	3.7019	39.9	3.7019	40.3	3.6787
40	3.7023	40	3.7023	40.4	3.6787
40.1	3.7023	40.1	3.7023	40.5	3.679
40.2	3.7023	40.2	3.7023	40.6	3.6793
40.3	3.7023	40.3	3.7023	40.7	3.6796
40.4	3.7023	40.4	3.7023	40.8	3.6799
40.5	3.7026	40.5	3.7026	40.9	3.6802
40.6	3.7026	40.6	3.7026	41	3.6806
40.8	3.7026	40.8	3.7026	41.1	3.6806
40.9	3.7026	40.9	3.7026	41.3	3.6809
41	3.7029	41	3.7029	41.4	3.6812
41.1	3.7029	41.1	3.7029	41.5	3.6815
41.2	3.7029	41.2	3.7029	41.6	3.6815
41.3	3.7029	41.3	3.7029	41.7	3.6818
41.4	3.7032	41.4	3.7032	41.8	3.6821
41.5	3.7032	41.5	3.7032	41.9	3.6824
41.6	3.7032	41.6	3.7032	42	3.6824
41.8	3.7032	41.8	3.7032	42.1	3.6827
41.9	3.7032	41.9	3.7032	42.3	3.683
42	3.7035	42	3.7035	42.4	3.6833
42.1	3.7035	42.1	3.7035	42.5	3.6837
42.2	3.7035	42.2	3.7035	42.6	3.6837
42.3	3.7038	42.3	3.7038	42.7	3.684
42.4	3.7035	42.4	3.7035	42.8	3.6843
42.5	3.7038	42.5	3.7038	42.9	3.6846
42.6	3.7038	42.6	3.7038	43	3.6846
42.8	3.7038	42.8	3.7038	43.1	3.6849
42.9	3.7038	42.9	3.7038	43.3	3.6852
43	3.7041	43	3.7041	43.4	3.6855
43.1	3.7041	43.1	3.7041	43.5	3.6855
43.2	3.7041	43.2	3.7041	43.6	3.6858
43.3	3.7041	43.3	3.7041	43.7	3.6861
43.4	3.7044	43.4	3.7044	43.8	3.6864
43.5	3.7044	43.5	3.7044	43.9	3.6868
43.7	3.7044	43.7	3.7044	44	3.6868
43.8	3.7044	43.8	3.7044	44.2	3.6871
43.9	3.7044	43.9	3.7044	44.3	3.6874
44	3.7047	44	3.7047	44.4	3.6874
44.1	3.7047	44.1	3.7047	44.5	3.6877
44.2	3.7047	44.2	3.7047	44.6	3.688
44.3	3.7047	44.3	3.7047	44.7	3.6883
44.4	3.7047	44.4	3.7047	44.8	3.6883
44.5	3.705	44.5	3.705	44.9	3.6886
44.7	3.705	44.7	3.705	45	3.6889
44.8	3.705	44.8	3.705	45.2	3.6892
44.9	3.705	44.9	3.705	45.3	3.6892
45	3.705	45	3.705	45.4	3.6895
45.1	3.7054	45.1	3.7054	45.5	3.6899
45.2	3.7054	45.2	3.7054	45.6	3.6899
45.3	3.7054	45.3	3.7054	45.7	3.6899
45.4	3.7054	45.4	3.7054	45.8	3.6905
45.5	3.7054	45.5	3.7054	45.9	3.6905
45.7	3.7057	45.7	3.7057	46	3.6905
45.8	3.7057	45.8	3.7057	46.2	3.6908
45.9	3.7057	45.9	3.7057	46.3	3.6911
46	3.706	46	3.706	46.4	3.6911
46.1	3.706	46.1	3.706	46.5	3.6914
46.2	3.706	46.2	3.706	46.6	3.6917
46.3	3.706	46.3	3.706	46.7	3.6917
46.4	3.706	46.4	3.706	46.8	3.692
46.5	3.7063	46.5	3.7063	46.9	3.6923
46.7	3.7063	46.7	3.7063	47.1	3.6923
46.8	3.7063	46.8	3.7063	47.2	3.6926
46.9	3.7063	46.9	3.7063	47.3	3.693
47	3.7063	47	3.7063	47.4	3.693
47.1	3.7063	47.1	3.7063	47.5	3.6933
47.2	3.7066	47.2	3.7066	47.6	3.6933
47.3	3.7066	47.3	3.7066	47.7	3.6939
47.4	3.7066	47.4	3.7066	47.8	3.6939
47.5	3.7066	47.5	3.7066	47.9	3.6942
47.7	3.7069	47.7	3.7069	48.1	3.6942
47.8	3.7069	47.8	3.7069	48.2	3.6945
47.9	3.7069	47.9	3.7069	48.3	3.6948
48	3.7069	48	3.7069	48.4	3.6948
48.1	3.7072	48.1	3.7072	48.5	3.6951
48.2	3.7072	48.2	3.7072	48.6	3.6951
48.3	3.7072	48.3	3.7072	48.7	3.6954
48.4	3.7072	48.4	3.7072	48.8	3.6957
48.5	3.7072	48.5	3.7072	48.9	3.6957
48.7	3.7075	48.7	3.7075	49.1	3.6961
48.8	3.7075	48.8	3.7075	49.2	3.6964
48.9	3.7075	48.9	3.7075	49.3	3.6964
49	3.7075	49	3.7075	49.4	3.6967
49.1	3.7075	49.1	3.7075	49.5	3.697
49.2	3.7078	49.2	3.7078	49.6	3.6973
49.3	3.7078	49.3	3.7078	49.7	3.6973
49.4	3.7078	49.4	3.7078	49.8	3.6976
49.5	3.7078	49.5	3.7078	50	3.6976
49.7	3.7078	49.7	3.7078	50.1	3.6979
49.8	3.7081	49.8	3.7081	50.2	3.6979
49.9	3.7081	49.9	3.7081	50.3	3.6985
50	3.7081	50	3.7081	50.4	3.6988
50.1	3.7081	50.1	3.7081	50.5	3.6988
50.2	3.7081	50.2	3.7081	50.6	3.6992
50.3	3.7081	50.3	3.7081	50.7	3.6992
50.4	3.7085	50.4	3.7085	50.8	3.6995
50.5	3.7085	50.5	3.7085	51	3.6998
50.7	3.7085	50.7	3.7085	51.1	3.6998
50.8	3.7085	50.8	3.7085	51.2	3.7001
50.9	3.7085	50.9	3.7085	51.3	3.7004
51	3.7085	51	3.7085	51.4	3.7004
51.1	3.7088	51.1	3.7088	51.5	3.7004
51.2	3.7088	51.2	3.7088	51.6	3.7007
51.3	3.7088	51.3	3.7088	51.7	3.701
51.4	3.7088	51.4	3.7088	51.9	3.701
51.5	3.7088	51.5	3.7088	52	3.7013
51.7	3.7088	51.7	3.7088	52.1	3.7016
51.8	3.7088	51.8	3.7088	52.2	3.7016
51.9	3.7091	51.9	3.7091	52.3	3.7019
52	3.7091	52	3.7091	52.4	3.7019
52.1	3.7091	52.1	3.7091	52.5	3.7023
52.2	3.7091	52.2	3.7091	52.6	3.7023
52.3	3.7091	52.3	3.7091	52.7	3.7026
52.4	3.7091	52.4	3.7091	52.9	3.7029
52.5	3.7094	52.5	3.7094	53	3.7029
52.7	3.7094	52.7	3.7094	53.1	3.7032
52.8	3.7094	52.8	3.7094	53.2	3.7032
52.9	3.7094	52.9	3.7094	53.3	3.7035
53	3.7094	53	3.7094	53.4	3.7038
53.1	3.7094	53.1	3.7094	53.5	3.7038
53.2	3.7094	53.2	3.7094	53.6	3.7041
53.3	3.7097	53.3	3.7097	53.8	3.7044
53.4	3.7097	53.4	3.7097	53.9	3.7044
53.6	3.7097	53.6	3.7097	54	3.7047
53.7	3.7097	53.7	3.7097	54.1	3.705
53.8	3.7097	53.8	3.7097	54.2	3.705
53.9	3.71	53.9	3.71	54.3	3.705
54	3.71	54	3.71	54.4	3.7054
54.1	3.71	54.1	3.71	54.5	3.7057
54.2	3.71	54.2	3.71	54.6	3.7057
54.3	3.71	54.3	3.71	54.8	3.7057
54.4	3.71	54.4	3.71	54.9	3.7063
54.6	3.71	54.6	3.71	55	3.7063
54.7	3.71	54.7	3.71	55.1	3.7066
54.8	3.71	54.8	3.71	55.2	3.7066
54.9	3.7103	54.9	3.7103	55.3	3.7069
55	3.7103	55	3.7103	55.4	3.7069
55.1	3.7103	55.1	3.7103	55.5	3.7072
55.2	3.7103	55.2	3.7103	55.6	3.7075
55.3	3.7103	55.3	3.7103	55.8	3.7075
55.4	3.7103	55.4	3.7103	55.9	3.7078
55.6	3.7103	55.6	3.7103	56	3.7081
55.7	3.7103	55.7	3.7103	56.1	3.7081
55.8	3.7103	55.8	3.7103	56.2	3.7085
55.9	3.7106	55.9	3.7106	56.3	3.7085
56	3.7106	56	3.7106	56.4	3.7085
56.1	3.7106	56.1	3.7106	56.5	3.7088
56.2	3.7106	56.2	3.7106	56.7	3.7091
56.3	3.7106	56.3	3.7106	56.8	3.7094
56.4	3.7106	56.4	3.7106	56.9	3.7094
56.6	3.7106	56.6	3.7106	57	3.7097
56.7	3.7106	56.7	3.7106	57.1	3.71
56.8	3.7106	56.8	3.7106	57.2	3.71
56.9	3.7109	56.9	3.7109	57.3	3.71
57	3.7109	57	3.7109	57.4	3.7103
57.1	3.7109	57.1	3.7109	57.5	3.7103
57.2	3.7109	57.2	3.7109	57.7	3.7103
57.3	3.7109	57.3	3.7109	57.8	3.7106
57.4	3.7109	57.4	3.7109	57.9	3.7109
57.6	3.7109	57.6	3.7109	58	3.7109
57.7	3.7112	57.7	3.7112	58.1	3.7112
57.8	3.7112	57.8	3.7112	58.2	3.7112
57.9	3.7112	57.9	3.7112	58.3	3.7116
58	3.7112	58	3.7112	58.4	3.7119
58.1	3.7112	58.1	3.7112	58.6	3.7119
58.2	3.7112	58.2	3.7112	58.7	3.7122
58.3	3.7112	58.3	3.7112	58.8	3.7125
58.4	3.7112	58.4	3.7112	58.9	3.7125
58.6	3.7112	58.6	3.7112	59	3.7125
58.7	3.7112	58.7	3.7112	59.1	3.7128
58.8	3.7116	58.8	3.7116	59.2	3.7131
58.9	3.7116	58.9	3.7116	59.3	3.7131
59	3.7116	59	3.7116	59.4	3.7134
59.1	3.7116	59.1	3.7116	59.6	3.7134
59.2	3.7116	59.2	3.7116	59.7	3.7137
59.3	3.7116	59.3	3.7116	59.8	3.7137
59.5	3.7116	59.5	3.7116	59.9	3.714
59.6	3.7116	59.6	3.7116	60	3.7143
59.7	3.7119	59.7	3.7119	60.1	3.7143
59.8	3.7119	59.8	3.7119	60.2	3.7147
59.9	3.7119	59.9	3.7119	60.3	3.7147
60	3.7119	60	3.7119	60.4	3.715
60.1	3.7119	60.1	3.7119	60.6	3.715
60.2	3.7119	60.2	3.7119	60.7	3.7153
60.3	3.7119	60.3	3.7119	60.8	3.7156
60.4	3.7119	60.4	3.7119	60.9	3.7156
60.6	3.7119	60.6	3.7119	61	3.7156
60.7	3.7119	60.7	3.7119	61.1	3.7159
60.8	3.7119	60.8	3.7119	61.2	3.7159
60.9	3.7122	60.9	3.7122	61.3	3.7162
61	3.7119	61	3.7119	61.4	3.7165
61.1	3.7122	61.1	3.7122	61.6	3.7168
61.2	3.7122	61.2	3.7122	61.7	3.7168
61.3	3.7122	61.3	3.7122	61.8	3.7168
61.5	3.7122	61.5	3.7122	61.9	3.7171
61.6	3.7125	61.6	3.7125	62	3.7174
61.7	3.7122	61.7	3.7122	62.1	3.7174
61.8	3.7125	61.8	3.7125	62.2	3.7178
61.9	3.7125	61.9	3.7125	62.3	3.7178
62	3.7125	62	3.7125	62.5	3.7181
62.1	3.7125	62.1	3.7125	62.6	3.7181
62.2	3.7125	62.2	3.7125	62.7	3.7184
62.3	3.7125	62.3	3.7125	62.8	3.7187
62.5	3.7128	62.5	3.7128	62.9	3.7187
62.6	3.7128	62.6	3.7128	63	3.7193
62.7	3.7125	62.7	3.7125	63.1	3.7193
62.8	3.7128	62.8	3.7128	63.2	3.7196
62.9	3.7128	62.9	3.7128	63.4	3.7196
63	3.7128	63	3.7128	63.5	3.7199
63.1	3.7128	63.1	3.7128	63.6	3.7202
63.2	3.7131	63.2	3.7131	63.7	3.7202
63.3	3.7131	63.3	3.7131	63.8	3.7202
63.5	3.7131	63.5	3.7131	63.9	3.7205
63.6	3.7131	63.6	3.7131	64	3.7205
63.7	3.7131	63.7	3.7131	64.1	3.7209
63.8	3.7131	63.8	3.7131	64.2	3.7209
63.9	3.7131	63.9	3.7131	64.4	3.7212
64	3.7134	64	3.7134	64.5	3.7212
64.1	3.7134	64.1	3.7134	64.6	3.7215
64.2	3.7134	64.2	3.7134	64.7	3.7215
64.3	3.7134	64.3	3.7134	64.8	3.7218
64.5	3.7134	64.5	3.7134	64.9	3.7221
64.6	3.7134	64.6	3.7134	65	3.7221
64.7	3.7134	64.7	3.7134	65.1	3.7224
64.8	3.7137	64.8	3.7137	65.2	3.7227
64.9	3.7137	64.9	3.7137	65.4	3.7227
65	3.7137	65	3.7137	65.5	3.7227
65.1	3.7137	65.1	3.7137	65.6	3.723
65.2	3.7137	65.2	3.7137	65.7	3.7233
65.3	3.7137	65.3	3.7137	65.8	3.7233
65.5	3.714	65.5	3.714	65.9	3.7236
65.6	3.714	65.6	3.714	66	3.7236
65.7	3.714	65.7	3.714	66.1	3.724
65.8	3.714	65.8	3.714	66.3	3.7243
65.9	3.714	65.9	3.714	66.4	3.7243
66	3.714	66	3.714	66.5	3.7246
66.1	3.7143	66.1	3.7143	66.6	3.7249
66.2	3.7143	66.2	3.7143	66.7	3.7249
66.3	3.7143	66.3	3.7143	66.8	3.7249
66.5	3.7143	66.5	3.7143	66.9	3.7252
66.6	3.7143	66.6	3.7143	67	3.7252
66.7	3.7147	66.7	3.7147	67.1	3.7255
66.8	3.7143	66.8	3.7143	67.3	3.7258
66.9	3.7147	66.9	3.7147	67.4	3.7258
67	3.7147	67	3.7147	67.5	3.7261
67.1	3.7147	67.1	3.7147	67.6	3.7264
67.2	3.7147	67.2	3.7147	67.7	3.7264
67.3	3.7147	67.3	3.7147	67.8	3.7267
67.5	3.715	67.5	3.715	67.9	3.7267
67.6	3.715	67.6	3.715	68	3.7271
67.7	3.715	67.7	3.715	68.2	3.7274
67.8	3.715	67.8	3.715	68.3	3.7274
67.9	3.715	67.9	3.715	68.4	3.7274
68	3.715	68	3.715	68.5	3.7277
68.1	3.7153	68.1	3.7153	68.6	3.728
68.2	3.7153	68.2	3.7153	68.7	3.7283
68.3	3.7153	68.3	3.7153	68.8	3.7283
68.5	3.7153	68.5	3.7153	68.9	3.7283
68.6	3.7153	68.6	3.7153	69	3.7286
68.7	3.7153	68.7	3.7153	69.1	3.7289
68.8	3.7153	68.8	3.7153	69.3	3.7292
68.9	3.7156	68.9	3.7156	69.4	3.7292
69	3.7156	69	3.7156	69.5	3.7295
69.1	3.7156	69.1	3.7156	69.6	3.7295
69.2	3.7156	69.2	3.7156	69.7	3.7298
69.3	3.7156	69.3	3.7156	69.8	3.7302
69.5	3.7156	69.5	3.7156	69.9	3.7302
69.6	3.7159	69.6	3.7159	70	3.7302
69.7	3.7159	69.7	3.7159	70.2	3.7305
69.8	3.7159	69.8	3.7159	70.3	3.7308
69.9	3.7159	69.9	3.7159	70.4	3.7308
70	3.7159	70	3.7159	70.5	3.7311
70.1	3.7159	70.1	3.7159	70.6	3.7314
70.2	3.7159	70.2	3.7159	70.7	3.7314
70.3	3.7159	70.3	3.7159	70.8	3.7317
70.5	3.7159	70.5	3.7159	70.9	3.732
70.6	3.7159	70.6	3.7159	71.1	3.732
70.7	3.7162	70.7	3.7162	71.2	3.732
70.8	3.7159	70.8	3.7159	71.3	3.7323
70.9	3.7162	70.9	3.7162	71.4	3.7326
71	3.7162	71	3.7162	71.5	3.7329
71.1	3.7162	71.1	3.7162	71.6	3.7329
71.2	3.7162	71.2	3.7162	71.7	3.7333
71.3	3.7162	71.3	3.7162	71.8	3.7333
71.5	3.7162	71.5	3.7162	71.9	3.7336
71.6	3.7165	71.6	3.7165	72.1	3.7339
71.7	3.7165	71.7	3.7165	72.2	3.7339
71.8	3.7165	71.8	3.7165	72.3	3.7342
71.9	3.7165	71.9	3.7165	72.4	3.7342
72	3.7165	72	3.7165	72.5	3.7345
72.1	3.7165	72.1	3.7165	72.6	3.7348
72.2	3.7165	72.2	3.7165	72.7	3.7348
72.3	3.7165	72.3	3.7165	72.8	3.7351
72.5	3.7168	72.5	3.7168	72.9	3.7354
72.6	3.7168	72.6	3.7168	73.1	3.7354
72.7	3.7168	72.7	3.7168	73.2	3.7357
72.8	3.7168	72.8	3.7168	73.3	3.736
72.9	3.7168	72.9	3.7168	73.4	3.736
73	3.7168	73	3.7168	73.5	3.7364
73.1	3.7168	73.1	3.7168	73.6	3.7364
73.2	3.7168	73.2	3.7168	73.7	3.7367
73.3	3.7168	73.3	3.7168	73.8	3.737
73.5	3.7171	73.5	3.7171	73.9	3.737
73.6	3.7171	73.6	3.7171	74.1	3.7373
73.7	3.7171	73.7	3.7171	74.2	3.7376
73.8	3.7171	73.8	3.7171	74.3	3.7376
73.9	3.7171	73.9	3.7171	74.4	3.7379
74	3.7171	74	3.7171	74.5	3.7379
74.1	3.7171	74.1	3.7171	74.6	3.7382
74.2	3.7171	74.2	3.7171	74.7	3.7382
74.4	3.7171	74.4	3.7171	74.9	3.7385
74.5	3.7171	74.5	3.7171	75	3.7388
74.6	3.7171	74.6	3.7171	75.1	3.7391
74.7	3.7171	74.7	3.7171	75.2	3.7391
74.8	3.7171	74.8	3.7171	75.3	3.7395
74.9	3.7174	74.9	3.7174	75.4	3.7395
75	3.7174	75	3.7174	75.5	3.7401
75.1	3.7174	75.1	3.7174	75.6	3.7401
75.2	3.7174	75.2	3.7174	75.7	3.7404
75.3	3.7174	75.3	3.7174	75.8	3.7404
75.5	3.7174	75.5	3.7174	76	3.7407
75.6	3.7174	75.6	3.7174	76.1	3.7407
75.7	3.7174	75.7	3.7174	76.2	3.7413
75.8	3.7174	75.8	3.7174	76.3	3.7413
75.9	3.7174	75.9	3.7174	76.4	3.7416
76	3.7174	76	3.7174	76.5	3.7416
76.1	3.7174	76.1	3.7174	76.6	3.7419
76.2	3.7178	76.2	3.7178	76.7	3.7419
76.3	3.7174	76.3	3.7174	76.9	3.7422
76.5	3.7178	76.5	3.7178	77	3.7426
76.6	3.7178	76.6	3.7178	77.1	3.7429
76.7	3.7178	76.7	3.7178	77.2	3.7429
76.8	3.7178	76.8	3.7178	77.3	3.7432
76.9	3.7178	76.9	3.7178	77.4	3.7432
77	3.7178	77	3.7178	77.5	3.7435
77.1	3.7178	77.1	3.7178	77.6	3.7435
77.2	3.7178	77.2	3.7178	77.7	3.7438
77.4	3.7178	77.4	3.7178	77.9	3.7441
77.5	3.7178	77.5	3.7178	78	3.7441
77.6	3.7178	77.6	3.7178	78.1	3.7444
77.7	3.7178	77.7	3.7178	78.2	3.7447
77.8	3.7178	77.8	3.7178	78.3	3.7447
77.9	3.7181	77.9	3.7181	78.4	3.745
78	3.7178	78	3.7178	78.5	3.7453
78.1	3.7181	78.1	3.7181	78.6	3.7453
78.2	3.7181	78.2	3.7181	78.8	3.7457
78.4	3.7181	78.4	3.7181	78.9	3.7457
78.5	3.7181	78.5	3.7181	79	3.746
78.6	3.7181	78.6	3.7181	79.1	3.7463
78.7	3.7181	78.7	3.7181	79.2	3.7463
78.8	3.7181	78.8	3.7181	79.3	3.7466
78.9	3.7181	78.9	3.7181	79.4	3.7466
79	3.7184	79	3.7184	79.5	3.7469
79.1	3.7181	79.1	3.7181	79.6	3.7472
79.2	3.7184	79.2	3.7184	79.8	3.7475
79.4	3.7184	79.4	3.7184	79.9	3.7475
79.5	3.7184	79.5	3.7184	80	3.7478
79.6	3.7184	79.6	3.7184	80.1	3.7478
79.7	3.7184	79.7	3.7184	80.2	3.7481
79.8	3.7184	79.8	3.7184	80.3	3.7484
79.9	3.7184	79.9	3.7184	80.4	3.7484
80	3.7184	80	3.7184	80.5	3.7488
80.1	3.7187	80.1	3.7187	80.6	3.7488
80.2	3.7184	80.2	3.7184	80.8	3.7491
80.4	3.7187	80.4	3.7187	80.9	3.7494
80.5	3.7184	80.5	3.7184	81	3.7494
80.6	3.7184	80.6	3.7184	81.1	3.7497
80.7	3.7184	80.7	3.7184	81.2	3.75
80.8	3.7187	80.8	3.7187	81.3	3.75
80.9	3.7187	80.9	3.7187	81.4	3.7503
81	3.7187	81	3.7187	81.5	3.7503
81.1	3.7187	81.1	3.7187	81.7	3.7506
81.2	3.7187	81.2	3.7187	81.8	3.7506
81.4	3.7187	81.4	3.7187	81.9	3.7509
81.5	3.7187	81.5	3.7187	82	3.7512
81.6	3.7187	81.6	3.7187	82.1	3.7512
81.7	3.7187	81.7	3.7187	82.2	3.7516
81.8	3.7187	81.8	3.7187	82.3	3.7519
81.9	3.7187	81.9	3.7187	82.4	3.7519
82	3.7187	82	3.7187	82.5	3.7522
82.1	3.7187	82.1	3.7187	82.7	3.7525
82.2	3.7187	82.2	3.7187	82.8	3.7525
82.4	3.7193	82.4	3.7193	82.9	3.7528
82.5	3.7193	82.5	3.7193	83	3.7531
82.6	3.7193	82.6	3.7193	83.1	3.7531
82.7	3.7193	82.7	3.7193	83.2	3.7531
82.8	3.7193	82.8	3.7193	83.3	3.7537
82.9	3.7193	82.9	3.7193	83.4	3.7537
83	3.7193	83	3.7193	83.5	3.754
83.1	3.7193	83.1	3.7193	83.7	3.754
83.2	3.7193	83.2	3.7193	83.8	3.7543
83.4	3.7193	83.4	3.7193	83.9	3.7547
83.5	3.7193	83.5	3.7193	84	3.7547
83.6	3.7193	83.6	3.7193	84.1	3.755
83.7	3.7193	83.7	3.7193	84.2	3.7553
83.8	3.7193	83.8	3.7193	84.3	3.7553
83.9	3.7196	83.9	3.7196	84.4	3.7556
84	3.7196	84	3.7196	84.6	3.7559
84.1	3.7193	84.1	3.7193	84.7	3.7559
84.2	3.7196	84.2	3.7196	84.8	3.7562
84.4	3.7196	84.4	3.7196	84.9	3.7562
84.5	3.7196	84.5	3.7196	85	3.7565
84.6	3.7196	84.6	3.7196	85.1	3.7568
84.7	3.7196	84.7	3.7196	85.2	3.7568
84.8	3.7196	84.8	3.7196	85.3	3.7571
84.9	3.7196	84.9	3.7196	85.4	3.7574
85	3.7196	85	3.7196	85.6	3.7574
85.1	3.7196	85.1	3.7196	85.7	3.7578
85.2	3.7196	85.2	3.7196	85.8	3.7581
85.4	3.7196	85.4	3.7196	85.9	3.7581
85.5	3.7196	85.5	3.7196	86	3.7584
85.6	3.7196	85.6	3.7196	86.1	3.7587
85.7	3.7199	85.7	3.7199	86.2	3.7587
85.8	3.7196	85.8	3.7196	86.3	3.759
85.9	3.7196	85.9	3.7196	86.5	3.759
86	3.7196	86	3.7196	86.6	3.7593
86.1	3.7196	86.1	3.7196	86.7	3.7596
86.2	3.7196	86.2	3.7196	86.8	3.7596
86.4	3.7196	86.4	3.7196	86.9	3.7596
86.5	3.7196	86.5	3.7196	87	3.7599
86.6	3.7196	86.6	3.7196	87.1	3.7602
86.7	3.7196	86.7	3.7196	87.2	3.7605
86.8	3.7196	86.8	3.7196	87.3	3.7605
86.9	3.7196	86.9	3.7196	87.5	3.7605
87	3.7196	87	3.7196	87.6	3.7612
87.1	3.7196	87.1	3.7196	87.7	3.7615
87.2	3.7196	87.2	3.7196	87.8	3.7618
87.4	3.7196	87.4	3.7196	87.9	3.7618
87.5	3.7196	87.5	3.7196	88	3.7621
87.6	3.7196	87.6	3.7196	88.1	3.7624
87.7	3.7196	87.7	3.7196	88.2	3.7627
87.8	3.7199	87.8	3.7199	88.3	3.7627
87.9	3.7196	87.9	3.7196	88.5	3.763
88	3.7199	88	3.7199	88.6	3.763
88.1	3.7196	88.1	3.7196	88.7	3.7633
88.2	3.7196	88.2	3.7196	88.8	3.7633
88.4	3.7199	88.4	3.7199	88.9	3.7636
88.5	3.7199	88.5	3.7199	89	3.764
88.6	3.7196	88.6	3.7196	89.1	3.7643
88.7	3.7199	88.7	3.7199	89.2	3.7643
88.8	3.7199	88.8	3.7199	89.4	3.7646
88.9	3.7196	88.9	3.7196	89.5	3.7649
89	3.7196	89	3.7196	89.6	3.7649
89.1	3.7196	89.1	3.7196	89.7	3.7652
89.2	3.7199	89.2	3.7199	89.8	3.7655
89.4	3.7199	89.4	3.7199	89.9	3.7655
89.5	3.7196	89.5	3.7196	90	3.7658
89.6	3.7199	89.6	3.7199	90.1	3.7658
89.7	3.7199	89.7	3.7199	90.2	3.7661
89.8	3.7196	89.8	3.7196	90.4	3.7661
89.9	3.7196	89.9	3.7196	90.5	3.7664
90	3.7199	90	3.7199	90.6	3.7664
90.1	3.7196	90.1	3.7196	90.7	3.7667
90.2	3.7199	90.2	3.7199	90.8	3.7671
90.4	3.7199	90.4	3.7199	90.9	3.7671
90.5	3.7199	90.5	3.7199	91	3.7674
90.6	3.7199	90.6	3.7199	91.1	3.7677
90.7	3.7196	90.7	3.7196	91.3	3.7677
90.8	3.7196	90.8	3.7196	91.4	3.768
90.9	3.7196	90.9	3.7196	91.5	3.768
91	3.7199	91	3.7199	91.6	3.7683
91.1	3.7199	91.1	3.7199	91.7	3.7686
91.2	3.7199	91.2	3.7199	91.8	3.7686
91.4	3.7199	91.4	3.7199	91.9	3.7686
91.5	3.7196	91.5	3.7196	92	3.7689
91.6	3.7199	91.6	3.7199	92.1	3.7692
91.7	3.7199	91.7	3.7199	92.3	3.7692
91.8	3.7199	91.8	3.7199	92.4	3.7695
91.9	3.7199	91.9	3.7199	92.5	3.7695
92	3.7196	92	3.7196	92.6	3.7698
92.1	3.7196	92.1	3.7196	92.7	3.7698
92.2	3.7196	92.2	3.7196	92.8	3.7698
92.3	3.7199	92.3	3.7199	92.9	3.7702
92.5	3.7196	92.5	3.7196	93	3.7702
92.6	3.7196	92.6	3.7196	93.2	3.7705
92.7	3.7196	92.7	3.7196	93.3	3.7708
92.8	3.7196	92.8	3.7196	93.4	3.7708
92.9	3.7196	92.9	3.7196	93.5	3.7708
93	3.7196	93	3.7196	93.6	3.7711
93.1	3.7196	93.1	3.7196	93.7	3.7711
93.2	3.7196	93.2	3.7196	93.8	3.7714
93.4	3.7196	93.4	3.7196	93.9	3.7717
93.5	3.7196	93.5	3.7196	94	3.7717
93.6	3.7196	93.6	3.7196	94.2	3.7717
93.7	3.7196	93.7	3.7196	94.3	3.772
93.8	3.7199	93.8	3.7199	94.4	3.7723
93.9	3.7196	93.9	3.7196	94.5	3.7723
94	3.7196	94	3.7196	94.6	3.7726
94.1	3.7196	94.1	3.7196	94.7	3.7726
94.2	3.7196	94.2	3.7196	94.8	3.7729
94.3	3.7196	94.3	3.7196	94.9	3.7729
94.5	3.7196	94.5	3.7196	95	3.7733
94.6	3.7196	94.6	3.7196	95.2	3.7733
94.7	3.7196	94.7	3.7196	95.3	3.7733
94.8	3.7196	94.8	3.7196	95.4	3.7736
94.9	3.7196	94.9	3.7196	95.5	3.7736
95	3.7196	95	3.7196	95.6	3.7739
95.1	3.7196	95.1	3.7196	95.7	3.7739
95.2	3.7196	95.2	3.7196	95.8	3.7739
95.4	3.7196	95.4	3.7196	95.9	3.7742
95.5	3.7196	95.5	3.7196	96	3.7745
95.6	3.7196	95.6	3.7196	96.2	3.7745
95.7	3.7196	95.7	3.7196	96.3	3.7748
95.8	3.7196	95.8	3.7196	96.4	3.7748
95.9	3.7196	95.9	3.7196	96.5	3.7748
96	3.7196	96	3.7196	96.6	3.7751
96.1	3.7196	96.1	3.7196	96.7	3.7751
96.2	3.7196	96.2	3.7196	96.8	3.7754
96.3	3.7196	96.3	3.7196	96.9	3.7754
96.5	3.7196	96.5	3.7196	97.1	3.7754
96.6	3.7196	96.6	3.7196	97.2	3.7757
96.7	3.7196	96.7	3.7196	97.3	3.7757
96.8	3.7196	96.8	3.7196	97.4	3.776
96.9	3.7196	96.9	3.7196	97.5	3.776
97	3.7196	97	3.7196	97.6	3.7764
97.1	3.7196	97.1	3.7196	97.7	3.7764
97.2	3.7196	97.2	3.7196	97.8	3.7764
97.4	3.7196	97.4	3.7196	97.9	3.7767
97.5	3.7196	97.5	3.7196	98.1	3.777
97.6	3.7196	97.6	3.7196	98.2	3.777
97.7	3.7196	97.7	3.7196	98.3	3.777
97.8	3.7196	97.8	3.7196	98.4	3.7773
97.9	3.7196	97.9	3.7196	98.5	3.7773
98	3.7196	98	3.7196	98.6	3.7773
98.1	3.7196	98.1	3.7196	98.7	3.7776
98.2	3.7196	98.2	3.7196	98.8	3.7776
98.4	3.7196	98.4	3.7196	98.9	3.7779
98.5	3.7196	98.5	3.7196	99.1	3.7779
98.6	3.7196	98.6	3.7196	99.2	3.7779
98.7	3.7196	98.7	3.7196	99.3	3.7782
98.8	3.7196	98.8	3.7196	99.4	3.7782
98.9	3.7196	98.9	3.7196	99.5	3.7782
99	3.7196	99	3.7196	99.6	3.7785
99.1	3.7196	99.1	3.7196	99.7	3.7785
99.2	3.7196	99.2	3.7196	99.8	3.7788
99.3	3.7196	99.3	3.7196	100	3.7788
99.5	3.7196	99.5	3.7196	100	3.7788
99.6	3.7196	99.6	3.7196
99.7	3.7196	99.7	3.7196
99.8	3.7196	99.8	3.7196
99.9	3.7196	99.9	3.7196
100	3.7196	100	3.7196

## Sheet: Figure 1e
2nd cycle		5th cycle		10th cycle
Capacity/mAh/cm2	Voltage/V	Capacity/mAh/gcm2	Voltage/V	Capacity/mAh/cm2	Voltage/V			Voltage gap of 2nd cycle	Voltage gap of 10th cycle
0	3.684	0	3.6979	0	3.3575			0.9457	0.4483
0.1	3.6443	0.1	3.657	0.1	3.3228			0.8705	0.5879
0.1	3.6105	0.2	3.6086	0.2	3.3023			0.8446	0.5268
0.2	3.5665	0.3	3.5646	0.3	3.2844
0.4	3.5262	0.4	3.5271	0.4	3.2685		Mean	0.88693	0.521
0.5	3.4871	0.5	3.4862	0.5	3.2546		Standard	0.05252	0.06998
0.6	3.4518	0.6	3.448	0.7	3.2419
0.7	3.4201	0.7	3.409	0.8	3.2316
0.8	3.3894	0.9	3.3687	0.9	3.223
0.9	3.3612	1	3.3336	1	3.2152
1	3.3346	1.1	3.3045	1.1	3.2087
1.1	3.3104	1.2	3.2803	1.2	3.2034
1.2	3.2887	1.3	3.2602	1.3	3.1985
1.4	3.2688	1.4	3.244	1.4	3.1941
1.5	3.2521	1.5	3.2307	1.5	3.1901
1.6	3.2372	1.6	3.2205	1.7	3.1867
1.7	3.2248	1.7	3.2109	1.8	3.1836
1.8	3.2143	1.8	3.2031	1.9	3.1805
1.9	3.205	2	3.1963	2	3.1777
2	3.1972	2.1	3.1901	2.1	3.1752
2.1	3.1901	2.2	3.1848	2.2	3.1731
2.2	3.1839	2.3	3.1799	2.3	3.1709
2.4	3.178	2.4	3.1755	2.4	3.1684
2.5	3.1734	2.5	3.1718	2.5	3.1662
2.6	3.1684	2.6	3.1681	2.7	3.1644
2.7	3.1644	2.7	3.1647	2.8	3.1625
2.8	3.1603	2.8	3.1619	2.9	3.1607
2.9	3.1569	3	3.1591	3	3.1591
3	3.1535	3.1	3.156	3.1	3.1576
3.1	3.1507	3.2	3.1538	3.2	3.156
3.2	3.1473	3.3	3.1514	3.3	3.1545
3.4	3.1445	3.4	3.1492	3.4	3.1532
3.5	3.1421	3.5	3.1467	3.5	3.1517
3.6	3.1396	3.6	3.1448	3.7	3.1501
3.7	3.1371	3.7	3.143	3.8	3.1489
3.8	3.1349	3.9	3.1411	3.9	3.1473
3.9	3.1331	4	3.1396	4	3.1461
4	3.1309	4.1	3.1377	4.1	3.1448
4.1	3.1287	4.2	3.1362	4.2	3.1439
4.2	3.1266	4.3	3.1349	4.3	3.1427
4.4	3.1247	4.4	3.1334	4.4	3.1414
4.5	3.1231	4.5	3.1321	4.5	3.1405
4.6	3.1216	4.6	3.1306	4.7	3.1393
4.7	3.1197	4.7	3.1293	4.8	3.1383
4.8	3.1182	4.9	3.1281	4.9	3.1371
4.9	3.1166	5	3.1266	5	3.1362
5	3.1151	5.1	3.1253	5.1	3.1349
5.1	3.1135	5.2	3.1244	5.2	3.1343
5.2	3.1123	5.3	3.1231	5.3	3.1334
5.4	3.1107	5.4	3.1219	5.4	3.1324
5.5	3.1095	5.5	3.121	5.5	3.1315
5.6	3.1079	5.6	3.1197	5.7	3.1306
5.7	3.1067	5.7	3.1188	5.8	3.1297
5.8	3.1052	5.8	3.1179	5.9	3.1287
5.9	3.1039	6	3.1169	6	3.1281
6	3.1027	6.1	3.116	6.1	3.1269
6.1	3.1014	6.2	3.1151	6.2	3.1259
6.2	3.1002	6.3	3.1141	6.3	3.125
6.4	3.099	6.4	3.1132	6.4	3.1244
6.5	3.098	6.5	3.1123	6.6	3.1234
6.6	3.0968	6.6	3.1117	6.7	3.1225
6.7	3.0955	6.7	3.1107	6.8	3.1219
6.8	3.0946	6.8	3.1098	6.9	3.1213
6.9	3.0937	7	3.1092	7	3.1203
7	3.0924	7.1	3.1083	7.1	3.1194
7.1	3.0915	7.2	3.1073	7.2	3.1188
7.2	3.0903	7.3	3.1067	7.3	3.1182
7.4	3.0893	7.4	3.1055	7.4	3.1172
7.5	3.0884	7.5	3.1048	7.6	3.1163
7.6	3.0872	7.6	3.1042	7.7	3.1157
7.7	3.0862	7.7	3.1033	7.8	3.1151
7.8	3.0853	7.8	3.1027	7.9	3.1145
7.9	3.0844	8	3.1017	8	3.1135
8	3.0831	8.1	3.1011	8.1	3.1129
8.1	3.0822	8.2	3.1005	8.2	3.112
8.2	3.0813	8.3	3.0996	8.3	3.1114
8.4	3.0804	8.4	3.099	8.4	3.1107
8.5	3.0791	8.5	3.0983	8.6	3.1098
8.6	3.0785	8.6	3.0977	8.7	3.1092
8.7	3.0776	8.7	3.0971	8.8	3.1086
8.8	3.0766	8.8	3.0965	8.9	3.1079
8.9	3.0754	9	3.0959	9	3.107
9	3.0748	9.1	3.0952	9.1	3.1064
9.1	3.0738	9.2	3.0946	9.2	3.1052
9.3	3.0729	9.3	3.094	9.3	3.1045
9.4	3.072	9.4	3.0934	9.4	3.1039
9.5	3.0711	9.5	3.0928	9.6	3.1033
9.6	3.0704	9.6	3.0918	9.7	3.1024
9.7	3.0695	9.7	3.0915	9.8	3.1017
9.8	3.0686	9.8	3.0909	9.9	3.1011
9.9	3.0673	10	3.0903	10	3.1005
10	3.0667	10.1	3.0897	10.1	3.0999
10.1	3.0658	10.2	3.089	10.2	3.099
10.3	3.0652	10.3	3.0881	10.3	3.0983
10.4	3.0642	10.4	3.0878	10.4	3.0974
10.5	3.0633	10.5	3.0869	10.6	3.0968
10.6	3.0621	10.6	3.0866	10.7	3.0962
10.7	3.0611	10.7	3.0859	10.8	3.0955
10.8	3.0605	10.8	3.0853	10.9	3.0949
10.9	3.0596	11	3.085	11	3.0943
11	3.0587	11.1	3.0844	11.1	3.0934
11.1	3.0577	11.2	3.0835	11.2	3.0928
11.3	3.0568	11.3	3.0828	11.3	3.0921
11.4	3.0559	11.4	3.0822	11.4	3.0912
11.5	3.0552	11.5	3.0816	11.6	3.0906
11.6	3.0543	11.6	3.0813	11.7	3.09
11.7	3.0534	11.7	3.0804	11.8	3.089
11.8	3.0525	11.8	3.08	11.9	3.0884
11.9	3.0518	12	3.0794	12	3.0878
12	3.0509	12.1	3.0788	12.1	3.0869
12.2	3.05	12.2	3.0782	12.2	3.0862
12.3	3.049	12.3	3.0776	12.3	3.0856
12.4	3.0484	12.4	3.0773	12.4	3.085
12.5	3.0472	12.5	3.0766	12.6	3.0838
12.6	3.0463	12.6	3.076	12.7	3.0831
12.7	3.0456	12.7	3.0754	12.8	3.0825
12.8	3.0447	12.8	3.0751	12.9	3.0819
12.9	3.0438	13	3.0745	13	3.081
13	3.0432	13.1	3.0742	13.1	3.0804
13.1	3.0422	13.2	3.0735	13.2	3.0794
13.3	3.0413	13.3	3.0729	13.3	3.0788
13.4	3.0401	13.4	3.0723	13.4	3.0779
13.5	3.0391	13.5	3.0717	13.6	3.0773
13.6	3.0382	13.6	3.0714	13.7	3.0766
13.7	3.0373	13.7	3.0707	13.8	3.0757
13.8	3.0363	13.8	3.0701	13.9	3.0751
13.9	3.0357	14	3.0695	14	3.0745
14	3.0348	14.1	3.0692	14.1	3.0738
14.1	3.0339	14.2	3.0686	14.2	3.0729
14.3	3.0329	14.3	3.068	14.3	3.0723
14.4	3.032	14.4	3.0673	14.5	3.0714
14.5	3.0314	14.5	3.0667	14.6	3.0707
14.6	3.0304	14.6	3.0661	14.7	3.0701
14.7	3.0295	14.7	3.0658	14.8	3.0692
14.8	3.0286	14.8	3.0652	14.9	3.0689
14.9	3.0277	15	3.0645	15	3.068
15	3.0267	15.1	3.0642	15.1	3.0673
15.1	3.0258	15.2	3.0636	15.2	3.0664
15.3	3.0252	15.3	3.063	15.3	3.0658
15.4	3.0242	15.4	3.0621	15.4	3.0652
15.5	3.0233	15.5	3.0614	15.6	3.0645
15.6	3.0227	15.6	3.0608	15.7	3.0639
15.7	3.0218	15.7	3.0602	15.8	3.0633
15.8	3.0208	15.8	3.0596	15.9	3.0624
15.9	3.0202	15.9	3.0593	16	3.0614
16	3.019	16.1	3.0587	16.1	3.0608
16.2	3.018	16.2	3.058	16.2	3.0602
16.3	3.0171	16.3	3.0574	16.3	3.0596
16.4	3.0165	16.4	3.0568	16.4	3.059
16.5	3.0156	16.5	3.0562	16.6	3.0583
16.6	3.0149	16.6	3.0556	16.7	3.0577
16.7	3.014	16.7	3.0552	16.8	3.0571
16.8	3.0134	16.8	3.0546	16.9	3.0565
16.9	3.0125	16.9	3.054	17	3.0559
17	3.0115	17.1	3.0534	17.1	3.0552
17.2	3.0109	17.2	3.0528	17.2	3.0546
17.3	3.01	17.3	3.0521	17.3	3.0543
17.4	3.0094	17.4	3.0515	17.5	3.0537
17.5	3.0084	17.5	3.0509	17.6	3.0528
17.6	3.0078	17.6	3.0503	17.7	3.0521
17.7	3.0069	17.7	3.0497	17.8	3.0515
17.8	3.0063	17.8	3.0487	17.9	3.0512
17.9	3.0056	17.9	3.0484	18	3.0506
18	3.0047	18.1	3.0478	18.1	3.05
18.2	3.0041	18.2	3.0472	18.2	3.0494
18.3	3.0032	18.3	3.0463	18.3	3.0487
18.4	3.0025	18.4	3.0456	18.5	3.0484
18.5	3.0019	18.5	3.045	18.6	3.0478
18.6	3.0013	18.6	3.0447	18.7	3.0472
18.7	3.0004	18.7	3.0441	18.8	3.0469
18.8	2.9998	18.8	3.0435	18.9	3.0463
18.9	2.9991	18.9	3.0428	19	3.0459
19	2.9982	19.1	3.0419	19.1	3.0453
19.2	2.9973	19.2	3.0413	19.2	3.0447
19.3	2.9967	19.3	3.0404	19.3	3.0444
19.4	2.9957	19.4	3.0397	19.5	3.0438
19.5	2.9954	19.5	3.0391	19.6	3.0432
19.6	2.9945	19.6	3.0385	19.7	3.0428
19.7	2.9939	19.7	3.0379	19.8	3.0422
19.8	2.9932	19.8	3.037	19.9	3.0419
19.9	2.9926	19.9	3.0363	20	3.0413
20	2.9917	20.1	3.0357	20.1	3.0404
20.2	2.9911	20.2	3.0351	20.2	3.0401
20.3	2.9905	20.3	3.0345	20.3	3.0397
20.4	2.9898	20.4	3.0335	20.5	3.0391
20.5	2.9892	20.5	3.0329	20.6	3.0385
20.6	2.9886	20.6	3.0323	20.7	3.0379
20.7	2.988	20.7	3.0317	20.8	3.0376
20.8	2.987	20.8	3.0311	20.9	3.0373
20.9	2.9864	20.9	3.0304	21	3.0366
21	2.9858	21.1	3.0295	21.1	3.0363
21.2	2.9852	21.2	3.0289	21.2	3.0357
21.3	2.9846	21.3	3.0283	21.3	3.0354
21.4	2.9839	21.4	3.0277	21.5	3.0351
21.5	2.9833	21.5	3.027	21.6	3.0348
21.6	2.9827	21.6	3.0264	21.7	3.0342
21.7	2.9821	21.7	3.0255	21.8	3.0339
21.8	2.9815	21.8	3.0249	21.9	3.0335
21.9	2.9808	21.9	3.0242	22	3.0329
22	2.9802	22.1	3.0236	22.1	3.0326
22.2	2.9796	22.2	3.0227	22.2	3.032
22.3	2.979	22.3	3.0221	22.3	3.0317
22.4	2.9781	22.4	3.0215	22.5	3.0314
22.5	2.9777	22.5	3.0208	22.6	3.0308
22.6	2.9771	22.6	3.0202	22.7	3.0304
22.7	2.9762	22.7	3.0193	22.8	3.0301
22.8	2.9756	22.8	3.0187	22.9	3.0295
22.9	2.975	22.9	3.018	23	3.0292
23	2.9743	23.1	3.0174	23.1	3.0286
23.2	2.9737	23.2	3.0165	23.2	3.0283
23.3	2.9731	23.3	3.0159	23.4	3.028
23.4	2.9725	23.4	3.0156	23.5	3.0277
23.5	2.9719	23.5	3.0149	23.6	3.027
23.6	2.9712	23.6	3.0143	23.7	3.0267
23.7	2.9706	23.7	3.0137	23.8	3.0264
23.8	2.97	23.8	3.0131	23.9	3.0261
23.9	2.9694	23.9	3.0125	24	3.0255
24	2.9688	24.1	3.0118	24.1	3.0252
24.2	2.9681	24.2	3.0112	24.2	3.0249
24.3	2.9675	24.3	3.0106	24.3	3.0246
24.4	2.9669	24.4	3.01	24.5	3.0242
24.5	2.9666	24.5	3.0097	24.6	3.0239
24.6	2.966	24.6	3.0091	24.7	3.0236
24.7	2.9653	24.7	3.0084	24.8	3.023
24.8	2.965	24.8	3.0078	24.9	3.0227
24.9	2.9641	24.9	3.0072	25	3.0224
25.1	2.9635	25	3.0066	25.1	3.0221
25.2	2.9632	25.2	3.0063	25.2	3.0215
25.3	2.9625	25.3	3.0056	25.4	3.0211
25.4	2.9619	25.4	3.0053	25.5	3.0208
25.5	2.9613	25.5	3.0047	25.6	3.0205
25.6	2.9607	25.6	3.0041	25.7	3.0202
25.7	2.9601	25.7	3.0035	25.8	3.0193
25.8	2.9598	25.8	3.0032	25.9	3.019
25.9	2.9588	25.9	3.0025	26	3.0187
26.1	2.9582	26	3.0022	26.1	3.0184
26.2	2.9579	26.2	3.0016	26.2	3.018
26.3	2.9573	26.3	3.001	26.4	3.0174
26.4	2.9567	26.4	3.0004	26.5	3.0174
26.5	2.9563	26.5	3.0001	26.6	3.0171
26.6	2.9557	26.6	2.9994	26.7	3.0165
26.7	2.9548	26.7	2.9991	26.8	3.0162
26.8	2.9545	26.8	2.9985	26.9	3.0159
26.9	2.9536	26.9	2.9982	27	3.0156
27.1	2.9529	27	2.9973	27.1	3.0153
27.2	2.9526	27.2	2.9967	27.2	3.0149
27.3	2.952	27.3	2.9963	27.4	3.0146
27.4	2.9514	27.4	2.996	27.5	3.0143
27.5	2.9508	27.5	2.9957	27.6	3.014
27.6	2.9501	27.6	2.9951	27.7	3.0137
27.7	2.9495	27.7	2.9948	27.8	3.0134
27.8	2.9492	27.8	2.9945	27.9	3.0128
27.9	2.9486	27.9	2.9936	28	3.0125
28.1	2.948	28	2.9932	28.1	3.0122
28.2	2.9474	28.2	2.9929	28.2	3.0118
28.3	2.947	28.3	2.9923	28.4	3.0115
28.4	2.9464	28.4	2.992	28.5	3.0112
28.5	2.9461	28.5	2.9914	28.6	3.0109
28.6	2.9455	28.6	2.9911	28.7	3.0106
28.7	2.9449	28.7	2.9908	28.8	3.0103
28.8	2.9443	28.8	2.9901	28.9	3.01
28.9	2.9436	28.9	2.9898	29	3.0097
29.1	2.9433	29	2.9892	29.1	3.0094
29.2	2.9427	29.2	2.9889	29.2	3.0091
29.3	2.9424	29.3	2.9886	29.4	3.0084
29.4	2.9415	29.4	2.988	29.5	3.0084
29.5	2.9412	29.5	2.9877	29.6	3.0078
29.6	2.9405	29.6	2.987	29.7	3.0078
29.7	2.9399	29.7	2.9867	29.8	3.0072
29.8	2.9396	29.8	2.9864	29.9	3.0069
29.9	2.939	29.9	2.9861	30	3.0066
30.1	2.9384	30	2.9855	30.1	3.0066
30.2	2.9381	30.2	2.9852	30.2	3.0063
30.3	2.9374	30.3	2.9849	30.4	3.0056
30.4	2.9368	30.4	2.9846	30.5	3.0056
30.5	2.9365	30.5	2.9839	30.6	3.0053
30.6	2.9359	30.6	2.9836	30.7	3.005
30.7	2.9356	30.7	2.9833	30.8	3.0047
30.8	2.935	30.8	2.9827	30.9	3.0044
31	2.9343	30.9	2.9824	31	3.0041
31.1	2.934	31	2.9821	31.1	3.0038
31.2	2.9331	31.2	2.9815	31.2	3.0035
31.3	2.9325	31.3	2.9812	31.4	3.0032
31.4	2.9322	31.4	2.9808	31.5	3.0029
31.5	2.9315	31.5	2.9805	31.6	3.0025
31.6	2.9309	31.6	2.9802	31.7	3.0022
31.7	2.9306	31.7	2.9796	31.8	3.0019
31.8	2.93	31.8	2.9793	31.9	3.0016
32	2.9294	31.9	2.979	32	3.0013
32.1	2.9291	32	2.9784	32.1	3.001
32.2	2.9284	32.2	2.9781	32.3	3.0007
32.3	2.9278	32.3	2.9777	32.4	3.0004
32.4	2.9275	32.4	2.9771	32.5	3.0001
32.5	2.9269	32.5	2.9768	32.6	2.9998
32.6	2.9266	32.6	2.9762	32.7	2.9994
32.7	2.9263	32.7	2.9759	32.8	2.9991
32.8	2.9257	32.8	2.9756	32.9	2.9988
33	2.925	32.9	2.975	33	2.9985
33.1	2.9247	33	2.9746	33.1	2.9985
33.2	2.9241	33.2	2.9743	33.2	2.9976
33.3	2.9238	33.3	2.974	33.4	2.9976
33.4	2.9235	33.4	2.9737	33.5	2.9973
33.5	2.9229	33.5	2.9731	33.6	2.997
33.6	2.9222	33.6	2.9728	33.7	2.9967
33.7	2.9219	33.7	2.9725	33.8	2.9963
33.8	2.9213	33.8	2.9722	33.9	2.996
34	2.921	33.9	2.9719	34	2.996
34.1	2.9204	34	2.9712	34.1	2.9957
34.2	2.9201	34.1	2.9709	34.3	2.9954
34.3	2.9195	34.3	2.9706	34.4	2.9951
34.4	2.9191	34.4	2.9703	34.5	2.9948
34.5	2.9188	34.5	2.9697	34.6	2.9945
34.6	2.9182	34.6	2.9694	34.7	2.9942
34.7	2.9179	34.7	2.9691	34.8	2.9942
34.8	2.9173	34.8	2.9688	34.9	2.9939
35	2.917	34.9	2.9684	35	2.9936
35.1	2.9167	35	2.9681	35.1	2.9932
35.2	2.916	35.1	2.9678	35.3	2.9929
35.3	2.9157	35.3	2.9675	35.4	2.9926
35.4	2.9151	35.4	2.9669	35.5	2.9926
35.5	2.9148	35.5	2.9666	35.6	2.9923
35.6	2.9142	35.6	2.9663	35.7	2.992
35.7	2.9142	35.7	2.966	35.8	2.9917
35.8	2.9136	35.8	2.9656	35.9	2.9914
36	2.9133	35.9	2.9653	36	2.9914
36.1	2.9126	36	2.965	36.1	2.9911
36.2	2.9123	36.1	2.9647	36.3	2.9908
36.3	2.9117	36.3	2.9641	36.4	2.9905
36.4	2.9111	36.4	2.9638	36.5	2.9905
36.5	2.9108	36.5	2.9635	36.6	2.9901
36.6	2.9102	36.6	2.9632	36.7	2.9898
36.7	2.9098	36.7	2.9629	36.8	2.9895
36.8	2.9095	36.8	2.9625	36.9	2.9895
37	2.9092	36.9	2.9619	37	2.9892
37.1	2.9089	37	2.9616	37.1	2.9889
37.2	2.9083	37.1	2.9613	37.3	2.9889
37.3	2.908	37.3	2.961	37.4	2.9886
37.4	2.9077	37.4	2.9607	37.5	2.9883
37.5	2.9071	37.5	2.9604	37.6	2.9883
37.6	2.9067	37.6	2.9601	37.7	2.988
37.7	2.9064	37.7	2.9598	37.8	2.9877
37.8	2.9061	37.8	2.9591	37.9	2.9877
38	2.9058	37.9	2.9588	38	2.9874
38.1	2.9055	38	2.9585	38.1	2.987
38.2	2.9052	38.1	2.9582	38.3	2.987
38.3	2.9046	38.3	2.9579	38.4	2.9867
38.4	2.9043	38.4	2.9576	38.5	2.9864
38.5	2.904	38.5	2.9573	38.6	2.9861
38.6	2.9036	38.6	2.957	38.7	2.9861
38.7	2.9033	38.7	2.9567	38.8	2.9858
38.8	2.9027	38.8	2.9563	38.9	2.9858
39	2.9024	38.9	2.956	39	2.9855
39.1	2.9021	39	2.9557	39.1	2.9855
39.2	2.9018	39.1	2.9554	39.3	2.9852
39.3	2.9015	39.3	2.9548	39.4	2.9849
39.4	2.9012	39.4	2.9542	39.5	2.9849
39.5	2.9005	39.5	2.9539	39.6	2.9846
39.6	2.9005	39.6	2.9536	39.7	2.9843
39.7	2.8999	39.7	2.9532	39.8	2.9843
39.9	2.8996	39.8	2.9529	39.9	2.9839
40	2.8993	39.9	2.9526	40	2.9839
40.1	2.899	40	2.9523	40.1	2.9836
40.2	2.8987	40.1	2.952	40.3	2.9833
40.3	2.8984	40.3	2.9517	40.4	2.9833
40.4	2.8981	40.4	2.9514	40.5	2.983
40.5	2.8978	40.5	2.9511	40.6	2.983
40.6	2.8974	40.6	2.9508	40.7	2.9827
40.7	2.8971	40.7	2.9505	40.8	2.9827
40.8	2.8968	40.8	2.9501	40.9	2.9824
41	2.8965	40.9	2.9498	41	2.9821
41.1	2.8962	41	2.9495	41.2	2.9821
41.2	2.8959	41.1	2.9492	41.3	2.9818
41.3	2.8956	41.3	2.9486	41.4	2.9818
41.4	2.8953	41.4	2.9483	41.5	2.9815
41.5	2.895	41.5	2.9483	41.6	2.9815
41.6	2.895	41.6	2.9477	41.7	2.9812
41.7	2.8947	41.7	2.9477	41.8	2.9808
41.9	2.8943	41.8	2.9474	41.9	2.9808
42	2.894	41.9	2.9467	42	2.9808
42.1	2.8937	42	2.9467	42.1	2.9805
42.2	2.8934	42.1	2.9464	42.3	2.9802
42.3	2.8931	42.2	2.9461	42.4	2.9802
42.4	2.8928	42.4	2.9458	42.5	2.9799
42.5	2.8925	42.5	2.9455	42.6	2.9799
42.6	2.8922	42.6	2.9452	42.7	2.9796
42.7	2.8919	42.7	2.9449	42.8	2.9796
42.9	2.8919	42.8	2.9446	42.9	2.9793
43	2.8912	42.9	2.9443	43	2.9793
43.1	2.8912	43	2.9439	43.2	2.979
43.2	2.8909	43.1	2.9436	43.3	2.979
43.3	2.8906	43.2	2.9433	43.4	2.9787
43.4	2.89	43.4	2.943	43.5	2.9787
43.5	2.8897	43.5	2.9427	43.6	2.9784
43.6	2.8894	43.6	2.9424	43.7	2.9781
43.7	2.8891	43.7	2.9424	43.8	2.9781
43.9	2.8891	43.8	2.9418	43.9	2.9777
44	2.8888	43.9	2.9415	44	2.9777
44.1	2.8885	44	2.9412	44.2	2.9774
44.2	2.8881	44.1	2.9408	44.3	2.9774
44.3	2.8878	44.2	2.9405	44.4	2.9771
44.4	2.8878	44.4	2.9402	44.5	2.9771
44.5	2.8875	44.5	2.9399	44.6	2.9768
44.6	2.8872	44.6	2.9396	44.7	2.9762
44.7	2.8869	44.7	2.9393	44.8	2.9762
44.9	2.8869	44.8	2.939	44.9	2.9762
45	2.8866	44.9	2.939	45	2.9759
45.1	2.8863	45	2.9387	45.2	2.9759
45.2	2.886	45.1	2.9384	45.3	2.9756
45.3	2.886	45.2	2.9381	45.4	2.9756
45.4	2.8857	45.4	2.9377	45.5	2.9756
45.5	2.8854	45.5	2.9374	45.6	2.9753
45.6	2.885	45.6	2.9371	45.7	2.9753
45.8	2.885	45.7	2.9368	45.8	2.975
45.9	2.8847	45.8	2.9365	45.9	2.975
46	2.8844	45.9	2.9365	46	2.9746
46.1	2.8841	46	2.9362	46.2	2.9746
46.2	2.8841	46.1	2.9359	46.3	2.9743
46.3	2.8838	46.2	2.9356	46.4	2.974
46.4	2.8835	46.4	2.9353	46.5	2.974
46.5	2.8832	46.5	2.935	46.6	2.9737
46.6	2.8832	46.6	2.935	46.7	2.9737
46.7	2.8829	46.7	2.9346	46.8	2.9734
46.9	2.8826	46.8	2.9343	46.9	2.9734
47	2.8826	46.9	2.934	47.1	2.9734
47.1	2.8823	47	2.9337	47.2	2.9731
47.2	2.8819	47.1	2.9331	47.3	2.9731
47.3	2.8816	47.2	2.9328	47.4	2.9728
47.4	2.8816	47.4	2.9325	47.5	2.9728
47.5	2.8813	47.5	2.9322	47.6	2.9725
47.6	2.8813	47.6	2.9319	47.7	2.9725
47.7	2.881	47.7	2.9319	47.8	2.9722
47.9	2.8807	47.8	2.9315	47.9	2.9722
48	2.8807	47.9	2.9312	48.1	2.9719
48.1	2.8804	48	2.9309	48.2	2.9719
48.2	2.8801	48.1	2.9306	48.3	2.9719
48.3	2.8798	48.2	2.9303	48.4	2.9715
48.4	2.8798	48.3	2.9303	48.5	2.9712
48.5	2.8795	48.5	2.93	48.6	2.9712
48.6	2.8795	48.6	2.9297	48.7	2.9709
48.8	2.8792	48.7	2.9294	48.8	2.9709
48.9	2.8792	48.8	2.9291	48.9	2.9706
49	2.8788	48.9	2.9291	49	2.9706
49.1	2.8785	49	2.9288	49.2	2.9703
49.2	2.8782	49.1	2.9284	49.3	2.9703
49.3	2.8782	49.2	2.9281	49.4	2.9703
49.4	2.8779	49.3	2.9278	49.5	2.97
49.5	2.8779	49.5	2.9275	49.6	2.97
49.6	2.8776	49.6	2.9275	49.7	2.9697
49.8	2.8773	49.7	2.9269	49.8	2.9694
49.9	2.8773	49.8	2.9266	49.9	2.9694
50	2.8773	49.9	2.9266	50.1	2.9694
50.1	2.877	50	2.9263	50.2	2.9691
50.2	2.877	50.1	2.9263	50.3	2.9691
50.3	2.8767	50.2	2.926	50.4	2.9688
50.4	2.8767	50.3	2.9257	50.5	2.9688
50.5	2.8764	50.5	2.9257	50.6	2.9684
50.6	2.8761	50.6	2.9253	50.7	2.9684
50.8	2.8761	50.7	2.925	50.8	2.9684
50.9	2.8757	50.8	2.9247	50.9	2.9681
51	2.8757	50.9	2.9244	51.1	2.9681
51.1	2.8754	51	2.9241	51.2	2.9678
51.2	2.8751	51.1	2.9241	51.3	2.9678
51.3	2.8751	51.2	2.9238	51.4	2.9675
51.4	2.8751	51.3	2.9235	51.5	2.9675
51.5	2.8748	51.5	2.9232	51.6	2.9672
51.6	2.8745	51.6	2.9229	51.7	2.9672
51.8	2.8745	51.7	2.9229	51.8	2.9672
51.9	2.8745	51.8	2.9226	51.9	2.9669
52	2.8742	51.9	2.9222	52.1	2.9669
52.1	2.8739	52	2.9219	52.2	2.9666
52.2	2.8739	52.1	2.9219	52.3	2.9666
52.3	2.8736	52.2	2.9216	52.4	2.9663
52.4	2.8733	52.3	2.9213	52.5	2.9663
52.5	2.8733	52.5	2.9213	52.6	2.9663
52.6	2.8733	52.6	2.921	52.7	2.966
52.8	2.873	52.7	2.9207	52.8	2.966
52.9	2.8726	52.8	2.9204	52.9	2.966
53	2.8726	52.9	2.9201	53.1	2.9656
53.1	2.8723	53	2.9198	53.2	2.9656
53.2	2.8723	53.1	2.9198	53.3	2.9656
53.3	2.872	53.2	2.9195	53.4	2.9653
53.4	2.872	53.3	2.9191	53.5	2.9653
53.5	2.872	53.5	2.9188	53.6	2.965
53.6	2.8717	53.6	2.9188	53.7	2.965
53.8	2.8714	53.7	2.9185	53.8	2.9647
53.9	2.8714	53.8	2.9182	53.9	2.9647
54	2.8711	53.9	2.9182	54.1	2.9647
54.1	2.8711	54	2.9179	54.2	2.9644
54.2	2.8711	54.1	2.9176	54.3	2.9644
54.3	2.8708	54.2	2.9173	54.4	2.9641
54.4	2.8705	54.3	2.9173	54.5	2.9641
54.5	2.8705	54.5	2.917	54.6	2.9638
54.6	2.8702	54.6	2.917	54.7	2.9638
54.8	2.8702	54.7	2.9167	54.8	2.9638
54.9	2.8699	54.8	2.9167	54.9	2.9635
55	2.8699	54.9	2.9164	55.1	2.9635
55.1	2.8699	55	2.916	55.2	2.9635
55.2	2.8695	55.1	2.9157	55.3	2.9632
55.3	2.8692	55.2	2.9157	55.4	2.9632
55.4	2.8692	55.3	2.9154	55.5	2.9629
55.5	2.8692	55.5	2.9151	55.6	2.9629
55.7	2.8686	55.6	2.9151	55.7	2.9629
55.8	2.8686	55.7	2.9148	55.8	2.9625
55.9	2.8683	55.8	2.9145	55.9	2.9622
56	2.8683	55.9	2.9145	56.1	2.9625
56.1	2.8683	56	2.9142	56.2	2.9622
56.2	2.868	56.1	2.9139	56.3	2.9622
56.3	2.8677	56.2	2.9139	56.4	2.9619
56.4	2.8677	56.3	2.9136	56.5	2.9619
56.5	2.8674	56.5	2.9133	56.6	2.9616
56.7	2.8674	56.6	2.9129	56.7	2.9616
56.8	2.8674	56.7	2.9126	56.8	2.9613
56.9	2.8671	56.8	2.9126	57	2.9613
57	2.8671	56.9	2.9126	57.1	2.9613
57.1	2.8668	57	2.9123	57.2	2.961
57.2	2.8668	57.1	2.9117	57.3	2.961
57.3	2.8668	57.2	2.9114	57.4	2.961
57.4	2.8668	57.3	2.9114	57.5	2.9607
57.5	2.8664	57.4	2.9111	57.6	2.9607
57.7	2.8664	57.6	2.9111	57.7	2.9607
57.8	2.8661	57.7	2.9108	57.8	2.9604
57.9	2.8661	57.8	2.9105	58	2.9604
58	2.8658	57.9	2.9102	58.1	2.9604
58.1	2.8658	58	2.9102	58.2	2.9601
58.2	2.8655	58.1	2.9098	58.3	2.9601
58.3	2.8655	58.2	2.9098	58.4	2.9598
58.4	2.8652	58.3	2.9095	58.5	2.9598
58.5	2.8652	58.4	2.9092	58.6	2.9598
58.7	2.8649	58.6	2.9089	58.7	2.9594
58.8	2.8649	58.7	2.9089	58.8	2.9594
58.9	2.8649	58.8	2.9086	59	2.9594
59	2.8646	58.9	2.9083	59.1	2.9591
59.1	2.8646	59	2.9083	59.2	2.9588
59.2	2.8646	59.1	2.908	59.3	2.9588
59.3	2.8643	59.2	2.908	59.4	2.9588
59.4	2.864	59.3	2.9077	59.5	2.9588
59.5	2.864	59.4	2.9074	59.6	2.9588
59.7	2.864	59.6	2.9074	59.7	2.9585
59.8	2.8637	59.7	2.9071	59.8	2.9585
59.9	2.8637	59.8	2.9071	60	2.9582
60	2.8637	59.9	2.9067	60.1	2.9582
60.1	2.8633	60	2.9067	60.2	2.9582
60.2	2.8633	60.1	2.9064	60.3	2.9579
60.3	2.863	60.2	2.9064	60.4	2.9579
60.4	2.863	60.3	2.9061	60.5	2.9579
60.5	2.8627	60.4	2.9061	60.6	2.9576
60.7	2.8627	60.6	2.9058	60.7	2.9576
60.8	2.8627	60.7	2.9055	60.8	2.9573
60.9	2.8624	60.8	2.9055	61	2.9573
61	2.8624	60.9	2.9052	61.1	2.9573
61.1	2.8621	61	2.9052	61.2	2.957
61.2	2.8621	61.1	2.9049	61.3	2.957
61.3	2.8621	61.2	2.9046	61.4	2.957
61.4	2.8618	61.3	2.9046	61.5	2.9567
61.5	2.8618	61.4	2.9043	61.6	2.9567
61.7	2.8618	61.6	2.9043	61.7	2.9567
61.8	2.8615	61.7	2.9043	61.8	2.9567
61.9	2.8615	61.8	2.904	62	2.9563
62	2.8612	61.9	2.9036	62.1	2.9563
62.1	2.8612	62	2.9036	62.2	2.9563
62.2	2.8609	62.1	2.9033	62.3	2.9563
62.3	2.8609	62.2	2.903	62.4	2.956
62.4	2.8609	62.3	2.903	62.5	2.956
62.5	2.8606	62.4	2.903	62.6	2.956
62.7	2.8606	62.6	2.9027	62.7	2.9557
62.8	2.8606	62.7	2.9024	62.9	2.9557
62.9	2.8602	62.8	2.9024	63	2.9557
63	2.8602	62.9	2.9021	63.1	2.9554
63.1	2.8599	63	2.9021	63.2	2.9554
63.2	2.8599	63.1	2.9018	63.3	2.9554
63.3	2.8599	63.2	2.9018	63.4	2.9554
63.4	2.8596	63.3	2.9015	63.5	2.9548
63.6	2.8596	63.4	2.9015	63.6	2.9548
63.7	2.8593	63.6	2.9012	63.7	2.9545
63.8	2.8596	63.7	2.9012	63.9	2.9545
63.9	2.8593	63.8	2.9009	64	2.9542
64	2.859	63.9	2.9009	64.1	2.9542
64.1	2.859	64	2.9005	64.2	2.9542
64.2	2.859	64.1	2.9002	64.3	2.9542
64.3	2.8587	64.2	2.9002	64.4	2.9539
64.4	2.8587	64.3	2.9002	64.5	2.9539
64.6	2.8584	64.4	2.8999	64.6	2.9539
64.7	2.8584	64.6	2.8999	64.7	2.9539
64.8	2.8584	64.7	2.8996	64.9	2.9536
64.9	2.8581	64.8	2.8996	65	2.9536
65	2.8581	64.9	2.8993	65.1	2.9536
65.1	2.8581	65	2.899	65.2	2.9532
65.2	2.8578	65.1	2.899	65.3	2.9532
65.3	2.8578	65.2	2.899	65.4	2.9532
65.4	2.8575	65.3	2.8987	65.5	2.9529
65.6	2.8575	65.4	2.8987	65.6	2.9529
65.7	2.8575	65.6	2.8984	65.7	2.9529
65.8	2.8571	65.7	2.8984	65.9	2.9526
65.9	2.8571	65.8	2.8981	66	2.9526
66	2.8571	65.9	2.8981	66.1	2.9526
66.1	2.8571	66	2.8981	66.2	2.9523
66.2	2.8568	66.1	2.8978	66.3	2.9523
66.3	2.8568	66.2	2.8974	66.4	2.9523
66.4	2.8568	66.3	2.8974	66.5	2.952
66.6	2.8568	66.4	2.8971	66.6	2.952
66.7	2.8565	66.6	2.8971	66.7	2.952
66.8	2.8565	66.7	2.8971	66.9	2.952
66.9	2.8565	66.8	2.8968	67	2.9517
67	2.8562	66.9	2.8968	67.1	2.9517
67.1	2.8562	67	2.8968	67.2	2.9517
67.2	2.8562	67.1	2.8965	67.3	2.9514
67.3	2.8559	67.2	2.8965	67.4	2.9514
67.4	2.8559	67.3	2.8962	67.5	2.9514
67.6	2.8559	67.4	2.8962	67.6	2.9511
67.7	2.8556	67.6	2.8962	67.7	2.9511
67.8	2.8556	67.7	2.8959	67.9	2.9511
67.9	2.8553	67.8	2.8959	68	2.9511
68	2.8553	67.9	2.8956	68.1	2.9511
68.1	2.8553	68	2.8956	68.2	2.9508
68.2	2.855	68.1	2.8953	68.3	2.9508
68.3	2.855	68.2	2.8953	68.4	2.9508
68.4	2.855	68.3	2.895	68.5	2.9505
68.6	2.8547	68.4	2.895	68.6	2.9505
68.7	2.8547	68.6	2.8947	68.8	2.9505
68.8	2.8547	68.7	2.8947	68.9	2.9501
68.9	2.8544	68.8	2.8947	69	2.9501
69	2.8544	68.9	2.8943	69.1	2.9501
69.1	2.8544	69	2.8943	69.2	2.9498
69.2	2.854	69.1	2.894	69.3	2.9498
69.3	2.854	69.2	2.894	69.4	2.9498
69.4	2.854	69.3	2.894	69.5	2.9498
69.6	2.8537	69.4	2.894	69.6	2.9495
69.7	2.8537	69.6	2.8937	69.7	2.9495
69.8	2.8537	69.7	2.8937	69.9	2.9495
69.9	2.8537	69.8	2.8934	70	2.9492
70	2.8534	69.9	2.8931	70.1	2.9492
70.1	2.8534	70	2.8931	70.2	2.9492
70.2	2.8531	70.1	2.8931	70.3	2.9489
70.3	2.8531	70.2	2.8931	70.4	2.9489
70.4	2.8531	70.3	2.8928	70.5	2.9489
70.6	2.8531	70.4	2.8928	70.6	2.9486
70.7	2.8528	70.6	2.8925	70.7	2.9486
70.8	2.8528	70.7	2.8925	70.9	2.9486
70.9	2.8528	70.8	2.8922	71	2.9486
71	2.8528	70.9	2.8922	71.1	2.9483
71.1	2.8525	71	2.8922	71.2	2.9483
71.2	2.8525	71.1	2.8922	71.3	2.9483
71.3	2.8525	71.2	2.8919	71.4	2.9483
71.5	2.8522	71.3	2.8916	71.5	2.948
71.6	2.8522	71.4	2.8916	71.6	2.948
71.7	2.8522	71.6	2.8916	71.8	2.948
71.8	2.8519	71.7	2.8912	71.9	2.9477
71.9	2.8519	71.8	2.8912	72	2.9477
72	2.8519	71.9	2.8912	72.1	2.9477
72.1	2.8519	72	2.8909	72.2	2.9477
72.2	2.8516	72.1	2.8909	72.3	2.9474
72.3	2.8516	72.2	2.8909	72.4	2.9474
72.4	2.8516	72.3	2.8906	72.5	2.9474
72.6	2.8513	72.4	2.8906	72.6	2.947
72.7	2.8513	72.6	2.8906	72.8	2.947
72.8	2.8509	72.7	2.89	72.9	2.947
72.9	2.8509	72.8	2.89	73	2.947
73	2.8509	72.9	2.89	73.1	2.947
73.1	2.8509	73	2.8897	73.2	2.9467
73.2	2.8509	73.1	2.8897	73.3	2.9467
73.3	2.8506	73.2	2.8894	73.4	2.9467
73.5	2.8506	73.3	2.8894	73.5	2.9467
73.6	2.8506	73.4	2.8891	73.6	2.9464
73.7	2.8503	73.6	2.8894	73.8	2.9464
73.8	2.8503	73.7	2.8891	73.9	2.9464
73.9	2.8503	73.8	2.8891	74	2.9461
74	2.8503	73.9	2.8888	74.1	2.9461
74.1	2.85	74	2.8888	74.2	2.9461
74.2	2.85	74.1	2.8888	74.3	2.9461
74.3	2.85	74.2	2.8885	74.4	2.9461
74.5	2.8497	74.3	2.8885	74.5	2.9461
74.6	2.8497	74.4	2.8885	74.6	2.9458
74.7	2.8497	74.6	2.8881	74.8	2.9458
74.8	2.8497	74.7	2.8881	74.9	2.9458
74.9	2.8494	74.8	2.8881	75	2.9458
75	2.8494	74.9	2.8878	75.1	2.9455
75.1	2.8494	75	2.8878	75.2	2.9455
75.2	2.8494	75.1	2.8878	75.3	2.9455
75.3	2.8491	75.2	2.8875	75.4	2.9455
75.5	2.8491	75.3	2.8875	75.5	2.9452
75.6	2.8488	75.5	2.8875	75.7	2.9452
75.7	2.8488	75.6	2.8872	75.8	2.9452
75.8	2.8488	75.7	2.8872	75.9	2.9452
75.9	2.8488	75.8	2.8872	76	2.9449
76	2.8488	75.9	2.8869	76.1	2.9449
76.1	2.8485	76	2.8869	76.2	2.9449
76.2	2.8485	76.1	2.8869	76.3	2.9446
76.3	2.8485	76.2	2.8866	76.4	2.9446
76.5	2.8482	76.3	2.8866	76.5	2.9446
76.6	2.8482	76.5	2.8866	76.6	2.9446
76.7	2.8482	76.6	2.8866	76.8	2.9446
76.8	2.8482	76.7	2.8863	76.9	2.9443
76.9	2.8478	76.8	2.8863	77	2.9443
77	2.8478	76.9	2.8863	77.1	2.9443
77.1	2.8478	77	2.8863	77.2	2.9439
77.2	2.8472	77.1	2.886	77.3	2.9439
77.3	2.8472	77.2	2.886	77.4	2.9439
77.5	2.8472	77.3	2.886	77.5	2.9439
77.6	2.8469	77.5	2.8857	77.7	2.9436
77.7	2.8469	77.6	2.8857	77.8	2.9436
77.8	2.8469	77.7	2.8857	77.9	2.9436
77.9	2.8469	77.8	2.8854	78	2.9436
78	2.8469	77.9	2.8854	78.1	2.9436
78.1	2.8469	78	2.8854	78.2	2.9433
78.2	2.8469	78.1	2.8854	78.3	2.9433
78.3	2.8466	78.2	2.885	78.4	2.9433
78.5	2.8466	78.3	2.885	78.5	2.9433
78.6	2.8466	78.5	2.885	78.7	2.9433
78.7	2.8466	78.6	2.8847	78.8	2.943
78.8	2.8463	78.7	2.8847	78.9	2.943
78.9	2.8463	78.8	2.8847	79	2.943
79	2.846	78.9	2.8844	79.1	2.9427
79.1	2.8463	79	2.8844	79.2	2.9427
79.2	2.846	79.1	2.8844	79.3	2.9427
79.3	2.8457	79.2	2.8844	79.4	2.9427
79.5	2.8457	79.3	2.8844	79.5	2.9427
79.6	2.8457	79.5	2.8844	79.7	2.9424
79.7	2.8457	79.6	2.8841	79.8	2.9424
79.8	2.8457	79.7	2.8841	79.9	2.9424
79.9	2.8457	79.8	2.8838	80	2.9424
80	2.8454	79.9	2.8838	80.1	2.9424
80.1	2.8454	80	2.8838	80.2	2.9421
80.2	2.8454	80.1	2.8838	80.3	2.9421
80.4	2.8454	80.2	2.8835	80.4	2.9421
80.5	2.8451	80.3	2.8835	80.6	2.9418
80.6	2.8451	80.5	2.8835	80.7	2.9418
80.7	2.8451	80.6	2.8835	80.8	2.9418
80.8	2.8447	80.7	2.8832	80.9	2.9415
80.9	2.8447	80.8	2.8832	81	2.9418
81	2.8447	80.9	2.8832	81.1	2.9415
81.1	2.8444	81	2.8832	81.2	2.9415
81.2	2.8444	81.1	2.8829	81.3	2.9415
81.4	2.8444	81.2	2.8829	81.4	2.9415
81.5	2.8444	81.3	2.8829	81.5	2.9412
81.6	2.8441	81.5	2.8829	81.7	2.9412
81.7	2.8441	81.6	2.8826	81.8	2.9412
81.8	2.8441	81.7	2.8826	81.9	2.9412
81.9	2.8441	81.8	2.8826	82	2.9412
82	2.8438	81.9	2.8826	82.1	2.9412
82.1	2.8438	82	2.8823	82.2	2.9408
82.2	2.8438	82.1	2.8823	82.3	2.9408
82.4	2.8438	82.2	2.8823	82.4	2.9408
82.5	2.8435	82.3	2.8819	82.6	2.9405
82.6	2.8435	82.5	2.8819	82.7	2.9405
82.7	2.8435	82.6	2.8819	82.8	2.9405
82.8	2.8435	82.7	2.8819	82.9	2.9405
82.9	2.8432	82.8	2.8819	83	2.9402
83	2.8432	82.9	2.8816	83.1	2.9402
83.1	2.8432	83	2.8819	83.2	2.9402
83.2	2.8432	83.1	2.8816	83.3	2.9399
83.4	2.8429	83.2	2.8816	83.4	2.9402
83.5	2.8429	83.4	2.8813	83.6	2.9399
83.6	2.8429	83.5	2.8813	83.7	2.9399
83.7	2.8429	83.6	2.8813	83.8	2.9399
83.8	2.8426	83.7	2.8813	83.9	2.9399
83.9	2.8426	83.8	2.8813	84	2.9399
84	2.8426	83.9	2.8813	84.1	2.9399
84.1	2.8426	84	2.881	84.2	2.9396
84.2	2.8423	84.1	2.881	84.3	2.9396
84.4	2.8423	84.2	2.881	84.4	2.9393
84.5	2.8423	84.4	2.881	84.6	2.9396
84.6	2.8423	84.5	2.881	84.7	2.9393
84.7	2.842	84.6	2.8807	84.8	2.9393
84.8	2.842	84.7	2.8807	84.9	2.9393
84.9	2.842	84.8	2.8804	85	2.9393
85	2.842	84.9	2.8804	85.1	2.939
85.1	2.8416	85	2.8804	85.2	2.939
85.2	2.8416	85.1	2.8804	85.3	2.939
85.4	2.8416	85.2	2.8804	85.4	2.939
85.5	2.8416	85.4	2.8804	85.6	2.939
85.6	2.8416	85.5	2.8804	85.7	2.9387
85.7	2.8413	85.6	2.8801	85.8	2.9387
85.8	2.8413	85.7	2.8801	85.9	2.9387
85.9	2.8413	85.8	2.8801	86	2.9384
86	2.841	85.9	2.8801	86.1	2.9387
86.1	2.841	86	2.8801	86.2	2.9384
86.2	2.841	86.1	2.8798	86.3	2.9384
86.4	2.8407	86.2	2.8798	86.4	2.9384
86.5	2.841	86.4	2.8798	86.6	2.9381
86.6	2.8407	86.5	2.8798	86.7	2.9381
86.7	2.8407	86.6	2.8798	86.8	2.9381
86.8	2.8407	86.7	2.8795	86.9	2.9381
86.9	2.8404	86.8	2.8795	87	2.9381
87	2.8404	86.9	2.8795	87.1	2.9377
87.1	2.8404	87	2.8795	87.2	2.9377
87.3	2.8404	87.1	2.8795	87.3	2.9377
87.4	2.8401	87.2	2.8795	87.4	2.9377
87.5	2.8401	87.4	2.8792	87.6	2.9377
87.6	2.8401	87.5	2.8792	87.7	2.9377
87.7	2.8401	87.6	2.8792	87.8	2.9374
87.8	2.8401	87.7	2.8792	87.9	2.9374
87.9	2.8398	87.8	2.8788	88	2.9374
88	2.8398	87.9	2.8792	88.1	2.9371
88.1	2.8398	88	2.8788	88.2	2.9371
88.3	2.8398	88.1	2.8788	88.3	2.9371
88.4	2.8395	88.3	2.8788	88.5	2.9371
88.5	2.8395	88.4	2.8788	88.6	2.9371
88.6	2.8395	88.5	2.8788	88.7	2.9368
88.7	2.8395	88.6	2.8785	88.8	2.9368
88.8	2.8395	88.7	2.8785	88.9	2.9368
88.9	2.8392	88.8	2.8785	89	2.9368
89	2.8392	88.9	2.8785	89.1	2.9368
89.1	2.8392	89	2.8785	89.2	2.9365
89.3	2.8392	89.1	2.8782	89.3	2.9365
89.4	2.8392	89.2	2.8785	89.5	2.9365
89.5	2.8389	89.4	2.8782	89.6	2.9365
89.6	2.8389	89.5	2.8782	89.7	2.9365
89.7	2.8389	89.6	2.8782	89.8	2.9365
89.8	2.8389	89.7	2.8779	89.9	2.9365
89.9	2.8385	89.8	2.8782	90	2.9365
90	2.8385	89.9	2.8779	90.1	2.9362
90.1	2.8385	90	2.8779	90.2	2.9362
90.3	2.8385	90.1	2.8779	90.4	2.9362
90.4	2.8382	90.2	2.8776	90.5	2.9362
90.5	2.8382	90.4	2.8779	90.6	2.9359
90.6	2.8382	90.5	2.8779	90.7	2.9359
90.7	2.8382	90.6	2.8776	90.8	2.9362
90.8	2.8379	90.7	2.8776	90.9	2.9359
90.9	2.8382	90.8	2.8776	91	2.9359
91	2.8379	90.9	2.8776	91.1	2.9359
91.1	2.8379	91	2.8776	91.2	2.9356
91.3	2.8379	91.1	2.8776	91.4	2.9356
91.4	2.8376	91.2	2.8773	91.5	2.9356
91.5	2.8379	91.4	2.8776	91.6	2.9356
91.6	2.8376	91.5	2.8773	91.7	2.9353
91.7	2.8376	91.6	2.8773	91.8	2.9356
91.8	2.8376	91.7	2.8773	91.9	2.9353
91.9	2.8373	91.8	2.8773	92	2.9353
92	2.8373	91.9	2.877	92.1	2.9353
92.1	2.8373	92	2.877	92.2	2.9353
92.3	2.8373	92.1	2.877	92.4	2.9353
92.4	2.8373	92.3	2.877	92.5	2.935
92.5	2.8373	92.4	2.877	92.6	2.935
92.6	2.8373	92.5	2.877	92.7	2.935
92.7	2.8373	92.6	2.877	92.8	2.935
92.8	2.837	92.7	2.877	92.9	2.935
92.9	2.837	92.8	2.877	93	2.9346
93	2.837	92.9	2.877	93.1	2.9346
93.1	2.837	93	2.8767	93.3	2.9346
93.3	2.8367	93.1	2.8767	93.4	2.9343
93.4	2.8367	93.3	2.8767	93.5	2.9346
93.5	2.8367	93.4	2.8767	93.6	2.9343
93.6	2.8367	93.5	2.8767	93.7	2.9343
93.7	2.8367	93.6	2.8767	93.8	2.9343
93.8	2.8364	93.7	2.8767	93.9	2.9343
93.9	2.8364	93.8	2.8764	94	2.9343
94	2.8364	93.9	2.8764	94.1	2.934
94.1	2.8364	94	2.8764	94.3	2.934
94.3	2.8364	94.1	2.8764	94.4	2.934
94.4	2.8361	94.3	2.8764	94.5	2.934
94.5	2.8364	94.4	2.8764	94.6	2.934
94.6	2.8361	94.5	2.8761	94.7	2.934
94.7	2.8358	94.6	2.8761	94.8	2.9337
94.8	2.8358	94.7	2.8761	94.9	2.9337
94.9	2.8358	94.8	2.8761	95	2.9337
95	2.8358	94.9	2.8761	95.1	2.9337
95.1	2.8358	95	2.8761	95.3	2.9337
95.3	2.8358	95.1	2.8761	95.4	2.9331
95.4	2.8354	95.3	2.8761	95.5	2.9331
95.5	2.8354	95.4	2.8761	95.6	2.9331
95.6	2.8354	95.5	2.8761	95.7	2.9331
95.7	2.8354	95.6	2.8757	95.8	2.9328
95.8	2.8354	95.7	2.8757	95.9	2.9331
95.9	2.8354	95.8	2.8757	96	2.9331
96	2.8351	95.9	2.8757	96.1	2.9328
96.1	2.8351	96	2.8757	96.3	2.9328
96.3	2.8351	96.1	2.8757	96.4	2.9328
96.4	2.8351	96.3	2.8757	96.5	2.9328
96.5	2.8348	96.4	2.8757	96.6	2.9325
96.6	2.8348	96.5	2.8757	96.7	2.9325
96.7	2.8348	96.6	2.8757	96.8	2.9325
96.8	2.8348	96.7	2.8754	96.9	2.9325
96.9	2.8348	96.8	2.8754	97	2.9325
97	2.8345	96.9	2.8754	97.2	2.9322
97.1	2.8348	97	2.8754	97.3	2.9322
97.3	2.8345	97.2	2.8754	97.4	2.9322
97.4	2.8342	97.3	2.8754	97.5	2.9322
97.5	2.8345	97.4	2.8754	97.6	2.9322
97.6	2.8345	97.5	2.8751	97.7	2.9319
97.7	2.8342	97.6	2.8751	97.8	2.9319
97.8	2.8342	97.7	2.8751	97.9	2.9319
97.9	2.8342	97.8	2.8751	98.1	2.9319
98	2.8342	97.9	2.8751	98.2	2.9319
98.2	2.8342	98	2.8751	98.3	2.9319
98.3	2.8339	98.1	2.8751	98.4	2.9315
98.4	2.8339	98.3	2.8751	98.5	2.9315
98.5	2.8339	98.4	2.8751	98.6	2.9315
98.6	2.8339	98.5	2.8748	98.7	2.9315
98.7	2.8336	98.6	2.8751	98.8	2.9315
98.8	2.8336	98.7	2.8748	98.9	2.9315
98.9	2.8336	98.8	2.8748	99.1	2.9312
99	2.8336	98.9	2.8748	99.2	2.9312
99.2	2.8336	99	2.8748	99.3	2.9312
99.3	2.8336	99.2	2.8748	99.4	2.9312
99.4	2.8333	99.3	2.8748	99.5	2.9309
99.5	2.8333	99.4	2.8745	99.6	2.9312
99.6	2.8333	99.5	2.8745	99.7	2.9309
99.7	2.8333	99.6	2.8745	99.8	2.9309
99.8	2.8333	99.7	2.8745	99.9	2.9309
99.9	2.8333	99.8	2.8745	100	2.9309
100	2.833	99.9	2.8745	比容量/mAh/g	电压/V
比容量/mAh/g	电压/V	100	2.8745	0	3.1061
0	2.9114	比容量/mAh/g	电压/V	0.1	3.1324
0.1	2.9505	0	3.0562	0.2	3.151
0.2	2.9777	0.1	3.0875	0.3	3.1647
0.3	2.9991	0.1	3.1083	0.4	3.1755
0.4	3.0171	0.2	3.1309	0.5	3.1833
0.6	3.0332	0.4	3.1495	0.6	3.1901
0.7	3.0478	0.5	3.1641	0.7	3.196
0.8	3.0608	0.6	3.1762	0.8	3.201
0.9	3.0732	0.7	3.187	0.9	3.2053
1	3.085	0.8	3.1972	1.1	3.2093
1.1	3.0959	0.9	3.205	1.2	3.213
1.2	3.1061	1	3.2124	1.3	3.2168
1.3	3.1154	1.1	3.2192	1.4	3.2199
1.4	3.1247	1.3	3.2258	1.5	3.223
1.6	3.134	1.4	3.2316	1.6	3.2258
1.7	3.1427	1.5	3.2372	1.7	3.2282
1.8	3.151	1.6	3.2425	1.8	3.231
1.9	3.1591	1.7	3.2475	1.9	3.2332
2	3.1669	1.8	3.2521	2.1	3.236
2.1	3.1746	1.9	3.2571	2.2	3.2382
2.2	3.182	2	3.2611	2.3	3.2403
2.3	3.1892	2.1	3.2654	2.4	3.2425
2.4	3.1963	2.3	3.2692	2.5	3.2444
2.6	3.2031	2.4	3.2729	2.6	3.2462
2.7	3.2099	2.5	3.2766	2.7	3.2481
2.8	3.2171	2.6	3.2803	2.8	3.2499
2.9	3.2236	2.7	3.2837	2.9	3.2515
3	3.2295	2.8	3.2868	3.1	3.2533
3.1	3.2366	2.9	3.2906	3.2	3.2549
3.2	3.2425	3	3.2933	3.3	3.2568
3.3	3.2487	3.1	3.2964	3.4	3.2586
3.4	3.2543	3.3	3.2999	3.5	3.2599
3.6	3.2605	3.4	3.3026	3.6	3.2617
3.7	3.2664	3.5	3.3054	3.7	3.263
3.8	3.2719	3.6	3.3082	3.8	3.2642
3.9	3.2775	3.7	3.311	4	3.2657
4	3.2837	3.8	3.3135	4.1	3.2673
4.1	3.289	3.9	3.3163	4.2	3.2685
4.2	3.2946	4	3.3188	4.3	3.2701
4.3	3.2999	4.1	3.3216	4.4	3.2713
4.4	3.3051	4.3	3.324	4.5	3.2726
4.6	3.3104	4.4	3.3265	4.6	3.2738
4.7	3.3154	4.5	3.329	4.7	3.275
4.8	3.3203	4.6	3.3315	4.8	3.2763
4.9	3.3256	4.7	3.3333	5	3.2775
5	3.3309	4.8	3.3358	5.1	3.2791
5.1	3.3355	4.9	3.338	5.2	3.2803
5.2	3.3405	5	3.3402	5.3	3.2816
5.3	3.3454	5.1	3.3426	5.4	3.2828
5.4	3.3501	5.3	3.3451	5.5	3.2837
5.6	3.3547	5.4	3.3473	5.6	3.285
5.7	3.3597	5.5	3.3495	5.7	3.2862
5.8	3.3643	5.6	3.3516	5.9	3.2871
5.9	3.369	5.7	3.3532	6	3.2884
6	3.3736	5.8	3.3553	6.1	3.2896
6.1	3.3786	5.9	3.3575	6.2	3.2906
6.2	3.3829	6	3.3594	6.3	3.2918
6.3	3.3879	6.1	3.3612	6.4	3.2927
6.4	3.3922	6.3	3.3631	6.5	3.2937
6.6	3.3963	6.4	3.3656	6.6	3.2946
6.7	3.4006	6.5	3.3677	6.7	3.2958
6.8	3.4049	6.6	3.3693	6.9	3.2968
6.9	3.4093	6.7	3.3712	7	3.2977
7	3.4136	6.8	3.373	7.1	3.2989
7.1	3.4173	6.9	3.3749	7.2	3.2999
7.2	3.4217	7	3.3767	7.3	3.3011
7.3	3.4257	7.1	3.3786	7.4	3.302
7.5	3.4301	7.3	3.3805	7.5	3.303
7.6	3.4338	7.4	3.382	7.6	3.3039
7.7	3.4378	7.5	3.3839	7.7	3.3048
7.8	3.4415	7.6	3.386	7.9	3.3057
7.9	3.4453	7.7	3.3876	8	3.3067
8	3.449	7.8	3.3894	8.1	3.3076
8.1	3.453	7.9	3.3913	8.2	3.3082
8.2	3.4567	8	3.3929	8.3	3.3092
8.3	3.4604	8.1	3.3944	8.4	3.3104
8.5	3.4639	8.3	3.396	8.5	3.311
8.6	3.4676	8.4	3.3978	8.6	3.3119
8.7	3.471	8.5	3.3994	8.8	3.3129
8.8	3.4747	8.6	3.4009	8.9	3.3135
8.9	3.4784	8.7	3.4025	9	3.3144
9	3.4815	8.8	3.4043	9.1	3.315
9.1	3.4849	8.9	3.4056	9.2	3.316
9.2	3.4883	9	3.4077	9.3	3.3166
9.3	3.4914	9.1	3.4093	9.4	3.3175
9.5	3.4952	9.3	3.4108	9.5	3.3185
9.6	3.4983	9.4	3.4124	9.6	3.3191
9.7	3.5014	9.5	3.4136	9.8	3.32
9.8	3.5048	9.6	3.4152	9.9	3.3206
9.9	3.5079	9.7	3.417	10	3.3219
10	3.511	9.8	3.4183	10.1	3.3225
10.1	3.5141	9.9	3.4198	10.2	3.3231
10.2	3.5172	10	3.4214	10.3	3.3237
10.3	3.5203	10.2	3.4229	10.4	3.3247
10.5	3.5234	10.3	3.4242	10.5	3.3253
10.6	3.5262	10.4	3.4257	10.6	3.3259
10.7	3.529	10.5	3.4273	10.8	3.3265
10.8	3.5317	10.6	3.4291	10.9	3.3271
10.9	3.5348	10.7	3.4304	11	3.3278
11	3.5379	10.8	3.4319	11.1	3.3287
11.1	3.5407	10.9	3.4332	11.2	3.3293
11.2	3.5432	11	3.4347	11.3	3.3299
11.3	3.546	11.2	3.4363	11.4	3.3305
11.5	3.5488	11.3	3.4375	11.5	3.3312
11.6	3.5513	11.4	3.4391	11.7	3.3318
11.7	3.5541	11.5	3.4406	11.8	3.3324
11.8	3.5565	11.6	3.4418	11.9	3.333
11.9	3.5596	11.7	3.4431	12	3.3336
12	3.5621	11.8	3.4446	12.1	3.3343
12.1	3.5646	11.9	3.4459	12.2	3.3349
12.2	3.5671	12	3.4471	12.3	3.3355
12.3	3.5696	12.2	3.4487	12.4	3.3361
12.5	3.5717	12.3	3.4502	12.5	3.3367
12.6	3.5742	12.4	3.4518	12.7	3.3374
12.7	3.5767	12.5	3.4527	12.8	3.338
12.8	3.5795	12.6	3.4542	12.9	3.3386
12.9	3.5817	12.7	3.4555	13	3.3389
13	3.5838	12.8	3.457	13.1	3.3395
13.1	3.586	12.9	3.4583	13.2	3.3402
13.2	3.5885	13	3.4595	13.3	3.3408
13.4	3.5906	13.2	3.4608	13.4	3.3414
13.5	3.5928	13.3	3.462	13.5	3.342
13.6	3.595	13.4	3.4632	13.7	3.3426
13.7	3.5972	13.5	3.4645	13.8	3.3433
13.8	3.5993	13.6	3.466	13.9	3.3436
13.9	3.6018	13.7	3.4673	14	3.3442
14	3.6037	13.8	3.4688	14.1	3.3448
14.1	3.6055	13.9	3.4701	14.2	3.3451
14.2	3.608	14	3.4713	14.3	3.3457
14.3	3.6099	14.2	3.4725	14.4	3.3464
14.5	3.6117	14.3	3.4741	14.6	3.347
14.6	3.6139	14.4	3.4753	14.7	3.3473
14.7	3.6158	14.5	3.4766	14.8	3.3479
14.8	3.6176	14.6	3.4778	14.9	3.3482
14.9	3.6195	14.7	3.479	15	3.3488
15	3.6213	14.8	3.4803	15.1	3.3495
15.1	3.6235	14.9	3.4815	15.2	3.3498
15.2	3.6254	15	3.4828	15.3	3.3504
15.4	3.6272	15.2	3.484	15.4	3.3507
15.5	3.6291	15.3	3.4852	15.6	3.3513
15.6	3.6306	15.4	3.4865	15.7	3.3516
15.7	3.6325	15.5	3.4877	15.8	3.3522
15.8	3.6344	15.6	3.489	15.9	3.3526
15.9	3.6359	15.7	3.4902	16	3.3529
16	3.6378	15.8	3.4914	16.1	3.3535
16.1	3.6393	15.9	3.4924	16.2	3.3541
16.2	3.6409	16	3.4939	16.3	3.3544
16.3	3.6424	16.2	3.4952	16.5	3.355
16.5	3.6446	16.3	3.4964	16.6	3.3553
16.6	3.6461	16.4	3.4976	16.7	3.3557
16.7	3.6477	16.5	3.4989	16.8	3.3563
16.8	3.6492	16.6	3.5001	16.9	3.3569
16.9	3.6508	16.7	3.5011	17	3.3572
17	3.6523	16.8	3.5023	17.1	3.3575
17.1	3.6539	16.9	3.5035	17.2	3.3578
17.2	3.6554	17.1	3.5048	17.3	3.3584
17.4	3.657	17.2	3.506	17.5	3.3588
17.5	3.6582	17.3	3.5073	17.6	3.3594
17.6	3.6598	17.4	3.5085	17.7	3.36
17.7	3.6613	17.5	3.5094	17.8	3.3603
17.8	3.6626	17.6	3.511	17.9	3.3606
17.9	3.6638	17.7	3.5119	18	3.3609
18	3.6657	17.8	3.5131	18.1	3.3615
18.1	3.6672	17.9	3.5147	18.2	3.3619
18.2	3.6685	18.1	3.5156	18.4	3.3622
18.4	3.6697	18.2	3.5169	18.5	3.3625
18.5	3.6709	18.3	3.5181	18.6	3.3631
18.6	3.6725	18.4	3.5193	18.7	3.3634
18.7	3.6737	18.5	3.5206	18.8	3.364
18.8	3.675	18.6	3.5215	18.9	3.3643
18.9	3.6762	18.7	3.5228	19	3.3646
19	3.6778	18.8	3.524	19.1	3.3653
19.1	3.6787	18.9	3.5252	19.2	3.3656
19.2	3.6799	19.1	3.5262	19.4	3.3659
19.4	3.6812	19.2	3.5274	19.5	3.3665
19.5	3.6824	19.3	3.5283	19.6	3.3668
19.6	3.6837	19.4	3.5296	19.7	3.3671
19.7	3.6849	19.5	3.5308	19.8	3.3674
19.8	3.6861	19.6	3.5317	19.9	3.3677
19.9	3.6874	19.7	3.533	20	3.3681
20	3.6886	19.8	3.5339	20.1	3.3687
20.1	3.6895	19.9	3.5352	20.2	3.369
20.2	3.6908	20.1	3.5367	20.4	3.3693
20.4	3.692	20.2	3.5379	20.5	3.3696
20.5	3.6933	20.3	3.5392	20.6	3.3699
20.6	3.6942	20.4	3.5401	20.7	3.3702
20.7	3.6951	20.5	3.541	20.8	3.3705
20.8	3.6964	20.6	3.5423	20.9	3.3712
20.9	3.6973	20.7	3.5432	21	3.3715
21	3.6985	20.8	3.5445	21.1	3.3718
21.1	3.6995	20.9	3.5457	21.3	3.3721
21.2	3.7004	21.1	3.5466	21.4	3.3724
21.4	3.7013	21.2	3.5479	21.5	3.3727
21.5	3.7026	21.3	3.5488	21.6	3.3727
21.6	3.7035	21.4	3.55	21.7	3.373
21.7	3.7044	21.5	3.551	21.8	3.3736
21.8	3.7054	21.6	3.5519	21.9	3.3739
21.9	3.7066	21.7	3.5531	22	3.3743
22	3.7075	21.8	3.5544	22.1	3.3746
22.1	3.7088	21.9	3.5556	22.3	3.3749
22.3	3.7097	22.1	3.5565	22.4	3.3752
22.4	3.7103	22.2	3.5581	22.5	3.3755
22.5	3.7116	22.3	3.559	22.6	3.3758
22.6	3.7125	22.4	3.5603	22.7	3.3761
22.7	3.7134	22.5	3.5612	22.8	3.3764
22.8	3.7143	22.6	3.5621	22.9	3.3767
22.9	3.715	22.7	3.5634	23	3.377
23	3.7159	22.8	3.5643	23.1	3.3774
23.1	3.7168	22.9	3.5655	23.3	3.3777
23.3	3.7178	23.1	3.5665	23.4	3.378
23.4	3.7187	23.2	3.5674	23.5	3.3783
23.5	3.7193	23.3	3.5686	23.6	3.3783
23.6	3.7202	23.4	3.5699	23.7	3.3789
23.7	3.7212	23.5	3.5708	23.8	3.3792
23.8	3.7218	23.6	3.5717	23.9	3.3795
23.9	3.7227	23.7	3.5727	24	3.3798
24	3.7236	23.8	3.5739	24.1	3.3798
24.1	3.7243	24	3.5748	24.3	3.3801
24.3	3.7252	24.1	3.5758	24.4	3.3805
24.4	3.7261	24.2	3.577	24.5	3.3808
24.5	3.7267	24.3	3.5779	24.6	3.3811
24.6	3.7277	24.4	3.5795	24.7	3.3814
24.7	3.7283	24.5	3.5804	24.8	3.3817
24.8	3.7289	24.6	3.5813	24.9	3.382
24.9	3.7302	24.7	3.5823	25	3.382
25	3.7308	24.8	3.5835	25.2	3.3823
25.1	3.7317	24.9	3.5844	25.3	3.3823
25.2	3.7323	25.1	3.5857	25.4	3.3829
25.4	3.7329	25.2	3.5866	25.5	3.3832
25.5	3.7339	25.3	3.5875	25.6	3.3832
25.6	3.7348	25.4	3.5888	25.7	3.3836
25.7	3.7354	25.5	3.5897	25.8	3.3839
25.8	3.736	25.6	3.5903	25.9	3.3842
25.9	3.737	25.7	3.5916	26.1	3.3845
26	3.7376	25.8	3.5925	26.2	3.3845
26.1	3.7382	25.9	3.5934	26.3	3.3848
26.3	3.7388	26.1	3.5947	26.4	3.3851
26.4	3.7395	26.2	3.5956	26.5	3.3857
26.5	3.7401	26.3	3.5965	26.6	3.386
26.6	3.7407	26.4	3.5975	26.7	3.3863
26.7	3.7416	26.5	3.5987	26.8	3.3867
26.8	3.7422	26.6	3.5996	26.9	3.3867
26.9	3.7429	26.7	3.6009	27.1	3.387
27	3.7435	26.8	3.6018	27.2	3.3873
27.1	3.7441	27	3.6027	27.3	3.3876
27.3	3.7447	27.1	3.6037	27.4	3.3876
27.4	3.7453	27.2	3.6046	27.5	3.3879
27.5	3.746	27.3	3.6055	27.6	3.3882
27.6	3.7466	27.4	3.6068	27.7	3.3885
27.7	3.7472	27.5	3.6077	27.8	3.3885
27.8	3.7478	27.6	3.6086	27.9	3.3888
27.9	3.7484	27.7	3.6096	28.1	3.3891
28	3.7491	27.8	3.6105	28.2	3.3894
28.1	3.7494	28	3.6111	28.3	3.3894
28.3	3.7503	28.1	3.6124	28.4	3.3898
28.4	3.7509	28.2	3.6133	28.5	3.3901
28.5	3.7516	28.3	3.6142	28.6	3.3904
28.6	3.7522	28.4	3.6151	28.7	3.3904
28.7	3.7528	28.5	3.6161	28.8	3.3907
28.8	3.7534	28.6	3.6173	29	3.391
28.9	3.754	28.7	3.6182	29.1	3.3913
29	3.7547	28.8	3.6189	29.2	3.3913
29.1	3.755	29	3.6198	29.3	3.3916
29.3	3.7556	29.1	3.6207	29.4	3.3916
29.4	3.7562	29.2	3.6217	29.5	3.3919
29.5	3.7568	29.3	3.6229	29.6	3.3919
29.6	3.7571	29.4	3.6241	29.7	3.3922
29.7	3.7578	29.5	3.6251	29.8	3.3925
29.8	3.7584	29.6	3.6257	30	3.3929
29.9	3.7587	29.7	3.6266	30.1	3.3929
30	3.7593	29.8	3.6275	30.2	3.3932
30.1	3.7596	30	3.6285	30.3	3.3932
30.3	3.7605	30.1	3.6294	30.4	3.3935
30.4	3.7609	30.2	3.6303	30.5	3.3938
30.5	3.7615	30.3	3.6313	30.6	3.3938
30.6	3.7618	30.4	3.6319	30.7	3.3941
30.7	3.7624	30.5	3.6331	30.9	3.3944
30.8	3.7627	30.6	3.6337	31	3.3944
30.9	3.7633	30.7	3.6347	31.1	3.3947
31	3.7636	30.8	3.6356	31.2	3.3947
31.2	3.7643	31	3.6365	31.3	3.395
31.3	3.7649	31.1	3.6375	31.4	3.3953
31.4	3.7652	31.2	3.6384	31.5	3.3953
31.5	3.7658	31.3	3.6393	31.6	3.3953
31.6	3.7661	31.4	3.6399	31.7	3.396
31.7	3.7667	31.5	3.6409	31.9	3.396
31.8	3.7671	31.6	3.6418	32	3.3963
31.9	3.7677	31.7	3.6424	32.1	3.3963
32	3.768	31.8	3.6434	32.2	3.3966
32.2	3.7686	32	3.6446	32.3	3.3969
32.3	3.7689	32.1	3.6455	32.4	3.3969
32.4	3.7692	32.2	3.6465	32.5	3.3972
32.5	3.7698	32.3	3.6471	32.6	3.3972
32.6	3.7702	32.4	3.648	32.7	3.3975
32.7	3.7705	32.5	3.6489	32.9	3.3978
32.8	3.7711	32.6	3.6499	33	3.3981
32.9	3.7714	32.7	3.6505	33.1	3.3981
33	3.772	32.9	3.6514	33.2	3.3981
33.2	3.7723	33	3.6523	33.3	3.3984
33.3	3.7729	33.1	3.653	33.4	3.3987
33.4	3.7736	33.2	3.6542	33.5	3.3987
33.5	3.7739	33.3	3.6548	33.6	3.3991
33.6	3.7742	33.4	3.6558	33.8	3.3991
33.7	3.7748	33.5	3.6564	33.9	3.3994
33.8	3.7751	33.6	3.6573	34	3.3994
33.9	3.7754	33.7	3.6582	34.1	3.3997
34	3.776	33.8	3.6589	34.2	3.4
34.2	3.7764	34	3.6598	34.3	3.4
34.3	3.7767	34.1	3.6604	34.4	3.4003
34.4	3.777	34.2	3.6613	34.5	3.4003
34.5	3.7776	34.3	3.6623	34.6	3.4006
34.6	3.7779	34.4	3.6629	34.8	3.4006
34.7	3.7782	34.5	3.6638	34.9	3.4009
34.8	3.7785	34.6	3.6644	35	3.4009
34.9	3.7788	34.7	3.6657	35.1	3.4012
35	3.7791	34.9	3.6666	35.2	3.4015
35.2	3.7798	35	3.6672	35.3	3.4015
35.3	3.7801	35.1	3.6682	35.4	3.4018
35.4	3.7804	35.2	3.6691	35.5	3.4018
35.5	3.7807	35.3	3.6697	35.7	3.4018
35.6	3.781	35.4	3.6703	35.8	3.4022
35.7	3.7813	35.5	3.6713	35.9	3.4022
35.8	3.7819	35.6	3.6719	36	3.4025
35.9	3.7819	35.7	3.6728	36.1	3.4028
36	3.7826	35.9	3.6734	36.2	3.4028
36.2	3.7829	36	3.6744	36.3	3.4028
36.3	3.7832	36.1	3.6753	36.4	3.4031
36.4	3.7835	36.2	3.6759	36.5	3.4031
36.5	3.7841	36.3	3.6765	36.7	3.4034
36.6	3.7844	36.4	3.6775	36.8	3.4034
36.7	3.7844	36.5	3.6784	36.9	3.4037
36.8	3.785	36.6	3.679	37	3.4037
36.9	3.7853	36.7	3.6796	37.1	3.404
37	3.7857	36.9	3.6802	37.2	3.404
37.2	3.786	37	3.6812	37.3	3.4043
37.3	3.7863	37.1	3.6818	37.4	3.4043
37.4	3.7866	37.2	3.6824	37.5	3.4046
37.5	3.7869	37.3	3.6833	37.7	3.4046
37.6	3.7872	37.4	3.6843	37.8	3.4049
37.7	3.7875	37.5	3.6849	37.9	3.4049
37.8	3.7878	37.6	3.6858	38	3.4053
37.9	3.7881	37.7	3.6864	38.1	3.4053
38	3.7884	37.9	3.6874	38.2	3.4053
38.2	3.7888	38	3.6883	38.3	3.4056
38.3	3.7891	38.1	3.6889	38.4	3.4059
38.4	3.7894	38.2	3.6895	38.5	3.4059
38.5	3.7897	38.3	3.6902	38.7	3.4059
38.6	3.79	38.4	3.6908	38.8	3.4062
38.7	3.7903	38.5	3.6917	38.9	3.4062
38.8	3.7906	38.6	3.6923	39	3.4065
38.9	3.7909	38.7	3.693	39.1	3.4065
39.1	3.7912	38.9	3.6939	39.2	3.4071
39.2	3.7915	39	3.6945	39.3	3.4071
39.3	3.7919	39.1	3.6951	39.4	3.4071
39.4	3.7922	39.2	3.6957	39.6	3.4074
39.5	3.7925	39.3	3.6964	39.7	3.4074
39.6	3.7928	39.4	3.6973	39.8	3.4077
39.7	3.7931	39.5	3.6979	39.9	3.4077
39.8	3.7934	39.6	3.6985	40	3.408
39.9	3.7937	39.7	3.6992	40.1	3.4084
40	3.794	39.9	3.6998	40.2	3.4084
40.2	3.794	40	3.7007	40.3	3.4084
40.3	3.7946	40.1	3.7013	40.5	3.4087
40.4	3.7953	40.2	3.7019	40.6	3.4087
40.5	3.7953	40.3	3.7026	40.7	3.409
40.6	3.7956	40.4	3.7035	40.8	3.409
40.7	3.7959	40.5	3.7041	40.9	3.409
40.8	3.7962	40.6	3.7047	41	3.4093
40.9	3.7965	40.7	3.7054	41.1	3.4093
41	3.7968	40.9	3.7063	41.2	3.4093
41.2	3.7971	41	3.7066	41.3	3.4096
41.3	3.7974	41.1	3.7075	41.5	3.4099
41.4	3.7974	41.2	3.7085	41.6	3.4099
41.5	3.7977	41.3	3.7091	41.7	3.4099
41.6	3.7981	41.4	3.7097	41.8	3.4102
41.7	3.7984	41.5	3.71	41.9	3.4102
41.8	3.7987	41.6	3.7109	42	3.4102
41.9	3.7987	41.8	3.7116	42.1	3.4105
42.1	3.799	41.9	3.7122	42.2	3.4105
42.2	3.7993	42	3.7128	42.3	3.4108
42.3	3.7996	42.1	3.7134	42.5	3.4108
42.4	3.7999	42.2	3.714	42.6	3.4108
42.5	3.8002	42.3	3.7147	42.7	3.4111
42.6	3.8005	42.4	3.7153	42.8	3.4111
42.7	3.8005	42.5	3.7159	42.9	3.4115
42.8	3.8008	42.6	3.7165	43	3.4115
42.9	3.8012	42.8	3.7171	43.1	3.4115
43.1	3.8015	42.9	3.7178	43.2	3.4118
43.2	3.8018	43	3.7184	43.4	3.4118
43.3	3.8021	43.1	3.719	43.5	3.4118
43.4	3.8021	43.2	3.7196	43.6	3.4121
43.5	3.8024	43.3	3.7202	43.7	3.4121
43.6	3.8027	43.4	3.7205	43.8	3.4121
43.7	3.803	43.5	3.7215	43.9	3.4121
43.8	3.803	43.6	3.7221	44	3.4124
43.9	3.8033	43.8	3.7227	44.1	3.4124
44.1	3.8036	43.9	3.7233	44.2	3.4124
44.2	3.8039	44	3.724	44.4	3.4127
44.3	3.8043	44.1	3.7246	44.5	3.4127
44.4	3.8043	44.2	3.7252	44.6	3.4127
44.5	3.8046	44.3	3.7255	44.7	3.413
44.6	3.8049	44.4	3.7261	44.8	3.413
44.7	3.8052	44.5	3.7267	44.9	3.4133
44.8	3.8052	44.6	3.7274	45	3.4133
44.9	3.8055	44.8	3.728	45.1	3.4133
45.1	3.8058	44.9	3.7286	45.2	3.4133
45.2	3.8061	45	3.7289	45.4	3.4136
45.3	3.8061	45.1	3.7298	45.5	3.4136
45.4	3.8064	45.2	3.7305	45.6	3.4136
45.5	3.8067	45.3	3.7314	45.7	3.4139
45.6	3.807	45.4	3.7317	45.8	3.4139
45.7	3.8074	45.5	3.7323	45.9	3.4139
45.8	3.8074	45.6	3.7326	46	3.4142
45.9	3.8077	45.8	3.7336	46.1	3.4142
46.1	3.808	45.9	3.7339	46.3	3.4146
46.2	3.808	46	3.7345	46.4	3.4146
46.3	3.8083	46.1	3.7351	46.5	3.4146
46.4	3.8083	46.2	3.7354	46.6	3.4146
46.5	3.8086	46.3	3.736	46.7	3.4149
46.6	3.8089	46.4	3.7367	46.8	3.4149
46.7	3.8092	46.5	3.7373	46.9	3.4149
46.8	3.8095	46.6	3.7379	47	3.4152
46.9	3.8095	46.8	3.7385	47.1	3.4152
47.1	3.8098	46.9	3.7388	47.3	3.4155
47.2	3.8101	47	3.7391	47.4	3.4155
47.3	3.8101	47.1	3.7401	47.5	3.4155
47.4	3.8105	47.2	3.7404	47.6	3.4158
47.5	3.8108	47.3	3.741	47.7	3.4158
47.6	3.8111	47.4	3.7416	47.8	3.4158
47.7	3.8111	47.5	3.7422	47.9	3.4158
47.8	3.8114	47.6	3.7426	48	3.4161
47.9	3.8114	47.8	3.7429	48.2	3.4161
48.1	3.8117	47.9	3.7435	48.3	3.4161
48.2	3.812	48	3.7441	48.4	3.4164
48.3	3.812	48.1	3.7447	48.5	3.4164
48.4	3.8123	48.2	3.745	48.6	3.4164
48.5	3.8126	48.3	3.7457	48.7	3.4167
48.6	3.8126	48.4	3.7463	48.8	3.4167
48.7	3.8129	48.5	3.7469	48.9	3.4167
48.8	3.8132	48.7	3.7472	49	3.417
49	3.8136	48.8	3.7478	49.2	3.417
49.1	3.8136	48.9	3.7484	49.3	3.4173
49.2	3.8139	49	3.7488	49.4	3.4173
49.3	3.8139	49.1	3.7491	49.5	3.4173
49.4	3.8142	49.2	3.7497	49.6	3.4173
49.5	3.8145	49.3	3.7503	49.7	3.4173
49.6	3.8145	49.4	3.7506	49.8	3.4177
49.7	3.8148	49.5	3.7516	49.9	3.4177
49.8	3.8151	49.7	3.7522	50	3.4177
50	3.8151	49.8	3.7525	50.2	3.418
50.1	3.8154	49.9	3.7531	50.3	3.418
50.2	3.816	50	3.7537	50.4	3.418
50.3	3.816	50.1	3.754	50.5	3.4183
50.4	3.8163	50.2	3.7547	50.6	3.4183
50.5	3.8167	50.3	3.755	50.7	3.4183
50.6	3.8167	50.4	3.7556	50.8	3.4186
50.7	3.817	50.5	3.7559	50.9	3.4186
50.8	3.817	50.7	3.7565	51	3.4186
51	3.8173	50.8	3.7568	51.2	3.4186
51.1	3.8176	50.9	3.7574	51.3	3.4189
51.2	3.8176	51	3.7578	51.4	3.4189
51.3	3.8179	51.1	3.7584	51.5	3.4189
51.4	3.8179	51.2	3.7587	51.6	3.4192
51.5	3.8182	51.3	3.759	51.7	3.4192
51.6	3.8182	51.4	3.7596	51.8	3.4192
51.7	3.8185	51.5	3.7599	51.9	3.4192
51.8	3.8185	51.7	3.7605	52.1	3.4195
52	3.8188	51.8	3.7609	52.2	3.4195
52.1	3.8188	51.9	3.7615	52.3	3.4195
52.2	3.8191	52	3.7621	52.4	3.4195
52.3	3.8194	52.1	3.7624	52.5	3.4198
52.4	3.8194	52.2	3.763	52.6	3.4198
52.5	3.8194	52.3	3.7633	52.7	3.4198
52.6	3.8198	52.4	3.764	52.8	3.4201
52.7	3.8201	52.5	3.7643	52.9	3.4201
52.8	3.8201	52.7	3.7646	53.1	3.4201
53	3.8204	52.8	3.7652	53.2	3.4204
53.1	3.8204	52.9	3.7655	53.3	3.4204
53.2	3.8207	53	3.7661	53.4	3.4208
53.3	3.821	53.1	3.7664	53.5	3.4208
53.4	3.821	53.2	3.7671	53.6	3.4208
53.5	3.8213	53.3	3.7674	53.7	3.4211
53.6	3.8213	53.4	3.768	53.8	3.4211
53.7	3.8216	53.5	3.7683	53.9	3.4211
53.8	3.8216	53.7	3.7686	54.1	3.4211
54	3.8216	53.8	3.7689	54.2	3.4214
54.1	3.8219	53.9	3.7695	54.3	3.4214
54.2	3.8222	54	3.7698	54.4	3.4214
54.3	3.8222	54.1	3.7705	54.5	3.4217
54.4	3.8225	54.2	3.7708	54.6	3.4217
54.5	3.8225	54.3	3.7711	54.7	3.4217
54.6	3.8229	54.4	3.7717	54.8	3.4217
54.7	3.8229	54.6	3.772	55	3.422
54.8	3.8232	54.7	3.7729	55.1	3.422
55	3.8232	54.8	3.7733	55.2	3.422
55.1	3.8235	54.9	3.7736	55.3	3.4223
55.2	3.8235	55	3.7742	55.4	3.4223
55.3	3.8238	55.1	3.7745	55.5	3.4223
55.4	3.8238	55.2	3.7751	55.6	3.4226
55.5	3.8241	55.3	3.7754	55.7	3.4226
55.6	3.8241	55.4	3.7757	55.9	3.4226
55.7	3.8244	55.6	3.7764	56	3.4226
55.9	3.8244	55.7	3.7767	56.1	3.4229
56	3.8247	55.8	3.777	56.2	3.4229
56.1	3.8247	55.9	3.7776	56.3	3.4229
56.2	3.825	56	3.7779	56.4	3.4229
56.3	3.825	56.1	3.7782	56.5	3.4232
56.4	3.8253	56.2	3.7785	56.6	3.4232
56.5	3.8253	56.3	3.7788	56.7	3.4232
56.6	3.8256	56.4	3.7795	56.9	3.4235
56.7	3.8256	56.5	3.7798	57	3.4239
56.9	3.8256	56.7	3.7801	57.1	3.4239
57	3.826	56.8	3.7807	57.2	3.4239
57.1	3.8263	56.9	3.781	57.3	3.4239
57.2	3.8263	57	3.7813	57.4	3.4242
57.3	3.8266	57.1	3.7816	57.5	3.4242
57.4	3.8266	57.2	3.7822	57.6	3.4242
57.5	3.8269	57.3	3.7826	57.7	3.4245
57.6	3.8269	57.4	3.7829	57.9	3.4245
57.7	3.8269	57.5	3.7832	58	3.4245
57.9	3.8272	57.7	3.7838	58.1	3.4245
58	3.8272	57.8	3.7841	58.2	3.4248
58.1	3.8275	57.9	3.7844	58.3	3.4248
58.2	3.8275	58	3.785	58.4	3.4248
58.3	3.8278	58.1	3.7853	58.5	3.4251
58.4	3.8278	58.2	3.7857	58.6	3.4251
58.5	3.8281	58.3	3.786	58.8	3.4254
58.6	3.8281	58.4	3.7866	58.9	3.4254
58.7	3.8281	58.6	3.7869	59	3.4257
58.9	3.8284	58.7	3.7872	59.1	3.4254
59	3.8284	58.8	3.7875	59.2	3.4257
59.1	3.8284	58.9	3.7878	59.3	3.4257
59.2	3.8287	59	3.7881	59.4	3.4257
59.3	3.8287	59.1	3.7884	59.5	3.426
59.4	3.8291	59.2	3.7891	59.6	3.426
59.5	3.8291	59.3	3.7894	59.8	3.4263
59.6	3.8294	59.4	3.7897	59.9	3.4263
59.7	3.8294	59.6	3.79	60	3.4263
59.9	3.8297	59.7	3.7903	60.1	3.4266
60	3.8297	59.8	3.7909	60.2	3.4266
60.1	3.8297	59.9	3.7912	60.3	3.4266
60.2	3.83	60	3.7915	60.4	3.427
60.3	3.83	60.1	3.7919	60.5	3.427
60.4	3.8303	60.2	3.7922	60.7	3.4273
60.5	3.8303	60.3	3.7928	60.8	3.427
60.6	3.8306	60.4	3.7928	60.9	3.4273
60.7	3.8306	60.6	3.7934	61	3.4276
60.9	3.8309	60.7	3.7937	61.1	3.4276
61	3.8309	60.8	3.794	61.2	3.4276
61.1	3.8309	60.9	3.7946	61.3	3.4279
61.2	3.8312	61	3.795	61.4	3.4279
61.3	3.8312	61.1	3.7953	61.5	3.4279
61.4	3.8315	61.2	3.7956	61.7	3.4279
61.5	3.8315	61.3	3.7962	61.8	3.4282
61.6	3.8315	61.4	3.7965	61.9	3.4282
61.7	3.8318	61.6	3.7968	62	3.4288
61.9	3.8322	61.7	3.7971	62.1	3.4288
62	3.8322	61.8	3.7974	62.2	3.4291
62.1	3.8322	61.9	3.7977	62.3	3.4291
62.2	3.8325	62	3.7981	62.4	3.4291
62.3	3.8325	62.1	3.7984	62.5	3.4294
62.4	3.8328	62.2	3.7987	62.7	3.4294
62.5	3.8328	62.3	3.799	62.8	3.4297
62.6	3.8328	62.4	3.7993	62.9	3.4297
62.7	3.8331	62.6	3.7996	63	3.4297
62.9	3.8331	62.7	3.7999	63.1	3.4297
63	3.8334	62.8	3.8005	63.2	3.4301
63.1	3.8337	62.9	3.8008	63.3	3.4304
63.2	3.8337	63	3.8012	63.4	3.4304
63.3	3.8337	63.1	3.8015	63.5	3.4304
63.4	3.834	63.2	3.8018	63.7	3.4307
63.5	3.834	63.3	3.8021	63.8	3.4307
63.6	3.8343	63.4	3.8024	63.9	3.431
63.8	3.8343	63.6	3.8027	64	3.431
63.9	3.8343	63.7	3.803	64.1	3.4313
64	3.8346	63.8	3.8033	64.2	3.4313
64.1	3.8346	63.9	3.8036	64.3	3.4313
64.2	3.8346	64	3.8039	64.4	3.4316
64.3	3.8349	64.1	3.8043	64.6	3.4316
64.4	3.8353	64.2	3.8046	64.7	3.4319
64.5	3.8353	64.3	3.8052	64.8	3.4319
64.6	3.8353	64.4	3.8055	64.9	3.4319
64.7	3.8356	64.6	3.8058	65	3.4319
64.9	3.8356	64.7	3.8061	65.1	3.4322
65	3.8356	64.8	3.8064	65.2	3.4322
65.1	3.8359	64.9	3.8067	65.3	3.4325
65.2	3.8359	65	3.807	65.5	3.4328
65.3	3.8362	65.1	3.8074	65.6	3.4328
65.4	3.8362	65.2	3.8077	65.7	3.4328
65.5	3.8365	65.3	3.808	65.8	3.4332
65.6	3.8365	65.4	3.8083	65.9	3.4332
65.7	3.8365	65.6	3.8083	66	3.4335
65.9	3.8368	65.7	3.8086	66.1	3.4335
66	3.8371	65.8	3.8092	66.2	3.4338
66.1	3.8371	65.9	3.8095	66.3	3.4338
66.2	3.8371	66	3.8095	66.4	3.4341
66.3	3.8377	66.1	3.8098	66.6	3.4341
66.4	3.8377	66.2	3.8101	66.7	3.4341
66.5	3.8377	66.3	3.8105	66.8	3.4344
66.6	3.838	66.4	3.8111	66.9	3.4347
66.8	3.838	66.6	3.8114	67	3.4347
66.9	3.838	66.7	3.8117	67.1	3.435
67	3.8384	66.8	3.812	67.2	3.435
67.1	3.8384	66.9	3.8123	67.3	3.4353
67.2	3.8384	67	3.8123	67.5	3.4353
67.3	3.8387	67.1	3.8129	67.6	3.4356
67.4	3.8387	67.2	3.8129	67.7	3.4359
67.5	3.839	67.3	3.8132	67.8	3.4359
67.6	3.839	67.5	3.8136	67.9	3.4363
67.8	3.8393	67.6	3.8139	68	3.4363
67.9	3.8393	67.7	3.8142	68.1	3.4366
68	3.8393	67.8	3.8145	68.2	3.4366
68.1	3.8396	67.9	3.8148	68.4	3.4369
68.2	3.8396	68	3.8154	68.5	3.4369
68.3	3.8399	68.1	3.8154	68.6	3.4372
68.4	3.8399	68.2	3.816	68.7	3.4375
68.5	3.8399	68.3	3.8163	68.8	3.4375
68.6	3.8402	68.5	3.8167	68.9	3.4375
68.8	3.8402	68.6	3.817	69	3.4378
68.9	3.8405	68.7	3.8173	69.1	3.4381
69	3.8405	68.8	3.8176	69.2	3.4381
69.1	3.8408	68.9	3.8179	69.4	3.4384
69.2	3.8408	69	3.8182	69.5	3.4387
69.3	3.8408	69.1	3.8185	69.6	3.4391
69.4	3.8411	69.2	3.8188	69.7	3.4391
69.5	3.8411	69.3	3.8191	69.8	3.4391
69.6	3.8415	69.5	3.8194	69.9	3.4394
69.8	3.8415	69.6	3.8194	70	3.4397
69.9	3.8415	69.7	3.8198	70.1	3.4397
70	3.8415	69.8	3.8201	70.2	3.44
70.1	3.8418	69.9	3.8204	70.4	3.4403
70.2	3.8418	70	3.8207	70.5	3.4403
70.3	3.8421	70.1	3.821	70.6	3.4406
70.4	3.8421	70.2	3.8213	70.7	3.4406
70.5	3.8421	70.3	3.8216	70.8	3.4409
70.6	3.8424	70.5	3.8219	70.9	3.4412
70.8	3.8424	70.6	3.8219	71	3.4412
70.9	3.8424	70.7	3.8225	71.1	3.4415
71	3.8427	70.8	3.8229	71.2	3.4415
71.1	3.8427	70.9	3.8232	71.4	3.4415
71.2	3.843	71	3.8232	71.5	3.4418
71.3	3.843	71.1	3.8235	71.6	3.4422
71.4	3.843	71.2	3.8238	71.7	3.4425
71.5	3.8433	71.3	3.8241	71.8	3.4425
71.7	3.8433	71.5	3.8244	71.9	3.4428
71.8	3.8433	71.6	3.8247	72	3.4428
71.9	3.8436	71.7	3.8247	72.1	3.4431
72	3.8436	71.8	3.8253	72.3	3.4434
72.1	3.8439	71.9	3.8253	72.4	3.4434
72.2	3.8439	72	3.8256	72.5	3.4437
72.3	3.8439	72.1	3.826	72.6	3.444
72.4	3.8442	72.3	3.8263	72.7	3.444
72.5	3.8442	72.3	3.8266	72.8	3.4443
72.7	3.8446	72.5	3.8269	72.9	3.4446
72.8	3.8446	72.6	3.8269	73	3.4446
72.9	3.8446	72.7	3.8272	73.1	3.4449
73	3.8446	72.8	3.8275	73.3	3.4453
73.1	3.8449	72.9	3.8278	73.4	3.4456
73.2	3.8449	73	3.8281	73.5	3.4456
73.3	3.8452	73.1	3.8281	73.6	3.4459
73.4	3.8452	73.2	3.8284	73.7	3.4459
73.5	3.8452	73.3	3.8287	73.8	3.4462
73.7	3.8455	73.5	3.8291	73.9	3.4465
73.8	3.8455	73.6	3.8294	74	3.4465
73.9	3.8455	73.7	3.8294	74.1	3.4468
74	3.8458	73.8	3.8297	74.3	3.4468
74.1	3.8458	73.9	3.83	74.4	3.4471
74.2	3.8458	74	3.8303	74.5	3.4474
74.3	3.8461	74.1	3.8303	74.6	3.4474
74.4	3.8461	74.2	3.8309	74.7	3.4477
74.5	3.8461	74.3	3.8309	74.8	3.4477
74.6	3.8464	74.5	3.8312	74.9	3.448
74.8	3.8464	74.6	3.8315	75	3.4484
74.9	3.8464	74.7	3.8318	75.2	3.4484
75	3.8467	74.8	3.8322	75.3	3.4487
75.1	3.8467	74.9	3.8322	75.4	3.449
75.2	3.8467	75	3.8325	75.5	3.449
75.3	3.847	75.1	3.8328	75.6	3.4493
75.4	3.847	75.2	3.8331	75.7	3.4493
75.5	3.847	75.4	3.8331	75.8	3.4496
75.7	3.8473	75.5	3.8334	75.9	3.4502
75.8	3.8473	75.6	3.8337	76.1	3.4502
75.9	3.8477	75.7	3.834	76.2	3.4505
76	3.8477	75.8	3.834	76.3	3.4505
76.1	3.8477	75.9	3.8343	76.4	3.4508
76.2	3.848	76	3.8346	76.5	3.4511
76.3	3.848	76.1	3.8349	76.6	3.4511
76.4	3.848	76.2	3.8353	76.7	3.4515
76.5	3.848	76.4	3.8353	76.8	3.4515
76.7	3.848	76.5	3.8356	76.9	3.4518
76.8	3.8483	76.6	3.8359	77.1	3.4518
76.9	3.8483	76.7	3.8362	77.2	3.4518
77	3.8483	76.8	3.8362	77.3	3.4521
77.1	3.8486	76.9	3.8365	77.4	3.4524
77.2	3.8486	77	3.8368	77.5	3.4524
77.3	3.8486	77.1	3.8371	77.6	3.4527
77.4	3.8486	77.2	3.8377	77.7	3.453
77.5	3.8489	77.4	3.8377	77.8	3.453
77.7	3.8489	77.5	3.838	78	3.453
77.8	3.8492	77.6	3.838	78.1	3.4533
77.9	3.8492	77.7	3.8384	78.2	3.4533
78	3.8492	77.8	3.8387	78.3	3.4536
78.1	3.8495	77.9	3.839	78.4	3.4539
78.2	3.8495	78	3.839	78.5	3.4539
78.3	3.8495	78.1	3.8393	78.6	3.4542
78.4	3.8495	78.2	3.8396	78.7	3.4542
78.6	3.8498	78.4	3.8396	78.8	3.4546
78.7	3.8498	78.5	3.8399	79	3.4549
78.8	3.8501	78.6	3.8402	79.1	3.4549
78.9	3.8501	78.7	3.8405	79.2	3.4552
79	3.8501	78.8	3.8408	79.3	3.4552
79.1	3.8504	78.9	3.8408	79.4	3.4552
79.2	3.8504	79	3.8411	79.5	3.4555
79.3	3.8504	79.1	3.8415	79.6	3.4558
79.4	3.8508	79.2	3.8415	79.7	3.4558
79.5	3.8508	79.4	3.8418	79.8	3.4561
79.7	3.8508	79.5	3.8421	80	3.4561
79.8	3.8508	79.6	3.8424	80.1	3.4564
79.9	3.8511	79.7	3.8427	80.2	3.4564
80	3.8511	79.8	3.8427	80.3	3.4567
80.1	3.8514	79.9	3.843	80.4	3.457
80.2	3.8514	80	3.8433	80.5	3.457
80.3	3.8514	80.1	3.8433	80.6	3.4573
80.4	3.8517	80.2	3.8436	80.7	3.4573
80.5	3.8517	80.4	3.8439	80.8	3.4577
80.7	3.852	80.5	3.8442	81	3.4577
80.8	3.852	80.6	3.8442	81.1	3.458
80.9	3.852	80.7	3.8446	81.2	3.458
81	3.8523	80.8	3.8449	81.3	3.4583
81.1	3.8523	80.9	3.8449	81.4	3.4583
81.2	3.8523	81	3.8452	81.5	3.4586
81.3	3.8523	81.1	3.8455	81.6	3.4586
81.4	3.8526	81.2	3.8455	81.7	3.4589
81.6	3.8526	81.4	3.8461	81.9	3.4592
81.7	3.8526	81.5	3.8461	82	3.4592
81.8	3.8529	81.6	3.8464	82.1	3.4595
81.9	3.8529	81.7	3.8467	82.2	3.4595
82	3.8529	81.8	3.8467	82.3	3.4598
82.1	3.8529	81.9	3.847	82.4	3.4598
82.2	3.8532	82	3.8473	82.5	3.4601
82.3	3.8532	82.1	3.8473	82.6	3.4601
82.4	3.8535	82.3	3.8477	82.7	3.4604
82.6	3.8535	82.4	3.848	82.9	3.4604
82.7	3.8535	82.5	3.8483	83	3.4608
82.8	3.8539	82.6	3.8483	83.1	3.4608
82.9	3.8539	82.7	3.8486	83.2	3.4611
83	3.8539	82.8	3.8489	83.3	3.4611
83.1	3.8542	82.9	3.8489	83.4	3.4614
83.2	3.8542	83	3.8492	83.5	3.4614
83.3	3.8545	83.1	3.8495	83.6	3.4617
83.4	3.8545	83.3	3.8495	83.8	3.4617
83.6	3.8545	83.4	3.8498	83.9	3.462
83.7	3.8548	83.5	3.8498	84	3.4623
83.8	3.8548	83.6	3.8501	84.1	3.4623
83.9	3.8548	83.7	3.8504	84.2	3.4623
84	3.8548	83.8	3.8508	84.3	3.4626
84.1	3.8551	83.9	3.8511	84.4	3.4629
84.2	3.8551	84	3.8511	84.5	3.4629
84.3	3.8551	84.1	3.8514	84.6	3.4632
84.4	3.8554	84.3	3.8517	84.8	3.4635
84.6	3.8554	84.4	3.8517	84.9	3.4635
84.7	3.8557	84.5	3.852	85	3.4639
84.8	3.8557	84.6	3.8523	85.1	3.4642
84.9	3.8557	84.7	3.8526	85.2	3.4642
85	3.856	84.8	3.8529	85.3	3.4642
85.1	3.856	84.9	3.8529	85.4	3.4645
85.2	3.856	85	3.8532	85.5	3.4645
85.3	3.8563	85.1	3.8535	85.7	3.4648
85.4	3.8563	85.3	3.8535	85.8	3.4651
85.6	3.8563	85.4	3.8539	85.9	3.4651
85.7	3.8563	85.5	3.8542	86	3.4654
85.8	3.8566	85.6	3.8542	86.1	3.4654
85.9	3.8566	85.7	3.8545	86.2	3.4657
86	3.857	85.8	3.8545	86.3	3.4657
86.1	3.857	85.9	3.8548	86.4	3.466
86.2	3.857	86	3.8551	86.5	3.4663
86.3	3.857	86.1	3.8554	86.7	3.4663
86.4	3.8573	86.3	3.8554	86.8	3.4666
86.6	3.8573	86.4	3.8557	86.9	3.467
86.7	3.8576	86.5	3.856	87	3.467
86.8	3.8576	86.6	3.856	87.1	3.4673
86.9	3.8576	86.7	3.8563	87.2	3.4673
87	3.8576	86.8	3.8566	87.3	3.4676
87.1	3.8576	86.9	3.857	87.4	3.4679
87.2	3.8579	87	3.8573	87.6	3.4679
87.3	3.8579	87.1	3.8573	87.7	3.4679
87.4	3.8579	87.3	3.8576	87.8	3.4682
87.6	3.8579	87.4	3.8576	87.9	3.4685
87.7	3.8582	87.5	3.8579	88	3.4685
87.8	3.8582	87.6	3.8579	88.1	3.4688
87.9	3.8585	87.7	3.8582	88.2	3.4691
88	3.8585	87.8	3.8585	88.3	3.4691
88.1	3.8585	87.9	3.8585	88.4	3.4694
88.2	3.8585	88	3.8591	88.6	3.4697
88.3	3.8591	88.1	3.8594	88.7	3.4697
88.4	3.8591	88.3	3.8594	88.8	3.4701
88.6	3.8591	88.4	3.8597	88.9	3.4701
88.7	3.8594	88.5	3.8601	89	3.4704
88.8	3.8594	88.6	3.8601	89.1	3.4707
88.9	3.8594	88.7	3.8604	89.2	3.4707
89	3.8597	88.8	3.8607	89.3	3.471
89.1	3.8597	88.9	3.8607	89.4	3.471
89.2	3.8597	89	3.861	89.6	3.4713
89.3	3.8601	89.2	3.8613	89.7	3.4713
89.5	3.8601	89.3	3.8613	89.8	3.4719
89.6	3.8601	89.4	3.8616	89.9	3.4719
89.7	3.8601	89.5	3.8619	90	3.4722
89.8	3.8604	89.6	3.8619	90.1	3.4725
89.9	3.8604	89.7	3.8622	90.2	3.4728
90	3.8607	89.8	3.8622	90.3	3.4728
90.1	3.8607	89.9	3.8625	90.4	3.4732
90.2	3.8607	90	3.8625	90.6	3.4732
90.3	3.8607	90.2	3.8632	90.7	3.4735
90.4	3.861	90.3	3.8632	90.8	3.4738
90.6	3.861	90.4	3.8635	90.9	3.4741
90.7	3.861	90.5	3.8635	91	3.4741
90.8	3.8613	90.6	3.8638	91.1	3.4744
90.9	3.8613	90.7	3.8641	91.2	3.4747
91	3.8613	90.8	3.8641	91.3	3.4747
91.1	3.8616	90.9	3.8644	91.5	3.475
91.2	3.8616	91	3.8647	91.6	3.4753
91.3	3.8616	91.1	3.8647	91.7	3.4756
91.5	3.8616	91.3	3.865	91.8	3.4756
91.6	3.8619	91.4	3.8653	91.9	3.4759
91.7	3.8619	91.5	3.8653	92	3.4759
91.8	3.8619	91.6	3.8656	92.1	3.4763
91.9	3.8619	91.7	3.8656	92.2	3.4766
92	3.8622	91.8	3.8659	92.3	3.4766
92.1	3.8622	91.9	3.8659	92.5	3.4769
92.2	3.8622	92	3.8663	92.6	3.4772
92.3	3.8622	92.2	3.8663	92.7	3.4775
92.5	3.8625	92.3	3.8666	92.8	3.4775
92.6	3.8625	92.4	3.8669	92.9	3.4778
92.7	3.8625	92.5	3.8669	93	3.4781
92.8	3.8628	92.6	3.8672	93.1	3.4781
92.9	3.8628	92.7	3.8672	93.2	3.4784
93	3.8632	92.8	3.8675	93.4	3.4787
93.1	3.8632	92.9	3.8678	93.5	3.479
93.2	3.8632	93	3.8678	93.6	3.479
93.3	3.8632	93.2	3.8678	93.7	3.4794
93.5	3.8632	93.3	3.8681	93.8	3.4797
93.6	3.8635	93.4	3.8681	93.9	3.48
93.7	3.8635	93.5	3.8684	94	3.48
93.8	3.8635	93.6	3.8687	94.1	3.4803
93.9	3.8638	93.7	3.8687	94.2	3.4806
94	3.8638	93.8	3.8687	94.4	3.4809
94.1	3.8638	93.9	3.869	94.5	3.4812
94.2	3.8641	94	3.869	94.6	3.4812
94.3	3.8641	94.2	3.8694	94.7	3.4815
94.5	3.8641	94.3	3.8694	94.8	3.4815
94.6	3.8644	94.4	3.8697	94.9	3.4818
94.7	3.8644	94.5	3.8697	95	3.4821
94.8	3.8644	94.6	3.87	95.1	3.4825
94.9	3.8644	94.7	3.8703	95.3	3.4828
95	3.8647	94.8	3.8703	95.4	3.4831
95.1	3.8647	94.9	3.8703	95.5	3.4831
95.2	3.8647	95	3.8706	95.6	3.4834
95.3	3.865	95.2	3.8709	95.7	3.4837
95.5	3.865	95.3	3.8709	95.8	3.484
95.6	3.865	95.4	3.8712	95.9	3.484
95.7	3.8653	95.5	3.8712	96	3.4843
95.8	3.8653	95.6	3.8715	96.1	3.4846
95.9	3.8653	95.7	3.8715	96.2	3.4849
96	3.8656	95.8	3.8718	96.4	3.4852
96.1	3.8656	95.9	3.8718	96.5	3.4856
96.2	3.8656	96	3.8721	96.6	3.4859
96.4	3.8659	96.2	3.8721	96.7	3.4859
96.5	3.8656	96.3	3.8721	96.8	3.4862
96.6	3.8659	96.4	3.8725	96.9	3.4865
96.7	3.8659	96.5	3.8728	97	3.4868
96.8	3.8663	96.6	3.8728	97.1	3.4871
96.9	3.8663	96.7	3.8731	97.3	3.4871
97	3.8663	96.8	3.8731	97.4	3.4874
97.1	3.8663	96.9	3.8731	97.5	3.4877
97.2	3.8666	97	3.8734	97.6	3.488
97.4	3.8666	97.2	3.8734	97.7	3.4883
97.5	3.8669	97.3	3.8737	97.8	3.4887
97.6	3.8669	97.4	3.8737	97.9	3.489
97.7	3.8669	97.5	3.874	98	3.4893
97.8	3.8669	97.6	3.874	98.1	3.4896
97.9	3.8669	97.7	3.8743	98.3	3.4896
98	3.8672	97.8	3.8743	98.4	3.4899
98.1	3.8672	97.9	3.8746	98.5	3.4902
98.2	3.8672	98.1	3.8746	98.6	3.4905
98.4	3.8675	98.2	3.8749	98.7	3.4908
98.5	3.8675	98.3	3.8749	98.8	3.4908
98.6	3.8675	98.4	3.8749	98.9	3.4911
98.7	3.8678	98.5	3.8752	99	3.4914
98.8	3.8678	98.6	3.8756	99.2	3.4918
98.9	3.8678	98.7	3.8756	99.3	3.4921
99	3.8678	98.8	3.8759	99.4	3.4921
99.1	3.8681	98.9	3.8759	99.5	3.4924
99.2	3.8681	99	3.8759	99.6	3.4927
99.4	3.8681	99.2	3.8762	99.7	3.4933
99.5	3.8681	99.3	3.8762	99.8	3.4936
99.6	3.8684	99.4	3.8765	99.9	3.4936
99.7	3.8684	99.5	3.8765	100	3.4939
99.8	3.8684	99.6	3.8768
99.9	3.8684	99.7	3.8768
100	3.8687	99.8	3.8771
		99.9	3.8771
		100	3.8771

## Sheet: Figure 2a
energy	CO9S8-10CYC-default-1	Co9S8-pr-default-1	CoO.dat
7514.08	0.00280602	0.00222159	0.00346504
7519.11	0.00249043	0.001942	0.00305313
7524.1	0.0021491	0.00165134	0.00274731
7529.1	0.00188056	0.00147807	0.0026492
7534.12	0.00174632	0.00133557	0.00207241
7539.12	0.0015566	0.00109892	0.00168128
7544.09	0.00128759	0.000953859	0.00140397
7549.13	0.00118795	0.000717119	0.00119104
7554.11	0.000778165	0.000621682	0.00101661
7559.09	0.000795224	0.000419408	0.000951842
7564.1	0.000554278	0.000354396	0.00083353
7569.12	0.000633596	0.000251599	0.000687202
7574.09	0.000351255	8.81653e-05	0.000607856
7579.1	0.000154644	-5.82756e-05	0.000376009
7584.1	2.88679e-06	-0.000146175	0.000103453
7589.11	-0.000112007	-0.000143618	-0.000106796
7594.11	-0.000112791	-0.000300362	-0.00032499
7599.12	-8.36663e-05	-0.000350088	-0.000277521
7604.09	-0.000431497	-0.000345936	-0.000369106
7609.11	-0.000362031	-0.000502877	-0.000423953
7614.1	-0.00055239	-0.000460581	-0.000560891
7619.12	-0.000433374	-0.00053312	-0.000631765
7624.11	-0.000511589	-0.000663332	-0.000714326
7629.11	-0.000661028	-0.000584092	-0.000784297
7634.1	-0.000483371	-0.000462739	-0.000850008
7639.1	-0.000613975	-0.000362825	-0.000725579
7644.1	-0.000537968	-0.000290443	-0.000744347
7649.13	-0.000447578	-0.000236125	-0.000614437
7654.11	-0.000228545	-5.06387e-06	-0.000421907
7659.12	-9.07541e-05	0.000267603	-0.000147698
7664.13	0.000123248	0.000444209	5.56858e-06
7669.11	0.00053701	0.000857389	0.000260973
7674.13	0.00092291	0.0014324	0.00071773
7679.14	0.00158751	0.00221724	0.00118948
7684.11	0.00243935	0.00321146	0.00201279
7689.11	0.00395729	0.00487078	0.0029727
7694.11	0.00551695	0.00702492	0.00457471
7694.25	0.00566762	0.00720441	0.00463977
7694.45	0.00590792	0.00730296	0.0047327
7694.64	0.00604065	0.00742524	0.00479156
7694.84	0.00595176	0.00758403	0.00482898
7695.05	0.00613822	0.00765085	0.00487337
7695.25	0.0063081	0.00781	0.00500352
7695.65	0.00642184	0.00806788	0.0053192
7695.84	0.00643721	0.00826806	0.00551393
7696.05	0.00658803	0.00838434	0.00569713
7696.24	0.00661383	0.00851994	0.00572277
7696.45	0.00664526	0.00856892	0.0057511
7696.65	0.00683774	0.00873468	0.00584871
7696.85	0.00697169	0.00887249	0.00597806
7697.05	0.00694337	0.00906048	0.00610313
7697.24	0.00697554	0.00917945	0.00620518
7697.45	0.0072359	0.0093674	0.00631798
7697.64	0.00731183	0.00949856	0.00637512
7697.85	0.00739397	0.00974494	0.00640218
7698.05	0.00752676	0.0099749	0.00647541
7698.24	0.00763428	0.0100288	0.00668396
7698.45	0.00792071	0.0101765	0.00691446
7698.64	0.00805779	0.0104359	0.00701329
7698.84	0.0081787	0.0107212	0.00707719
7699.04	0.008124	0.0108897	0.00715572
7699.24	0.00829881	0.0110619	0.0072893
7699.45	0.00853077	0.0113087	0.00742956
7699.65	0.00857691	0.0114508	0.00758383
7699.85	0.00885198	0.0117458	0.00775052
7700.05	0.00905983	0.0119719	0.00791024
7700.25	0.00930795	0.012252	0.00803468
7700.44	0.0092842	0.0125748	0.00815289
7700.65	0.00949471	0.0128323	0.00825995
7700.84	0.00978334	0.0130028	0.00833847
7701.04	0.00997147	0.0132728	0.00844805
7701.24	0.0102138	0.0136999	0.00869383
7701.46	0.0104302	0.014037	0.00896418
7701.65	0.0108304	0.0144303	0.00914088
7701.85	0.0109101	0.0148215	0.00931146
7702.04	0.0108264	0.0151152	0.00947754
7702.24	0.0112122	0.0155069	0.00967696
7702.44	0.0114864	0.0158462	0.00987639
7702.65	0.0117398	0.0162675	0.0101095
7702.84	0.0119913	0.0167299	0.0103315
7703.04	0.0123953	0.0172206	0.0105648
7703.24	0.0126217	0.0177122	0.0107965
7703.45	0.0130423	0.0180653	0.0110398
7703.65	0.0134089	0.0185815	0.0112775
7703.84	0.0135985	0.0191001	0.0115062
7704.04	0.0137559	0.0198251	0.0117518
7704.24	0.0143144	0.0206512	0.0120331
7704.45	0.0146964	0.0214202	0.0123284
7704.65	0.015079	0.0220319	0.0126655
7704.85	0.0156418	0.0230047	0.0130222
7705.05	0.0162087	0.0237225	0.0133767
7705.24	0.0165808	0.0246003	0.0136845
7705.44	0.0173983	0.025834	0.0140085
7705.65	0.0177717	0.0270511	0.014407
7705.84	0.0186375	0.0281049	0.0147893
7706.05	0.0192841	0.0298899	0.0152118
7706.26	0.0200916	0.0317396	0.0156302
7706.44	0.0211339	0.0335038	0.0159888
7706.65	0.0223151	0.0359777	0.0166972
7706.85	0.02333	0.0386596	0.0174823
7707.04	0.0247166	0.0418557	0.0182578
7707.24	0.0266515	0.0460615	0.0192709
7707.45	0.0286798	0.0515593	0.0203346
7707.65	0.0317761	0.0581283	0.0217342
7707.83	0.0346834	0.0655019	0.0231539
7708.04	0.0390099	0.0762051	0.0249105
7708.25	0.0445989	0.0894795	0.0270801
7708.47	0.0509976	0.106813	0.0293531
7708.63	0.0567255	0.119928	0.031045
7708.84	0.0635229	0.137252	0.0332998
7709.05	0.0696196	0.152214	0.0355706
7709.34	0.0771727	0.165575	0.0388388
7709.65	0.0815226	0.168707	0.0416135
7709.95	0.0815796	0.162877	0.0435661
7710.25	0.0790989	0.153498	0.0440369
7710.55	0.0754041	0.144112	0.0441979
7710.85	0.071926	0.137323	0.0441679
7711.15	0.0698099	0.134103	0.0446229
7711.46	0.0691899	0.134647	0.0455941
7711.76	0.0703367	0.140203	0.047363
7712.06	0.0729819	0.149819	0.0498623
7712.36	0.077049	0.164319	0.0538848
7712.66	0.0829107	0.184278	0.059084
7712.95	0.0906254	0.207247	0.0651185
7713.26	0.100519	0.238501	0.0734186
7713.57	0.112541	0.273349	0.0828042
7713.85	0.125915	0.30749	0.0929722
7714.14	0.141038	0.344999	0.104137
7714.45	0.159611	0.383534	0.116991
7714.75	0.177271	0.419771	0.132444
7715.05	0.198087	0.453475	0.149249
7715.36	0.219837	0.488634	0.172202
7715.66	0.243388	0.523107	0.196986
7715.96	0.267395	0.558044	0.224175
7716.27	0.29356	0.593963	0.254995
7716.55	0.319937	0.623077	0.2832
7716.86	0.349042	0.649854	0.318502
7717.17	0.380287	0.67282	0.35377
7717.45	0.409406	0.688598	0.385591
7717.75	0.441122	0.701211	0.421844
7718.05	0.474806	0.711929	0.458531
7718.37	0.51274	0.720409	0.496402
7718.66	0.548551	0.727776	0.52936
7718.95	0.586604	0.734894	0.561011
7719.26	0.62591	0.741983	0.594324
7719.55	0.665514	0.749416	0.625396
7719.86	0.707334	0.758124	0.663204
7720.15	0.746973	0.767782	0.704047
7720.46	0.787934	0.778622	0.753321
7720.76	0.830272	0.789656	0.819739
7721.06	0.87087	0.802537	0.891615
7721.36	0.913711	0.815815	0.970057
7721.66	0.957239	0.829608	1.04191
7721.95	0.997324	0.841918	1.10587
7722.26	1.04041	0.855474	1.16375
7722.56	1.08119	0.866874	1.21509
7722.85	1.11811	0.878208	1.25337
7723.17	1.15732	0.890692	1.29263
7723.45	1.18886	0.900112	1.32406
7723.75	1.21818	0.909017	1.35704
7724.05	1.24248	0.919437	1.39014
7724.36	1.26444	0.927709	1.4258
7724.66	1.27803	0.936032	1.46431
7724.95	1.28881	0.944691	1.50513
7725.26	1.29514	0.953131	1.5486
7725.55	1.29601	0.960159	1.58905
7725.86	1.2948	0.966903	1.62433
7726.16	1.28889	0.971676	1.64956
7726.46	1.28111	0.976853	1.665
7726.77	1.27023	0.980614	1.65078
7727.05	1.2604	0.983423	1.62997
7727.35	1.24803	0.985958	1.58671
7727.66	1.23496	0.988401	1.53547
7727.98	1.22154	0.989889	1.47462
7728.25	1.20965	0.990747	1.42457
7728.58	1.1962	0.991403	1.36333
7728.85	1.1847	0.992308	1.3098
7729.16	1.17345	0.991679	1.24954
7729.45	1.1613	0.99223	1.19438
7729.76	1.15059	0.992339	1.1487
7730.08	1.14005	0.991655	1.10753
7730.37	1.12982	0.992588	1.07983
7730.68	1.11825	0.992387	1.05602
7730.96	1.10952	0.992849	1.03856
7731.25	1.10024	0.993317	1.02421
7731.58	1.08995	0.993445	1.00959
7731.85	1.08196	0.992899	0.998694
7732.16	1.07295	0.99242	0.983981
7732.48	1.06499	0.992598	0.966659
7732.76	1.0575	0.992871	0.948277
7733.06	1.0483	0.992983	0.927975
7733.36	1.04227	0.991948	0.906962
7733.65	1.0349	0.991293	0.887378
7733.97	1.02888	0.990505	0.866552
7734.26	1.02233	0.991337	0.849085
7734.55	1.01765	0.990127	0.832353
7734.86	1.01167	0.989658	0.816712
7735.17	1.00888	0.989896	0.803773
7735.46	1.00541	0.989692	0.793721
7735.77	1.00097	0.990536	0.787492
7736.06	0.998832	0.991148	0.782839
7736.37	0.995432	0.991674	0.781292
7736.67	0.993313	0.992732	0.781522
7736.96	0.991774	0.993627	0.783349
7737.27	0.988714	0.994793	0.788475
7737.57	0.986438	0.99584	0.794221
7737.86	0.984903	0.996377	0.803589
7738.17	0.982784	0.996653	0.815743
7738.47	0.979594	0.99748	0.829209
7738.76	0.976743	0.998388	0.843904
7739.06	0.973343	0.999131	0.859318
7739.27	0.972399	0.998806	0.870054
7740.52	0.958396	1.00056	0.929202
7741.61	0.94489	0.998889	0.953857
7742.72	0.932919	0.998587	0.944977
7743.91	0.919285	0.996393	0.908689
7745.14	0.903892	0.994149	0.872716
7746.32	0.89047	0.988459	0.84978
7747.53	0.879031	0.981982	0.831307
7748.82	0.866864	0.97251	0.816212
7750.11	0.859988	0.961074	0.802896
7751.33	0.857689	0.950971	0.798042
7752.73	0.858742	0.941406	0.798959
7754.03	0.863731	0.931943	0.806826
7755.32	0.872001	0.921822	0.823364
7756.72	0.883327	0.912006	0.843767
7758.12	0.898056	0.906065	0.862916
7759.53	0.913492	0.903148	0.879054
7760.92	0.926393	0.903485	0.891766
7762.43	0.941513	0.906454	0.911598
7763.91	0.955036	0.911156	0.948665
7765.33	0.967391	0.918829	0.996129
7766.91	0.979317	0.929267	1.05154
7768.43	0.990922	0.939779	1.09136
7769.91	0.99929	0.947543	1.11776
7771.51	1.00614	0.953844	1.13376
7773.13	1.01457	0.957682	1.1466
7774.72	1.01869	0.961593	1.15045
7776.31	1.02028	0.965261	1.1346
7778.03	1.02301	0.968867	1.10148
7779.73	1.02158	0.972082	1.06547
7781.33	1.02094	0.975298	1.02838
7783.12	1.01732	0.982796	0.992447
7784.84	1.01504	0.989656	0.964201
7786.52	1.01315	0.99934	0.945551
7788.34	1.00981	1.00646	0.925323
7790.12	1.00845	1.01579	0.905734
7791.91	1.006	1.0215	0.892176
7793.73	1.00142	1.02511	0.883288
7795.61	0.996869	1.02477	0.883653
7797.54	0.991151	1.02165	0.893967
7799.32	0.985033	1.01568	0.911505
7801.35	0.979931	1.01017	0.933148
7803.23	0.972266	1.00403	0.949664
7805.13	0.969332	0.999337	0.9577
7807.14	0.966591	0.995056	0.958182
7809.12	0.964841	0.990502	0.959729
7811.13	0.964254	0.986403	0.962179
7813.12	0.964324	0.980395	0.967039
7815.21	0.964181	0.974049	0.978945
7817.32	0.96498	0.96846	0.998712
7819.33	0.966678	0.963262	1.02077
7821.52	0.966625	0.95946	1.03649
7823.62	0.968117	0.956899	1.03886
7825.72	0.970247	0.95676	1.03012
7827.93	0.972169	0.957082	1.01175
7830.14	0.973923	0.959546	0.987954
7832.32	0.976347	0.960302	0.963658
7834.53	0.979436	0.960139	0.937895
7836.84	0.9824	0.961981	0.916411
7839.13	0.984988	0.962408	0.910743
7841.32	0.987404	0.964835	0.924457
7843.75	0.99105	0.967959	0.955768
7846.04	0.99522	0.973668	0.990568
7848.33	0.998813	0.980749	1.01755
7850.72	1.00239	0.987034	1.02918
7853.11	1.00594	0.994522	1.02507
7855.51	1.0078	1.0003	1.01132
7857.94	1.01021	1.00842	0.998484
7860.42	1.01109	1.01319	0.993927
7862.92	1.01255	1.01814	0.99867
7865.35	1.01193	1.02034	1.0088
7867.93	1.01151	1.02075	1.02009
7870.41	1.00932	1.01996	1.03045
7872.92	1.00802	1.01826	1.03901
7875.52	1.00535	1.01608	1.04186
7878.13	1.00362	1.01301	1.03913
7880.73	0.999795	1.00953	1.02999
7883.34	0.997946	1.00561	1.01469
7886.03	0.995165	1.00269	0.994183
7888.76	0.995265	0.999401	0.969148
7891.32	0.99344	0.995637	0.947211
7894.12	0.991472	0.990006	0.926506
7896.84	0.991141	0.985594	0.915391
7899.54	0.990095	0.983446	0.914979
7902.34	0.989577	0.979774	0.92693
7905.14	0.988879	0.979404	0.947712
7907.93	0.987917	0.978674	0.971474
7910.75	0.988064	0.9793	0.99261
7913.65	0.989306	0.981199	1.00979
7916.53	0.990603	0.982768	1.0208
7919.35	0.992732	0.985356	1.02612
7922.33	0.993246	0.987603	1.02724
7925.23	0.996375	0.990116	1.02533
7928.13	0.996357	0.992675	1.02303
7931.14	0.999008	0.994603	1.02004
7934.13	1.00013	0.995407	1.01557
7937.12	1.00065	0.997424	1.01304
7940.15	0.999504	0.997606	1.01144
7943.26	1.00213	1.00051	1.00894
7946.33	1.00215	1.00302	1.00447
7949.33	1.00371	1.00495	0.999609
7952.51	1.00391	1.00683	0.996219
7955.64	1.00377	1.00742	0.99533
7958.75	1.00518	1.00759	0.997279
7961.95	1.00598	1.00858	0.998651
7965.14	1.00408	1.0078	0.995694
7968.32	1.00339	1.00689	0.990319
7971.52	1.00283	1.00573	0.982934
7974.82	1.00193	1.00507	0.977731
7978.13	1.00197	1.00346	0.975881
7981.34	0.999902	1.00132	0.977412
7984.72	0.999097	0.999973	0.981744
7988.04	0.998278	0.999076	0.987453
7991.34	0.998198	0.995921	0.994152
7994.74	0.997507	0.994742	1.00132
7998.13	0.997508	0.993667	1.00804
8001.54	0.997066	0.993214	1.01322
8004.92	0.995849	0.992785	1.01568
8008.44	0.996377	0.992384	1.01686
8011.93	0.996307	0.993738	1.01732
8015.33	0.996625	0.993529	1.01578
8018.93	0.995502	0.992973	1.00964
8022.43	0.997599	0.994	1.00097
8025.93	0.9973	0.994682	0.993333
8029.54	0.997984	0.995546	0.989186
8033.14	0.999322	0.999065	0.988282
8036.75	0.999656	1.00024	0.990291
8040.35	1.00022	1.00157	0.992347
8044.05	1.00097	1.00256	0.994112
8047.74	1.00112	1.00315	0.994438
8051.33	1.00221	1.00449	0.99301
8055.12	1.00354	1.00467	0.991754
8058.82	1.00384	1.00423	0.993512
8062.52	1.00249	1.00148	0.996994
8066.35	1.00264	1.00309	1.00104
8070.14	1.00187	1.00129	1.00499
8073.92	1.0007	1.00192	1.00887
8077.73	1.00193	1.00185	1.01243
8081.63	1.00326	1.00236	1.0156
8085.53	1.00148	1.00132	1.01584
8089.32	1.00258	1.00423	1.01371
8093.35	1.00017	0.998594	1.01245
8097.23	0.999314	0.999633	1.00876
8101.13	0.999829	0.999916	1.00281
8105.14	0.999522	0.999736	0.995886
8109.13	0.998852	1.00084	0.992154
8113.14	1.00058	0.99954	0.991357
8117.12	0.999632	1.00013	0.993318
8121.25	1.00027	1.00062	0.996657
8129.43	1.00028	1.00128	1.00063
8133.53	0.99939	1.00159	1.00022
8137.63	0.999356	1.00111	0.999643
8141.74	1.00062	1.00166	0.999533
8145.92	1.0005	1.00102	0.999446
8150.16	1.00021	1.00122	0.999389
8154.34	1.00015	1.00086	0.999573
8158.54	1.00031	1.0011	1.00056
8162.82	0.999901	1.00178	1.00169
8167.15	1.00131	1.00083	1.00248
8171.43	1.00071	1.00178	1.00434
8175.72	1.00148	1.00299	1.00688
8180.03	1.00127	1.00231	1.00907
8184.33	1.00117	1.00191	1.00891
8188.73	1.00104	1.00279	1.00837
8193.15	1.00022	1.00183	1.00679
8197.53	1.00101	1.00189	1.00594
8201.95	1.00092	1.00171	1.00464
8206.43	1.00075	1.00194	1.00337
8210.93	1.00124	1.00095	1.00181
8215.43	1.0007	1.00168	1.00034
8219.92	1.00122	1.00143	0.999619
8224.45	1.00166	1.00177	0.999295
8228.91	1.00115	1.00154	0.999334
8233.54	1.0004	1.00187	0.99969
8238.13	1.00094	1.00188	0.998512
8242.73	1.00089	1.00153	0.998554
8247.34	1.00164	1.00106	0.998143
8252.03	1.00078	1.00196	0.997842
8256.71	1.00165	1.00184	0.999156
8261.42	1.00013	1.00108	1.00109
8266.15	1.00008	1.00155	1.00377
8270.83	1.0008	1.00146	1.005
8275.54	0.99931	1.00186	1.00621
8280.33	0.99905	1.00147	1.00497
8285.14	0.999153	1.0007	1.0031
8289.94	1	1.00099	1.00135
8294.73	1.0003	1.0013	1.00069
8299.63	1.00037	1.00091	1.00054
8304.52	0.99961	0.999994	1.00024
8309.41	1.00025	1.00073	1.00005
8314.35	1.00021	0.999117	0.999727
8319.24	1.00065	0.998712	0.997397
8324.14	1.00053	0.998617	0.997521
8329.14	1.0005	0.999473	0.99655
8334.12	0.999981	0.998264	0.997399
8339.14	0.99945	0.999173	0.996653
8344.15	0.999638	0.998284	0.997266
8349.25	1.00068	0.998112	0.996664
8354.33	1.00038	0.998447	0.997276
8359.43	0.999229	0.998101	0.99615
8364.54	0.999	0.997857	0.997228
8369.63	0.99953	0.998288	0.996781
8374.73	0.998544	0.996983	0.997581
8379.94	0.999163	0.998285	0.997897
8385.15	0.998064	0.997657	0.997655
8390.35	0.998151	0.996551	0.99493
8395.53	0.998125	0.99753	0.995238
8400.84	0.998884	0.995901	0.994232
8406.14	0.99882	0.997104	0.9939
8411.43	0.997957	0.99596	0.992929
8416.73	0.996757	0.99631	0.992976
8422.04	0.997378	0.994362	0.992424
8427.34	0.997764	0.994519	0.992276
8432.75	0.997141	0.993949	0.991447
8438.13	0.996409	0.993813	0.990742
8443.54	0.996532	0.993608	0.989733
8448.94	0.996109	0.993319	0.988911
8454.46	0.997656	0.992142	0.987979
8459.95	0.996048	0.991819	0.987461
8465.44	0.995252	0.991345	0.985941
8470.94	0.995863	0.990724	0.986185
8476.45	0.994987	0.990234	0.985651
8481.93	0.995074	0.9909	0.985236
8487.54	0.994009	0.990043	0.98485
8493.15	0.994286	0.989621	0.985055

## Sheet: Figure 2b
energy	10c-CoS	CoS	CoO
7514.1	0.00348	0.00401	0.00599
7519.08	0.00335	0.00372	0.00545
7524.07	0.00331	0.00342	0.00501
7529.07	0.00357	0.00318	0.00479
7534.07	0.00312	0.00283	0.00408
7539.08	0.0029	0.00259	0.00356
7544.07	0.00298	0.00239	0.00315
7549.07	0.00255	0.00216	0.00281
7554.08	0.00212	0.0019	0.00251
7559.08	0.00172	0.00172	0.00232
7564.06	0.00156	0.00146	0.00208
7569.08	0.000993794	0.00117	0.0018
7574.07	0.00132	0.00101	0.0016
7579.08	0.00131	0.000782156	0.00124
7584.08	0.000997317	0.000639844	0.000838751
7589.08	0.00146	0.000384475	0.000501655
7594.08	0.000160374	0.000166829	0.000154195
7599.08	-3.19409e-05	1.1236e-05	8.21885e-05
7604.08	-0.000631338	-0.000136389	-0.000134275
7609.09	-0.000705686	-0.000323898	-0.000312161
7614.07	-0.000834277	-0.000478344	-0.000574174
7619.09	-0.000562617	-0.000620323	-0.000769135
7624.07	-0.00037082	-0.000812426	-0.000975134
7629.08	-0.000818327	-0.000885525	-0.00117
7634.08	-0.000718523	-0.000962946	-0.00136
7639.09	-0.00131	-0.00103	-0.00135
7644.1	-0.00129	-0.00104	-0.00149
7649.08	-0.000901579	-0.00108	-0.00148
7654.09	-0.000785579	-0.00106	-0.00141
7659.08	-0.000803742	-0.000963056	-0.00125
7664.09	-0.000391853	-0.000826923	-0.00121
7669.09	-0.000474859	-0.000565822	-0.00107
7674.09	0.000160182	-0.000121141	-0.000728081
7679.1	0.000477838	0.00044071	-0.000368905
7684.1	0.000728413	0.00129	0.000359174
7689.1	0.0012	0.00252	0.00122
7694.1	0.00282	0.00443	0.00274
7695.26	0.00404	0.00504	0.00317
7696.45	0.00419	0.00572	0.0039
7697.66	0.00514	0.00656	0.00451
7698.86	0.00502	0.00752	0.00521
7700.05	0.00578	0.00861	0.00603
7701.25	0.00692	0.01002	0.00681
7702.45	0.00712	0.01165	0.008
7703.65	0.00972	0.01385	0.00939
7704.85	0.01045	0.01665	0.01116
7706.04	0.01348	0.02071	0.01335
7707.26	0.01658	0.02858	0.01762
7708.45	0.02948	0.04767	0.02762
7709.66	0.04708	0.08677	0.04045
7710.85	0.04705	0.10966	0.04298
7712.05	0.04381	0.12405	0.04866
7713.24	0.059	0.16004	0.07236
7714.45	0.10765	0.2422	0.11764
7715.64	0.1931	0.39227	0.19786
7716.85	0.31544	0.56616	0.32326
7718.04	0.45802	0.68738	0.46691
7719.25	0.63287	0.74526	0.60587
7720.46	0.8346	0.76541	0.76943
7721.65	1.04091	0.77774	1.06274
7722.85	1.23652	0.79533	1.28193
7724.05	1.3812	0.81687	1.42219
7725.25	1.44582	0.84194	1.58327
7726.46	1.40979	0.876	1.70406
7727.65	1.33397	0.9179	1.57293
7728.85	1.24673	0.96829	1.3392
7730.05	1.18412	1.00535	1.1344
7731.25	1.12892	1.03476	1.0458
7732.45	1.09014	1.04474	0.98826
7733.65	1.05396	1.05185	0.90509
7734.85	1.02593	1.05634	0.83295
7736.05	1.00573	1.05595	0.79758
7737.26	0.98897	1.05388	0.803
7738.45	0.97541	1.04931	0.84395
7740.47	0.94405	1.03617	0.94522
7741.58	0.92998	1.02821	0.97224
7742.69	0.91433	1.02023	0.9638
7743.88	0.89581	1.01196	0.92697
7745.09	0.87744	1.00315	0.88987
7746.29	0.85994	0.9939	0.86569
7747.49	0.84429	0.98413	0.84662
7748.78	0.82935	0.9732	0.83091
7750.09	0.82351	0.96129	0.81675
7751.29	0.8228	0.94942	0.81161
7752.7	0.82928	0.93514	0.81227
7753.99	0.84157	0.92202	0.81994
7755.3	0.85842	0.90822	0.83682
7756.7	0.88013	0.89422	0.85765
7758.1	0.90452	0.88158	0.87719
7759.48	0.92989	0.87304	0.8934
7760.88	0.95482	0.86822	0.90641
7762.39	0.97836	0.86737	0.92628
7763.9	0.99787	0.87111	0.96458
7765.28	1.01604	0.87849	1.01172
7766.89	1.03203	0.89005	1.06945
7768.4	1.04399	0.90334	1.11028
7769.89	1.05186	0.91767	1.13753
7771.48	1.05742	0.93282	1.1539
7773.1	1.06182	0.94905	1.16698
7774.68	1.06464	0.96286	1.17103
7776.28	1.0631	0.97681	1.155
7778	1.06121	0.9921	1.12104
7779.69	1.05838	1.00614	1.08407
7781.28	1.05695	1.01709	1.04612
7783.09	1.05249	1.02764	1.00858
7784.79	1.04797	1.03531	0.97948
7786.5	1.04499	1.04141	0.95977
7788.3	1.04053	1.04791	0.93903
7790.09	1.03318	1.05213	0.91858
7791.89	1.0268	1.05445	0.90436
7793.69	1.02072	1.05497	0.89505
7795.6	1.01135	1.05304	0.89511
7797.5	1.00275	1.04747	0.90525
7799.3	0.99763	1.03977	0.92318
7801.3	0.98863	1.02831	0.94486
7803.2	0.98226	1.01506	0.96204
7805.1	0.97685	1.00106	0.97025
7807.1	0.97168	0.98645	0.97058
7809.1	0.96908	0.97251	0.97201
7811.1	0.96974	0.9597	0.9743
7813.1	0.97189	0.94921	0.97907
7815.19	0.9751	0.94107	0.99103
7817.31	0.97952	0.93544	1.01121
7819.3	0.98184	0.93225	1.03349
7821.49	0.98475	0.93264	1.04957
7823.61	0.98686	0.93456	1.05202
7825.72	0.99023	0.93955	1.04284
7827.9	0.99278	0.94515	1.02409
7830.11	0.99614	0.95295	0.99955
7832.3	0.99998	0.96137	0.97435
7834.51	1.00543	0.96907	0.94765
7836.81	1.01156	0.97714	0.92544
7839.11	1.01672	0.98376	0.91912
7841.31	1.02056	0.99006	0.93299
7843.71	1.02387	0.99378	0.96448
7845.99	1.02627	0.99974	0.99985
7848.3	1.03184	1.00274	1.02786
7850.71	1.03491	1.00555	1.03983
7853.11	1.04013	1.00759	1.03546
7855.5	1.04143	1.01004	1.02121
7857.89	1.04168	1.01274	1.00802
7860.42	1.04045	1.01619	1.00293
7862.91	1.03721	1.01937	1.00758
7865.31	1.03318	1.02187	1.01765
7867.89	1.02777	1.02318	1.02905
7870.4	1.02334	1.02354	1.03963
7872.92	1.01799	1.0224	1.04828
7875.51	1.01388	1.02011	1.05102
7878.1	1.00951	1.01629	1.04809
7880.7	1.00724	1.01135	1.0386
7883.3	1.00447	1.00682	1.02287
7886.01	1.00077	1.00204	1.00153
7888.7	0.99624	0.99794	0.97604
7891.3	0.99447	0.99373	0.95294
7894.11	0.99268	0.9898	0.93139
7896.81	0.99315	0.98676	0.91983
7899.5	0.99409	0.98366	0.91901
7902.3	0.99517	0.98146	0.931
7905.12	0.99624	0.98035	0.95219
7907.91	0.9966	0.97908	0.97642
7910.68	0.99793	0.97936	0.99759
7913.6	0.99642	0.97926	1.01532
7916.5	0.9969	0.98085	1.02657
7919.3	0.9976	0.98248	1.03192
7922.3	0.99943	0.98514	1.03294
7925.21	1.00077	0.98797	1.03081
7928.11	1.0026	0.99223	1.02829
7931.11	1.00411	0.99609	1.02507
7934.13	1.00374	1.00053	1.02027
7937.12	1.00421	1.00475	1.0175
7940.11	1.00043	1.00944	1.01571
7943.2	1.00093	1.01158	1.01304
7946.3	1.0021	1.01305	1.00825
7949.31	1.00385	1.01441	1.00307
7952.51	1.0038	1.01464	0.9994
7955.59	1.00594	1.01439	0.99829
7958.7	1.0055	1.01393	1.00013
7961.9	1.00523	1.01182	1.0014
7965.11	1.00231	1.00991	0.99826
7968.31	1.00119	1.00767	0.99256
7971.51	0.9992	1.00541	0.98483
7974.8	0.99827	1.00315	0.97933
7978.1	0.99691	1.00078	0.97727
7981.31	0.9969	0.99867	0.97864
7984.72	0.99692	0.99707	0.98297
7988.02	0.99571	0.99589	0.98865
7991.32	0.99524	0.99513	0.99538
7994.72	0.99311	0.99598	1.00259
7998.12	0.99159	0.99499	1.00937
8001.5	0.99074	0.9921	1.01453
8004.93	0.98876	0.99213	1.01696
8008.41	0.98984	0.99255	1.01801
8011.93	0.99112	0.99317	1.01836
8015.32	0.99128	0.99369	1.01668
8018.92	0.99211	0.99429	1.01025
8022.41	0.99132	0.99519	1.00126
8025.93	0.99107	0.99569	0.99324
8029.52	0.99142	0.99672	0.98888
8033.13	0.99019	0.99799	0.98781
8036.71	0.9917	0.99843	0.98973
8040.32	0.99404	0.99977	0.99176
8044.03	0.99549	1.00158	0.99344
8047.72	0.99735	1.00304	0.99369
8051.31	0.99931	1.00312	0.99213
8055.12	1.00115	1.00321	0.99072
8058.82	1.00217	1.00374	0.99243
8062.52	0.99688	1.00468	0.99591
8066.31	1.00074	1.00509	0.99993
8070.12	0.99927	1.00505	1.00391
8073.93	0.99918	1.0046	1.00784
8077.73	1.00076	1.00463	1.01139
8081.62	1.00389	1.00411	1.01457
8085.52	1.00224	1.00318	1.01473
8089.33	1.0082	1.00121	1.01246
8093.33	1.00134	0.99994	1.01113
8097.21	1.00071	0.99933	1.00728
8101.11	1.00052	0.99872	1.00112
8105.13	0.99929	0.99808	0.99392
8109.11	1.00108	0.99746	0.99004
8113.12	1.00037	0.99688	0.98915
8117.11	1.00095	0.99649	0.99111
8121.21	1.00188	0.99626	0.99446
8125.32	1.00063	0.99654	0.99729
8129.41	0.99898	0.99659	0.99849
8133.51	0.99802	0.99706	0.99805
8137.62	0.99712	0.99772	0.99742
8141.72	0.99779	0.99789	0.99728
8145.92	0.99899	0.99823	0.99717
8150.12	1.00047	0.99834	0.99709
8154.32	0.9996	0.99927	0.99727
8158.51	1.00126	1.00038	0.99826
8162.81	1.00149	1.00205	0.99942
8167.11	1.00008	1.00145	1.00023
8171.41	1.00093	1.0019	1.00214
8175.72	1.00115	1.00289	1.00477
8180.01	1.00056	1.00289	1.00702
8184.31	1.00233	1.0031	1.00688
8188.72	1.00489	1.00393	1.00636
8193.13	1.00524	1.00563	1.00476
8197.51	1.00593	1.00455	1.00392
8201.91	1.0061	1.00397	1.00264
8206.4	1.00626	1.00206	1.00137
8210.91	1.00412	1.0011	0.99982
8215.4	1.0046	1.00189	0.99836
8219.92	1.00421	1.00135	0.99767
8224.39	1.00469	1.00133	0.9974
8228.91	1.00638	1.00071	0.99751
8233.5	1.00731	1.00064	0.99795
8238.09	1.0083	1.00015	0.99682
8242.7	1.00655	1.00019	0.99695
8247.3	1.00469	0.99982	0.99663
8252.01	1.00372	0.99936	0.99641
8256.7	1.00264	0.99909	0.99786
8261.4	1.00285	0.99912	0.99994
8266.09	1.00279	0.99885	1.0028
8270.8	1.00357	0.99875	1.0042
8275.49	1.00378	0.99896	1.00558
8280.29	1.00372	0.99889	1.00446
8285.11	1.00294	0.99874	1.00267
8289.91	1.00067	0.9994	1.00102
8294.7	0.99985	0.99966	1.00048
8299.61	1.0003	1.00001	1.00049
8304.51	1.00046	0.99968	1.00034
8309.4	0.99989	1.00027	1.00032
8314.3	1.00148	1.00051	1.00017
8319.2	1.00119	1.00078	0.99798
8324.09	1.00108	1.00068	0.99827
8329.1	1.00005	1.00149	0.99749
8334.1	0.99848	1.00152	0.99855
8339.11	0.99806	1.00122	0.99801
8344.09	0.99783	1.00114	0.99883
8349.19	0.99727	1.00133	0.99847
8354.29	0.99743	1.00104	0.99931
8359.4	0.99716	1.001	0.99842
8364.5	0.99723	1.00048	0.99975
8369.6	0.99825	0.99991	0.99956
8374.7	0.99705	1.00014	1.00063
8379.91	0.99472	0.99856	1.00124
8385.1	0.99517	0.9979	1.0013
8390.31	0.99347	0.99826	0.99875
8395.51	0.99409	0.99806	0.99937
8400.81	0.99311	0.9979	0.99864
8406.11	0.99316	0.99784	0.99862
8411.41	0.99319	0.99727	0.99793
8416.71	0.99301	0.99713	0.99831
8422	0.99048	0.99731	0.99807
8427.32	0.98809	0.99761	0.99827
8432.7	0.9856	0.9978	0.99776
8438.11	0.9843	0.99747	0.99741
8443.49	0.9842	0.99674	0.99674
8448.9	0.98297	0.9968	0.99627
8454.4	0.98204	0.99728	0.99571
8459.9	0.98227	0.99739	0.99557
8465.4	0.98084	0.99714	0.9944
8470.92	0.97849	0.99919	0.99507
8476.39	0.97635	0.99977	0.99494
8481.89	0.97317	0.99697	0.99495
8487.52	0.97131	0.99678	0.99499
8493.09	0.97053	0.99615	0.99565
8498.7	0.97051	0.99626	0.99603

## Sheet: Figure 2c
energy	10c-CoS2	CoS2	CoO
7514.1	0.00293	0.00179	0.00599
7519.08	0.00279	0.00169	0.00545
7524.07	0.00263	0.00154	0.00501
7529.07	0.00234	0.0014	0.00479
7534.07	0.00212	0.00124	0.00408
7539.08	0.00188	0.00115	0.00356
7544.07	0.00178	0.000942593	0.00315
7549.07	0.00172	0.000751881	0.00281
7554.08	0.00157	0.000580558	0.00251
7559.08	0.00146	0.000451184	0.00232
7564.06	0.0012	0.000274594	0.00208
7569.08	0.00108	0.00022832	0.0018
7574.07	0.000851328	0.000206384	0.0016
7579.08	0.000644492	7.47686e-05	0.00124
7584.08	0.00049959	-2.54983e-05	0.000838751
7589.08	0.000362059	-0.000180939	0.000501655
7594.08	0.000134786	-0.000245532	0.000154195
7599.08	6.39186e-05	-0.000417472	8.21885e-05
7604.08	-0.000100525	-0.00057262	-0.000134275
7609.09	-0.000123962	-0.000557708	-0.000312161
7614.07	-0.000265824	-0.000650001	-0.000574174
7619.09	-0.000412119	-0.000683773	-0.000769135
7624.07	-0.000509753	-0.000648401	-0.000975134
7629.08	-0.000724345	-0.000743989	-0.00117
7634.08	-0.000679336	-0.000684084	-0.00136
7639.09	-0.000775257	-0.000627915	-0.00135
7644.1	-0.000743397	-0.000718079	-0.00149
7649.08	-0.000571712	-0.000626975	-0.00148
7654.09	-0.000408586	-0.000508639	-0.00141
7659.08	-0.000323446	-0.000448265	-0.00125
7664.09	-9.62975e-05	-2.81923e-05	-0.00121
7669.09	0.000142787	0.000335684	-0.00107
7674.09	0.000433827	0.000734253	-0.000728081
7679.1	0.000896026	0.0015	-0.000368905
7684.1	0.0017	0.00229	0.000359174
7689.1	0.00291	0.00361	0.00122
7694.1	0.0049	0.00571	0.00274
7695.26	0.00548	0.00658	0.00317
7696.45	0.00625	0.00737	0.0039
7697.66	0.00706	0.00828	0.00451
7698.86	0.00753	0.00931	0.00521
7700.05	0.00874	0.01046	0.00603
7701.25	0.00967	0.01196	0.00681
7702.45	0.01125	0.01364	0.008
7703.65	0.01308	0.01602	0.00939
7704.85	0.01562	0.01881	0.01116
7706.04	0.01865	0.0232	0.01335
7707.26	0.02439	0.03115	0.01762
7708.45	0.03949	0.05172	0.02762
7709.66	0.06711	0.09202	0.04045
7710.85	0.07391	0.10408	0.04298
7712.05	0.08264	0.11937	0.04866
7713.24	0.10421	0.15201	0.07236
7714.45	0.17444	0.2641	0.11764
7715.64	0.29906	0.44593	0.19786
7716.85	0.43354	0.61073	0.32326
7718.04	0.55025	0.70037	0.46691
7719.25	0.66608	0.75064	0.60587
7720.46	0.80186	0.80359	0.76943
7721.65	0.94004	0.86819	1.06274
7722.85	1.07374	0.93617	1.28193
7724.05	1.18233	0.99314	1.42219
7725.25	1.23029	1.03385	1.58327
7726.46	1.21003	1.05507	1.70406
7727.65	1.16351	1.06001	1.57293
7728.85	1.12708	1.05435	1.3392
7730.05	1.09847	1.04905	1.1344
7731.25	1.07746	1.04215	1.0458
7732.45	1.05718	1.03475	0.98826
7733.65	1.03797	1.02416	0.90509
7734.85	1.02335	1.01544	0.83295
7736.05	1.01311	1.00908	0.79758
7737.26	1.00576	1.00425	0.803
7738.45	0.9927	1.0016	0.84395
7740.47	0.96502	0.98969	0.94522
7741.58	0.9476	0.98051	0.97224
7742.69	0.93141	0.96987	0.9638
7743.88	0.91468	0.95828	0.92697
7745.09	0.89977	0.94713	0.88987
7746.29	0.88599	0.93555	0.86569
7747.49	0.87354	0.92466	0.84662
7748.78	0.86138	0.91342	0.83091
7750.09	0.85302	0.90339	0.81675
7751.29	0.84798	0.89615	0.81161
7752.7	0.84681	0.88958	0.81227
7753.99	0.84946	0.88514	0.81994
7755.3	0.85488	0.88171	0.83682
7756.7	0.86404	0.8802	0.85765
7758.1	0.8787	0.88278	0.87719
7759.48	0.89681	0.8888	0.8934
7760.88	0.91811	0.89934	0.90641
7762.39	0.94031	0.91315	0.92628
7763.9	0.95929	0.92861	0.96458
7765.28	0.97272	0.94219	1.01172
7766.89	0.98454	0.95667	1.06945
7768.4	0.99285	0.96818	1.11028
7769.89	0.99872	0.9777	1.13753
7771.48	1.00525	0.98783	1.1539
7773.1	1.01113	0.99806	1.16698
7774.68	1.01691	1.00558	1.17103
7776.28	1.02154	1.01165	1.155
7778	1.02614	1.01692	1.12104
7779.69	1.02915	1.02022	1.08407
7781.28	1.02947	1.02184	1.04612
7783.09	1.02866	1.02337	1.00858
7784.79	1.02747	1.02432	0.97948
7786.5	1.02549	1.02522	0.95977
7788.3	1.0247	1.0274	0.93903
7790.09	1.02419	1.02901	0.91858
7791.89	1.02189	1.03017	0.90436
7793.69	1.01797	1.0285	0.89505
7795.6	1.01016	1.02296	0.89511
7797.5	0.99947	1.01341	0.90525
7799.3	0.98753	1.00239	0.92318
7801.3	0.97553	0.98888	0.94486
7803.2	0.96529	0.97667	0.96204
7805.1	0.95719	0.96543	0.97025
7807.1	0.95001	0.95452	0.97058
7809.1	0.94444	0.94554	0.97201
7811.1	0.94119	0.93872	0.9743
7813.1	0.93896	0.93491	0.97907
7815.19	0.93875	0.93411	0.99103
7817.31	0.9407	0.93714	1.01121
7819.3	0.9448	0.94197	1.03349
7821.49	0.95079	0.95004	1.04957
7823.61	0.95894	0.95779	1.05202
7825.72	0.96701	0.96492	1.04284
7827.9	0.97481	0.97107	1.02409
7830.11	0.98163	0.977	0.99955
7832.3	0.98747	0.98243	0.97435
7834.51	0.99238	0.98872	0.94765
7836.81	0.99861	0.99592	0.92544
7839.11	1.00255	1.00185	0.91912
7841.31	1.00692	1.00729	0.93299
7843.71	1.01109	1.01123	0.96448
7845.99	1.01231	1.01154	0.99985
7848.3	1.01328	1.01107	1.02786
7850.71	1.01225	1.00914	1.03983
7853.11	1.01245	1.00828	1.03546
7855.5	1.01254	1.00982	1.02121
7857.89	1.0142	1.01205	1.00802
7860.42	1.01492	1.0152	1.00293
7862.91	1.01523	1.01725	1.00758
7865.31	1.01486	1.01725	1.01765
7867.89	1.01322	1.01652	1.02905
7870.4	1.00976	1.01282	1.03963
7872.92	1.00637	1.00908	1.04828
7875.51	1.00158	1.00517	1.05102
7878.1	0.99709	1.00145	1.04809
7880.7	0.99438	0.99735	1.0386
7883.3	0.9912	0.99297	1.02287
7886.01	0.98841	0.98785	1.00153
7888.7	0.98577	0.98241	0.97604
7891.3	0.98389	0.97793	0.95294
7894.11	0.98221	0.97431	0.93139
7896.81	0.98204	0.97404	0.91983
7899.5	0.98167	0.97465	0.91901
7902.3	0.98206	0.97709	0.931
7905.12	0.98227	0.97952	0.95219
7907.91	0.98336	0.98226	0.97642
7910.68	0.98456	0.98494	0.99759
7913.6	0.98776	0.98804	1.01532
7916.5	0.99148	0.99268	1.02657
7919.3	0.99559	0.99696	1.03192
7922.3	0.9992	1.00165	1.03294
7925.21	1.00136	1.00467	1.03081
7928.11	1.00254	1.00677	1.02829
7931.11	1.00408	1.00796	1.02507
7934.13	1.00407	1.00784	1.02027
7937.12	1.00475	1.00742	1.0175
7940.11	1.00434	1.00504	1.01571
7943.2	1.0051	1.0049	1.01304
7946.3	1.00538	1.00482	1.00825
7949.31	1.00526	1.00568	1.00307
7952.51	1.00507	1.00624	0.9994
7955.59	1.00406	1.00615	0.99829
7958.7	1.0035	1.00577	1.00013
7961.9	1.00184	1.00397	1.0014
7965.11	1.00067	1.00121	0.99826
7968.31	0.99963	0.99952	0.99256
7971.51	0.99876	0.9976	0.98483
7974.8	0.99825	0.99633	0.97933
7978.1	0.99734	0.99532	0.97727
7981.31	0.99591	0.99474	0.97864
7984.72	0.99393	0.99379	0.98297
7988.02	0.99213	0.99244	0.98865
7991.32	0.99113	0.99164	0.99538
7994.72	0.99104	0.99034	1.00259
7998.12	0.99131	0.99029	1.00937
8001.5	0.99224	0.99112	1.01453
8004.93	0.99332	0.99236	1.01696
8008.41	0.99401	0.9943	1.01801
8011.93	0.99462	0.99524	1.01836
8015.32	0.99511	0.99663	1.01668
8018.92	0.99568	0.99747	1.01025
8022.41	0.9967	0.99838	1.00126
8025.93	0.99816	0.999	0.99324
8029.52	0.99956	1.00002	0.98888
8033.13	1.00118	1.00135	0.98781
8036.71	1.00245	1.00238	0.98973
8040.32	1.00348	1.00323	0.99176
8044.03	1.00322	1.00377	0.99344
8047.72	1.00267	1.00421	0.99369
8051.31	1.00284	1.00426	0.99213
8055.12	1.0031	1.00407	0.99072
8058.82	1.00456	1.00496	0.99243
8062.52	1.00227	1.00135	0.99591
8066.31	1.00306	1.00248	0.99993
8070.12	1.00228	1.00112	1.00391
8073.93	1.00173	1.00121	1.00784
8077.73	1.00126	1.00144	1.01139
8081.62	1.00145	1.00265	1.01457
8085.52	0.99985	1.00241	1.01473
8089.33	1.00232	1.00449	1.01246
8093.33	0.99932	1.00023	1.01113
8097.21	0.99985	1.00032	1.00728
8101.11	1.00065	0.99965	1.00112
8105.13	1.00049	0.99891	0.99392
8109.11	0.9994	0.99763	0.99004
8113.12	0.99871	0.99798	0.98915
8117.11	0.99867	0.99808	0.99111
8121.21	0.99818	0.99847	0.99446
8125.32	0.99911	0.99893	0.99729
8129.41	0.99984	0.99921	0.99849
8133.51	1.00075	0.99877	0.99805
8137.62	1.00105	0.99966	0.99742
8141.72	1.00205	0.9997	0.99728
8145.92	1.00292	1.00109	0.99717
8150.12	1.00286	1.00211	0.99709
8154.32	1.00318	1.00343	0.99727
8158.51	1.00346	1.00396	0.99826
8162.81	1.00408	1.00475	0.99942
8167.11	1.00432	1.00493	1.00023
8171.41	1.00495	1.00491	1.00214
8175.72	1.00479	1.00475	1.00477
8180.01	1.00476	1.00421	1.00702
8184.31	1.00442	1.00307	1.00688
8188.72	1.00341	1.00334	1.00636
8193.13	1.00254	1.00298	1.00476
8197.51	1.00188	1.00248	1.00392
8201.91	1.00159	1.00239	1.00264
8206.4	1.00177	1.00128	1.00137
8210.91	1.00174	1.00078	0.99982
8215.4	1.00166	1.0005	0.99836
8219.92	1.00199	1.00096	0.99767
8224.39	1.0027	1.00094	0.9974
8228.91	1.00157	1.00147	0.99751
8233.5	1.00123	1.00211	0.99795
8238.09	1.00146	1.00253	0.99682
8242.7	1.00098	1.00192	0.99695
8247.3	1.00115	1.00162	0.99663
8252.01	1.00141	1.00107	0.99641
8256.7	1.00146	1.00079	0.99786
8261.4	1.00155	1.00065	0.99994
8266.09	1.00139	1.00074	1.0028
8270.8	1.00107	1.00112	1.0042
8275.49	1.00021	1.00118	1.00558
8280.29	0.99992	1.00124	1.00446
8285.11	1.00033	1.00144	1.00267
8289.91	1.00069	1.00071	1.00102
8294.7	1.00118	1.00088	1.00048
8299.61	1.00153	1.00046	1.00049
8304.51	1.00185	1.00078	1.00034
8309.4	1.00153	1.00098	1.00032
8314.3	1.00133	1.00151	1.00017
8319.2	1.00059	1.00092	0.99798
8324.09	1.00006	1.00095	0.99827
8329.1	0.9998	1.0001	0.99749
8334.1	1.00062	0.99973	0.99855
8339.11	0.99974	0.99957	0.99801
8344.09	1.00016	0.99854	0.99883
8349.19	0.99977	0.9988	0.99847
8354.29	0.99856	0.99859	0.99931
8359.4	0.99738	0.998	0.99842
8364.5	0.9965	0.998	0.99975
8369.6	0.99568	0.99773	0.99956
8374.7	0.99567	0.99703	1.00063
8379.91	0.99558	0.99666	1.00124
8385.1	0.9954	0.99599	1.0013
8390.31	0.99563	0.99597	0.99875
8395.51	0.99404	0.99599	0.99937
8400.81	0.99334	0.9959	0.99864
8406.11	0.9929	0.99586	0.99862
8411.41	0.99213	0.99589	0.99793
8416.71	0.99115	0.99556	0.99831
8422	0.9908	0.99466	0.99807
8427.32	0.99064	0.99407	0.99827
8432.7	0.99011	0.99355	0.99776
8438.11	0.99024	0.99259	0.99741
8443.49	0.98981	0.99232	0.99674
8448.9	0.98884	0.99202	0.99627
8454.4	0.98734	0.99175	0.99571
8459.9	0.9869	0.99127	0.99557
8465.4	0.98669	0.99087	0.9944
8470.92	0.98606	0.99018	0.99507
8476.39	0.98519	0.98907	0.99494
8481.89	0.98521	0.98794	0.99495
8487.52	0.98453	0.98733	0.99499
8493.09	0.98358	0.98675	0.99565
8498.7	0.98189	0.98637	0.99603

## Sheet: Figure 2d
r	CO9S8-10CYC-default-1	Co9S8-pr-default-1	CoO.dat
0	0.22843	0.07677	0.07278
0.03068	0.22836	0.0784	0.13407
0.06136	0.22867	0.08304	0.2277
0.09204	0.23068	0.08998	0.30947
0.12272	0.23581	0.09832	0.3677
0.1534	0.24473	0.10704	0.39614
0.18408	0.25669	0.11513	0.39168
0.21476	0.26967	0.1216	0.35413
0.24544	0.28097	0.12555	0.28622
0.27612	0.28797	0.12621	0.19372
0.3068	0.28884	0.12314	0.08832
0.33748	0.2831	0.11637	0.06511
0.36816	0.2722	0.10682	0.17419
0.39884	0.26002	0.09686	0.283
0.42951	0.2529	0.09105	0.37337
0.46019	0.25789	0.09513	0.43625
0.49087	0.27866	0.11163	0.46533
0.52155	0.31275	0.13775	0.45697
0.55223	0.35322	0.16879	0.41043
0.58291	0.39197	0.20054	0.32786
0.61359	0.42165	0.22961	0.21435
0.64427	0.43639	0.25329	0.07991
0.67495	0.4325	0.26967	0.08915
0.70563	0.40964	0.27805	0.24841
0.73631	0.3737	0.27971	0.41135
0.76699	0.34264	0.2791	0.57001
0.79767	0.35104	0.28499	0.72254
0.82835	0.42936	0.30933	0.87185
0.85903	0.57361	0.3616	1.02512
0.88971	0.76243	0.44356	1.19185
0.92039	0.97748	0.55055	1.38041
0.95107	1.20469	0.67557	1.59444
0.98175	1.43217	0.81139	1.83069
1.01243	1.64927	0.95098	2.07907
1.04311	1.84654	1.08769	2.32427
1.07379	2.0162	1.21547	2.54804
1.10447	2.1528	1.32933	2.73178
1.13515	2.25411	1.42606	2.85918
1.16583	2.32217	1.50524	2.91927
1.19651	2.36432	1.57045	2.91025
1.22718	2.39395	1.63058	2.84462
1.25786	2.4304	1.7007	2.75585
1.28854	2.49674	1.8012	2.70404
1.31922	2.61498	1.95411	2.7698
1.3499	2.79961	2.17718	3.02264
1.38058	3.05307	2.47886	3.48084
1.41126	3.36583	2.85738	4.10838
1.44194	3.72003	3.30323	4.84404
1.47262	4.09384	3.80237	5.6242
1.5033	4.46475	4.33853	6.39072
1.53398	4.81144	4.89456	7.09206
1.56466	5.11484	5.45311	7.68341
1.59534	5.35876	5.99716	8.12713
1.62602	5.5303	6.51041	8.39358
1.6567	5.62017	6.97777	8.46208
1.68738	5.62289	7.38576	8.32184
1.71806	5.53693	7.72291	7.9725
1.74874	5.36475	7.98017	7.42436
1.77942	5.11268	8.15116	6.69814
1.8101	4.7908	8.23243	5.8243
1.84078	4.41272	8.22352	4.84183
1.87146	3.99534	8.12698	3.79702
1.90214	3.55861	7.94819	2.7425
1.93282	3.12544	7.69515	1.74
1.9635	2.72122	7.37806	0.89043
1.99418	2.37271	7.00882	0.57594
2.02485	2.10427	6.60046	0.982
2.05553	1.93015	6.16644	1.41824
2.08621	1.84568	5.71992	1.73181
2.11689	1.82607	5.27298	1.95788
2.14757	1.8368	4.83587	2.21452
2.17825	1.84607	4.41638	2.66395
2.20893	1.83106	4.01938	3.41996
2.23961	1.77849	3.64664	4.49416
2.27029	1.68284	3.29709	5.83501
2.30097	1.54442	2.96742	7.37288
2.33165	1.36775	2.65302	9.03616
2.36233	1.16035	2.34898	10.7544
2.39301	0.93183	2.05106	12.4589
2.42369	0.69359	1.75643	14.0846
2.45437	0.46	1.46402	15.5709
2.48505	0.25861	1.17472	16.8644
2.51573	0.18814	0.89142	17.9197
2.54641	0.30256	0.61937	18.702
2.57709	0.44916	0.36954	19.1873
2.60777	0.5753	0.18666	19.3638
2.63845	0.66968	0.22835	19.2315
2.66913	0.72933	0.39572	18.8023
2.69981	0.75458	0.56031	18.0986
2.73049	0.74792	0.7009	17.1529
2.76117	0.71344	0.81252	16.0051
2.79185	0.65661	0.89424	14.7014
2.82252	0.58409	0.94728	13.2917
2.8532	0.50384	0.97463	11.8277
2.88388	0.42547	0.98093	10.3609
2.91456	0.36071	0.97236	8.93971
2.94524	0.32218	0.95644	7.6083
2.97592	0.31697	0.94152	6.40374
3.0066	0.33953	0.93567	5.35364
3.03728	0.3762	0.94513	4.47286
3.06796	0.41474	0.97262	3.76015
3.09864	0.44743	1.01678	3.19642
3.12932	0.47012	1.07286	2.74804
3.16	0.48097	1.13422	2.37652
3.19068	0.47957	1.19387	2.05177
3.22136	0.46654	1.24537	1.76437
3.25204	0.44323	1.28337	1.53535
3.28272	0.41169	1.30377	1.41864
3.3134	0.37466	1.3038	1.47243
3.34408	0.33574	1.28195	1.70098
3.37476	0.29955	1.23802	2.05262
3.40544	0.27172	1.17298	2.46951
3.43612	0.25766	1.089	2.91007
3.4668	0.26002	0.98933	3.3472
3.49748	0.27662	0.87832	3.76322
3.52816	0.30188	0.76144	4.14661
3.55884	0.32977	0.64545	4.49019
3.58952	0.35549	0.53874	4.78995
3.62019	0.37566	0.45155	5.04433
3.65087	0.38814	0.39463	5.25354
3.68155	0.3918	0.37363	5.41916
3.71223	0.38632	0.38264	5.54372
3.74291	0.37207	0.40718	5.63047
3.77359	0.34998	0.43329	5.68322
3.80427	0.32142	0.45173	5.70622
3.83495	0.28805	0.45756	5.70417
3.86563	0.25167	0.44887	5.68216
3.89631	0.21402	0.42586	5.64566
3.92699	0.17658	0.39034	5.60035
3.95767	0.14039	0.34546	5.55193
3.98835	0.1059	0.29583	5.50565
4.01903	0.07292	0.24789	5.46583
4.04971	0.04078	0.21038	5.43525
4.08039	0.00941	0.19287	5.41469
4.11107	0.02614	0.19905	5.40274
4.14175	0.06115	0.22196	5.39596
4.17243	0.09799	0.25076	5.38955
4.20311	0.13587	0.27728	5.37844
4.23379	0.17367	0.29677	5.35862
4.26447	0.20993	0.30683	5.32862
4.29515	0.24301	0.30665	5.29091
4.32583	0.27129	0.29659	5.25291
4.35651	0.2933	0.27791	5.22728
4.38719	0.30785	0.25266	5.23103
4.41786	0.31413	0.22367	5.28299
4.44854	0.3118	0.19442	5.39975
4.47922	0.30099	0.16898	5.59108
4.5099	0.28237	0.1514	5.85657
4.54058	0.25705	0.14402	6.18498
4.57126	0.22661	0.14591	6.55627
4.60194	0.19298	0.1537	6.94502
4.63262	0.15844	0.1643	7.3239
4.6633	0.12555	0.17676	7.6664
4.69398	0.09714	0.19252	7.94876
4.72466	0.07611	0.21473	8.15113
4.75534	0.06426	0.24668	8.25827
4.78602	0.0601	0.29026	8.25986
4.8167	0.0596	0.34531	8.1505
4.84738	0.06014	0.40999	7.92945
4.87806	0.06295	0.48151	7.60018
4.90874	0.07234	0.55664	7.16967
4.93942	0.0919	0.63198	6.64763
4.9701	0.12154	0.70416	6.0456
5.00078	0.15896	0.76995	5.37614
5.03146	0.20153	0.82635	4.65206
5.06214	0.24675	0.87074	3.88586
5.09282	0.29233	0.90092	3.08962
5.1235	0.33615	0.91518	2.27568
5.15418	0.37627	0.91241	1.46029
5.18486	0.41103	0.89206	0.6928
5.21553	0.43902	0.85424	0.4866
5.24621	0.4592	0.79961	1.16676
5.27689	0.47084	0.72945	1.9371
5.30757	0.4736	0.64552	2.6917
5.33825	0.46751	0.55004	3.40734
5.36893	0.45295	0.44561	4.06868
5.39961	0.43062	0.33513	4.662
5.43029	0.4015	0.22181	5.17444
5.46097	0.36686	0.11	5.59432
5.49165	0.32817	0.03432	5.91177
5.52233	0.28707	0.11857	6.11927
5.55301	0.24541	0.21513	6.21225
5.58369	0.20522	0.30323	6.18942
5.61437	0.1688	0.38011	6.05303
5.64505	0.13871	0.44427	5.80887
5.67573	0.11757	0.49485	5.46607
5.70641	0.10677	0.53149	5.03676
5.73709	0.10488	0.55435	4.53557
5.76777	0.10798	0.564	3.97899
5.79845	0.11212	0.56144	3.38468
5.82913	0.1147	0.54802	2.77086
5.85981	0.11458	0.52539	2.15576
5.89049	0.11174	0.49545	1.55755
5.92117	0.10707	0.46033	0.99627
5.95185	0.10233	0.42232	0.50896
5.98253	0.09999	0.38386	0.30186
6.0132	0.10255	0.34751	0.57493
6.04388	0.1114	0.31581	0.90345
6.07456	0.12613	0.2911	1.18383
6.10524	0.14509	0.27498	1.40216
6.13592	0.1664	0.2679	1.55656
6.1666	0.18841	0.26884	1.64904
6.19728	0.20981	0.27578	1.68363
6.22796	0.22959	0.28635	1.66568
6.25864	0.24697	0.29842	1.60136
6.28932	0.26139	0.31037	1.4974
6.32	0.27244	0.32108	1.36094
6.35068	0.27989	0.32989	1.19945
6.38136	0.2836	0.33643	1.02103
6.41204	0.28356	0.34055	0.8351
6.44272	0.27988	0.34223	0.65447
6.4734	0.27275	0.34152	0.50072
6.50408	0.26244	0.33849	0.41267
6.53476	0.24933	0.33317	0.42898
6.56544	0.23385	0.32557	0.53053
6.59612	0.21652	0.31563	0.66829
6.6268	0.19796	0.30328	0.81242
6.65748	0.17888	0.28843	0.94921
6.68816	0.16013	0.27104	1.07214
6.71884	0.14274	0.25118	1.17806
6.74952	0.12797	0.22908	1.26569
6.7802	0.11718	0.20526	1.33495
6.81087	0.11153	0.18065	1.38661
6.84155	0.11149	0.15684	1.42211
6.87223	0.11647	0.13637	1.44334
6.90291	0.12513	0.12281	1.45249
6.93359	0.13593	0.11972	1.45195
6.96427	0.14759	0.12797	1.44412
6.99495	0.15915	0.14483	1.43133
7.02563	0.16998	0.1662	1.41568
7.05631	0.17969	0.18866	1.39904
7.08699	0.1881	0.20978	1.38287
7.11767	0.1952	0.2279	1.36831
7.14835	0.2011	0.24189	1.35608
7.17903	0.20603	0.25102	1.34659
7.20971	0.2103	0.25487	1.33999
7.24039	0.21421	0.25329	1.33628
7.27107	0.21808	0.24638	1.33535
7.30175	0.22215	0.23442	1.33706
7.33243	0.22656	0.21791	1.34129
7.36311	0.23134	0.19745	1.34791
7.39379	0.23642	0.17375	1.35676
7.42447	0.24167	0.14758	1.36761
7.45515	0.24695	0.11973	1.38013
7.48583	0.2521	0.09094	1.39379
7.51651	0.25704	0.06191	1.40793
7.54719	0.26176	0.03325	1.42168
7.57787	0.2663	0.00582	1.43396
7.60854	0.27078	0.02149	1.44353
7.63922	0.27535	0.04661	1.44893
7.6699	0.28013	0.07016	1.44847
7.70058	0.28524	0.09204	1.44029
7.73126	0.2907	0.11222	1.42231
7.76194	0.29648	0.13071	1.39233
7.79262	0.3025	0.14751	1.34811
7.8233	0.30861	0.16263	1.28751
7.85398	0.31464	0.17604	1.20869
7.88466	0.32045	0.18768	1.11042
7.91534	0.32589	0.19751	0.99241
7.94602	0.33088	0.20547	0.85594
7.9767	0.33531	0.21149	0.70516
8.00738	0.33914	0.21557	0.55043
8.03806	0.34228	0.21772	0.41844
8.06874	0.34465	0.21799	0.37013
8.09942	0.34613	0.21647	0.45478
8.1301	0.34659	0.21328	0.62798
8.16078	0.34587	0.20857	0.83576
8.19146	0.34383	0.20248	1.05162
8.22214	0.34036	0.19519	1.26147
8.25282	0.33544	0.1869	1.45578
8.2835	0.3291	0.1778	1.62717
8.31418	0.32152	0.16815	1.76981
8.34486	0.31297	0.15828	1.87923
8.37554	0.30382	0.14862	1.95244
8.40621	0.2945	0.13971	1.98796
8.43689	0.28544	0.13221	1.9859
8.46757	0.27703	0.12684	1.94799
8.49825	0.26952	0.12424	1.87747
8.52893	0.26297	0.12475	1.77902
8.55961	0.25728	0.1283	1.65853
8.59029	0.25215	0.13437	1.52287
8.62097	0.24715	0.14217	1.3795
8.65165	0.24184	0.15084	1.23611
8.68233	0.2358	0.15955	1.09996
8.71301	0.22872	0.16764	0.97719
8.74369	0.22042	0.17461	0.87182
8.77437	0.21094	0.18013	0.78495
8.80505	0.20043	0.18408	0.71447
8.83573	0.18923	0.18653	0.65583
8.86641	0.17777	0.18772	0.60375
8.89709	0.16654	0.18804	0.55417
8.92777	0.156	0.18802	0.50578
8.95845	0.14652	0.18828	0.46092
8.98913	0.13829	0.18939	0.42572
9.01981	0.13133	0.19183	0.40855
9.05049	0.12545	0.19589	0.41568
9.08117	0.12031	0.20159	0.44645
9.11185	0.11558	0.2087	0.49333
9.14253	0.11096	0.2168	0.54626
9.17321	0.10626	0.22536	0.59614
9.20388	0.10146	0.23381	0.6359
9.23456	0.09666	0.24165	0.66049
9.26524	0.09204	0.24844	0.66663
9.29592	0.08784	0.25388	0.65263
9.3266	0.08423	0.25779	0.61818
9.35728	0.0813	0.26013	0.56424
9.38796	0.07901	0.26097	0.49298
9.41864	0.0772	0.26048	0.40773
9.44932	0.07571	0.2589	0.31335
9.48	0.07438	0.2565	0.21802
9.51068	0.07315	0.25352	0.14215
9.54136	0.07211	0.25016	0.13647
9.57204	0.07143	0.2465	0.20386
9.60272	0.07137	0.24252	0.29075
9.6334	0.07215	0.23807	0.37511
9.66408	0.07385	0.23291	0.44941
9.69476	0.07638	0.22673	0.5101
9.72544	0.07951	0.21924	0.5553
9.75612	0.08289	0.2102	0.58422
9.7868	0.08618	0.19946	0.597
9.81748	0.08914	0.18708	0.59457
9.84816	0.09163	0.17328	0.57864
9.87884	0.0937	0.15859	0.55169
9.90952	0.09553	0.14384	0.51696
9.9402	0.09746	0.1302	0.47852
9.97088	0.09987	0.11919	0.44122

## Sheet: Figure 2e
r	10c-CoS	CoS	CoO
0	0.41043	0.20665	0.14817
0.03068	0.39545	0.20036	0.16216
0.06136	0.35177	0.182	0.19361
0.09204	0.2834	0.1531	0.22529
0.12272	0.19812	0.11684	0.24576
0.1534	0.11555	0.0804	0.24934
0.18408	0.10658	0.06395	0.23506
0.21476	0.18809	0.08752	0.20714
0.24544	0.28309	0.12985	0.17744
0.27612	0.36655	0.17288	0.1676
0.3068	0.42878	0.20914	0.194
0.33748	0.46427	0.23429	0.24605
0.36816	0.4703	0.24529	0.30333
0.39884	0.44693	0.24018	0.35146
0.42951	0.39705	0.21824	0.38256
0.46019	0.32672	0.1807	0.39506
0.49087	0.24617	0.13301	0.39577
0.52155	0.17375	0.09568	0.40279
0.55223	0.14332	0.11642	0.44258
0.58291	0.17218	0.18917	0.53317
0.61359	0.22462	0.27828	0.67088
0.64427	0.27559	0.36823	0.83873
0.67495	0.32582	0.45002	1.0177
0.70563	0.39391	0.51629	1.19046
0.73631	0.50566	0.56074	1.34228
0.76699	0.67741	0.57834	1.46181
0.79767	0.90982	0.56616	1.54235
0.82835	1.19356	0.52488	1.58355
0.85903	1.51431	0.46213	1.5934
0.88971	1.85481	0.40057	1.58984
0.92039	2.19557	0.38838	1.60029
0.95107	2.51568	0.4722	1.65554
0.98175	2.79376	0.64117	1.77711
1.01243	3.00914	0.85843	1.96599
1.04311	3.14336	1.09622	2.20305
1.07379	3.18191	1.33473	2.45854
1.10447	3.11654	1.5578	2.70152
1.13515	2.9486	1.75155	2.90553
1.16583	2.69496	1.90457	3.05207
1.19651	2.39958	2.00908	3.13379
1.22718	2.15344	2.06275	3.15827
1.25786	2.10298	2.07143	3.1523
1.28854	2.37173	2.05294	3.16446
1.31922	2.94289	2.04095	3.2596
1.3499	3.71035	2.08485	3.49814
1.38058	4.57583	2.23763	3.90774
1.41126	5.46752	2.53216	4.47188
1.44194	6.33094	2.96717	5.14314
1.47262	7.12199	3.51598	5.86235
1.5033	7.80415	4.14247	6.57032
1.53398	8.34765	4.81016	7.21269
1.56466	8.72971	5.48503	7.74191
1.59534	8.93494	6.13593	8.11846
1.62602	8.9557	6.7347	8.31203
1.6567	8.79229	7.25645	8.30257
1.68738	8.45279	7.67997	8.08116
1.71806	7.95263	7.9882	7.65056
1.74874	7.31385	8.16875	7.02531
1.77942	6.56404	8.21422	6.23146
1.8101	5.73513	8.12239	5.30602
1.84078	4.86207	7.89624	4.29653
1.87146	3.98161	7.54372	3.26237
1.90214	3.1315	7.07732	2.28293
1.93282	2.35084	6.51349	1.49328
1.9635	1.68303	5.87188	1.1602
1.99418	1.18329	5.17443	1.38385
2.02485	0.91564	4.44445	1.78521
2.05553	0.8749	3.70565	2.12818
2.08621	0.93214	2.98131	2.37378
2.11689	0.9707	2.29365	2.58346
2.14757	0.946	1.66393	2.89008
2.17825	0.85855	1.1145	3.44302
2.20893	0.73975	0.6789	4.32186
2.23961	0.65626	0.43762	5.51214
2.27029	0.69295	0.46828	6.94909
2.30097	0.86374	0.6092	8.55473
2.33165	1.10527	0.7259	10.251
2.36233	1.35834	0.78764	11.9627
2.39301	1.58597	0.79426	13.6189
2.42369	1.76525	0.75507	15.1541
2.45437	1.88232	0.68343	16.5101
2.48505	1.93015	0.59486	17.6378
2.51573	1.90768	0.50576	18.4983
2.54641	1.81905	0.43156	19.0648
2.57709	1.67297	0.38227	19.3229
2.60777	1.48209	0.35674	19.2706
2.63845	1.26229	0.34283	18.9186
2.66913	1.03241	0.3261	18.2885
2.69981	0.81446	0.29772	17.4124
2.73049	0.63454	0.25808	16.3303
2.76117	0.52031	0.22115	15.0887
2.79185	0.4834	0.21862	13.7377
2.82252	0.49897	0.27412	12.3293
2.8532	0.52699	0.37214	10.9143
2.88388	0.54224	0.48803	9.54056
2.91456	0.53786	0.60517	8.24986
2.94524	0.52091	0.71228	7.07574
2.97592	0.50887	0.80096	6.0407
3.0066	0.52323	0.86493	5.15364
3.03728	0.57646	0.89984	4.40839
3.06796	0.66317	0.90329	3.78469
3.09864	0.7666	0.87485	3.25295
3.12932	0.86899	0.81614	2.78221
3.16	0.956	0.73092	2.34923
3.19068	1.01745	0.62544	1.94725
3.22136	1.04712	0.50963	1.59611
3.25204	1.04253	0.40041	1.3551
3.28272	1.00478	0.32826	1.31271
3.3134	0.93851	0.32999	1.50106
3.34408	0.852	0.40248	1.85184
3.37476	0.75735	0.50736	2.28156
3.40544	0.67061	0.61611	2.7369
3.43612	0.61002	0.71404	3.18747
3.4668	0.58945	0.79338	3.61534
3.49748	0.60899	0.85004	4.00954
3.52816	0.65428	0.88226	4.36351
3.55884	0.70656	0.89015	4.67372
3.58952	0.75076	0.87544	4.93876
3.62019	0.77726	0.84141	5.15885
3.65087	0.78106	0.79275	5.33539
3.68155	0.76073	0.73562	5.47076
3.71223	0.71745	0.67742	5.56815
3.74291	0.65434	0.62644	5.6316
3.77359	0.57584	0.59049	5.66597
3.80427	0.48718	0.57466	5.67699
3.83495	0.39385	0.57903	5.67122
3.86563	0.30118	0.59857	5.65582
3.89631	0.2139	0.62543	5.63815
3.92699	0.13586	0.65174	5.62507
3.95767	0.06984	0.67111	5.62212
3.98835	0.01752	0.67903	5.63264
4.01903	0.02198	0.67275	5.657
4.04971	0.0479	0.65107	5.69237
4.08039	0.06309	0.61407	5.733
4.11107	0.07007	0.56294	5.771
4.14175	0.07174	0.49989	5.79771
4.17243	0.0708	0.4281	5.80522
4.20311	0.06941	0.352	5.78799
4.23379	0.06938	0.27802	5.7444
4.26447	0.0731	0.21664	5.67806
4.29515	0.08394	0.18422	5.59872
4.32583	0.10485	0.19261	5.52243
4.35651	0.13651	0.23074	5.47048
4.38719	0.17751	0.279	5.46648
4.41786	0.22536	0.32524	5.53166
4.44854	0.27705	0.36346	5.67929
4.47922	0.32933	0.39074	5.91056
4.5099	0.37884	0.40579	6.21382
4.54058	0.42241	0.40836	6.56724
4.57126	0.45723	0.39894	6.94327
4.60194	0.48114	0.37861	7.31282
4.63262	0.49276	0.34888	7.64841
4.6633	0.49173	0.31165	7.92598
4.69398	0.4788	0.26907	8.12594
4.72466	0.45595	0.22359	8.23352
4.75534	0.42645	0.17807	8.23881
4.78602	0.39478	0.13627	8.13653
4.8167	0.36628	0.10401	7.92555
4.84738	0.34623	0.08971	7.60835
4.87806	0.33798	0.09692	7.19036
4.90874	0.34132	0.11731	6.67923
4.93942	0.35248	0.14155	6.08419
4.9701	0.36599	0.16517	5.41547
5.00078	0.37659	0.18664	4.68382
5.03146	0.38033	0.20589	3.90037
5.06214	0.37474	0.22356	3.07663
5.09282	0.35878	0.24065	2.22525
5.1235	0.33257	0.25826	1.3637
5.15418	0.29725	0.27732	0.55109
5.18486	0.2547	0.29848	0.56321
5.21553	0.20743	0.32189	1.35899
5.24621	0.15844	0.34725	2.17926
5.27689	0.11148	0.37383	2.96512
5.30757	0.0724	0.40058	3.69627
5.33825	0.05309	0.42622	4.35706
5.36893	0.06147	0.44935	4.93365
5.39961	0.08047	0.46851	5.41391
5.43029	0.09687	0.4823	5.78783
5.46097	0.10669	0.4894	6.04792
5.49165	0.10906	0.48865	6.18968
5.52233	0.10425	0.47913	6.21186
5.55301	0.09313	0.46018	6.11661
5.58369	0.07681	0.43149	5.90949
5.61437	0.05647	0.39308	5.59928
5.64505	0.03316	0.3454	5.19767
5.67573	0.00781	0.28926	4.71878
5.70641	0.01932	0.22591	4.17867
5.73709	0.04757	0.15705	3.59473
5.76777	0.077	0.08541	2.9851
5.79845	0.10754	0.02746	2.36836
5.82913	0.139	0.07555	1.76357
5.85981	0.17102	0.14682	1.1925
5.89049	0.203	0.21565	0.69234
5.92117	0.23415	0.27897	0.4019
5.95185	0.2637	0.33496	0.56086
5.98253	0.29103	0.38238	0.87899
6.0132	0.31601	0.4205	1.17361
6.04388	0.33924	0.44908	1.41168
6.07456	0.36229	0.46846	1.58595
6.10524	0.38783	0.47948	1.69617
6.13592	0.41938	0.48348	1.74533
6.1666	0.46061	0.48219	1.73842
6.19728	0.51451	0.47758	1.68177
6.22796	0.58256	0.47167	1.58265
6.25864	0.66454	0.46629	1.44899
6.28932	0.75881	0.46283	1.28915
6.32	0.86274	0.46215	1.11203
6.35068	0.97318	0.46453	0.9274
6.38136	1.08672	0.46982	0.74714
6.41204	1.19992	0.47767	0.5882
6.44272	1.30946	0.48778	0.47754
6.4734	1.41227	0.50004	0.44771
6.50408	1.5056	0.51451	0.50269
6.53476	1.58708	0.53136	0.60836
6.56544	1.6548	0.55066	0.73208
6.59612	1.70731	0.57218	0.85635
6.6268	1.74367	0.59528	0.97299
6.65748	1.7634	0.61885	1.0783
6.68816	1.76649	0.64141	1.17083
6.71884	1.75335	0.66125	1.25033
6.74952	1.72478	0.67661	1.31725
6.7802	1.68191	0.68587	1.37244
6.81087	1.6262	0.68772	1.41692
6.84155	1.55934	0.68129	1.45179
6.87223	1.48327	0.66622	1.47813
6.90291	1.40015	0.64276	1.49692
6.93359	1.31231	0.61177	1.50904
6.96427	1.22226	0.57475	1.51525
6.99495	1.13263	0.5338	1.51622
7.02563	1.04614	0.49156	1.51258
7.05631	0.96542	0.4511	1.5049
7.08699	0.89291	0.41561	1.4938
7.11767	0.83053	0.38787	1.47997
7.14835	0.77941	0.36955	1.46416
7.17903	0.7396	0.36055	1.44726
7.20971	0.71004	0.35898	1.43024
7.24039	0.68868	0.36179	1.41415
7.27107	0.67297	0.36575	1.40005
7.30175	0.66035	0.36814	1.38894
7.33243	0.64865	0.36708	1.38168
7.36311	0.63638	0.36159	1.3789
7.39379	0.62284	0.35145	1.38087
7.42447	0.60801	0.33714	1.38747
7.45515	0.59246	0.31962	1.3981
7.48583	0.57716	0.30024	1.41166
7.51651	0.56317	0.28052	1.42652
7.54719	0.55141	0.26198	1.44057
7.57787	0.54241	0.24592	1.45127
7.60854	0.53617	0.23309	1.45575
7.63922	0.5321	0.22362	1.45093
7.6699	0.52922	0.21693	1.43368
7.70058	0.52628	0.21202	1.40101
7.73126	0.52205	0.20773	1.35028
7.76194	0.51546	0.20303	1.27941
7.79262	0.50571	0.19723	1.18721
7.8233	0.4924	0.18999	1.0737
7.85398	0.47542	0.18134	0.94061
7.88466	0.455	0.1716	0.7925
7.91534	0.43161	0.1613	0.63931
7.94602	0.40589	0.15105	0.50307
7.9767	0.37857	0.14147	0.42981
8.00738	0.35039	0.133	0.47038
8.03806	0.32205	0.12585	0.60935
8.06874	0.29418	0.11996	0.79541
8.09942	0.26726	0.11504	0.99579
8.1301	0.24166	0.1107	1.19311
8.16078	0.21763	0.10657	1.37671
8.19146	0.19535	0.10246	1.53913
8.22214	0.17495	0.09838	1.67494
8.25282	0.15656	0.09458	1.78035
8.2835	0.14033	0.09149	1.85311
8.31418	0.12646	0.0896	1.89249
8.34486	0.11515	0.08937	1.89927
8.37554	0.10659	0.09107	1.8756
8.40621	0.10088	0.09471	1.82494
8.43689	0.09793	0.10019	1.75178
8.46757	0.0975	0.10733	1.6614
8.49825	0.09919	0.11604	1.55945
8.52893	0.10258	0.12633	1.45156
8.55961	0.10725	0.13828	1.34278
8.59029	0.11288	0.15193	1.2371
8.62097	0.11922	0.16723	1.13699
8.65165	0.12609	0.18398	1.04324
8.68233	0.13335	0.20179	0.955
8.71301	0.14086	0.22011	0.87034
8.74369	0.1485	0.23828	0.78701
8.77437	0.15614	0.25561	0.70334
8.80505	0.16362	0.2714	0.61915
8.83573	0.17073	0.28503	0.53665
8.86641	0.17725	0.29599	0.46145
8.89709	0.18294	0.30392	0.40342
8.92777	0.18753	0.30863	0.37502
8.95845	0.19081	0.3101	0.38374
8.98913	0.19258	0.30851	0.4241
9.01981	0.19277	0.30416	0.482
9.05049	0.1914	0.29746	0.54381
9.08117	0.18867	0.28888	0.59968
9.11185	0.18497	0.27889	0.64308
9.14253	0.18085	0.26792	0.6698
9.17321	0.17704	0.25626	0.67745
9.20388	0.17435	0.24411	0.66505
9.23456	0.17351	0.23152	0.63286
9.26524	0.17502	0.21846	0.5823
9.29592	0.17901	0.20487	0.5159
9.3266	0.18516	0.19071	0.43738
9.35728	0.1928	0.17607	0.35221
9.38796	0.20107	0.16121	0.2693
9.41864	0.20905	0.14664	0.20591
9.44932	0.21589	0.1331	0.19039
9.48	0.22088	0.12158	0.23105
9.51068	0.22347	0.11313	0.30026
9.54136	0.2233	0.10855	0.37502
9.57204	0.22014	0.10796	0.4445
9.60272	0.21396	0.11068	0.50341
9.6334	0.20483	0.11544	0.54893
9.66408	0.19297	0.12089	0.5796
9.69476	0.17867	0.12585	0.59496
9.72544	0.16232	0.12947	0.59536
9.75612	0.14437	0.13121	0.5819
9.7868	0.12536	0.1308	0.55631
9.81748	0.10591	0.12824	0.52102
9.84816	0.08683	0.12367	0.4791
9.87884	0.06924	0.11744	0.43431
9.90952	0.05494	0.11	0.39119
9.9402	0.04665	0.1019	0.35483
9.97088	0.0465	0.09377	0.33027

## Sheet: Figure 2f
r	10c-CoS2	CoS2	CoO
0	0.01623	0.01314	0.14817
0.03068	0.13117	0.09961	0.16216
0.06136	0.25189	0.19074	0.19361
0.09204	0.35559	0.26828	0.22529
0.12272	0.43481	0.32626	0.24576
0.1534	0.48385	0.36024	0.24934
0.18408	0.49908	0.36744	0.23506
0.21476	0.4791	0.34698	0.20714
0.24544	0.42494	0.29997	0.17744
0.27612	0.34	0.22955	0.1676
0.3068	0.23024	0.14114	0.194
0.33748	0.10642	0.04868	0.24605
0.36816	0.06475	0.08317	0.30333
0.39884	0.191	0.18547	0.35146
0.42951	0.32031	0.28109	0.38256
0.46019	0.43299	0.35994	0.39506
0.49087	0.51983	0.4151	0.39577
0.52155	0.57386	0.4414	0.40279
0.55223	0.59032	0.43557	0.44258
0.58291	0.56685	0.39653	0.53317
0.61359	0.50375	0.32554	0.67088
0.64427	0.40446	0.22655	0.83873
0.67495	0.27715	0.10876	1.0177
0.70563	0.14899	0.06691	1.19046
0.73631	0.15756	0.20011	1.34228
0.76699	0.31731	0.3463	1.46181
0.79767	0.50358	0.48529	1.54235
0.82835	0.68944	0.60875	1.58355
0.85903	0.86548	0.7116	1.5934
0.88971	1.02723	0.79262	1.58984
0.92039	1.17388	0.85552	1.60029
0.95107	1.30806	0.90976	1.65554
0.98175	1.43522	0.96982	1.77711
1.01243	1.56234	1.05166	1.96599
1.04311	1.69593	1.16666	2.20305
1.07379	1.84003	1.3166	2.45854
1.10447	1.99485	1.4933	2.70152
1.13515	2.15668	1.6821	2.90553
1.16583	2.3191	1.86599	3.05207
1.19651	2.47506	2.02886	3.13379
1.22718	2.61925	2.15811	3.15827
1.25786	2.75057	2.24725	3.1523
1.28854	2.87422	2.29918	3.16446
1.31922	3.00297	2.33003	3.2596
1.3499	3.15675	2.3726	3.49814
1.38058	3.35953	2.4751	3.90774
1.41126	3.63334	2.6891	4.47188
1.44194	3.99163	3.0485	5.14314
1.47262	4.43506	3.55643	5.86235
1.5033	4.95158	4.19036	6.57032
1.53398	5.51956	4.91513	7.21269
1.56466	6.11165	5.69203	7.74191
1.59534	6.69814	6.48282	8.11846
1.62602	7.24931	7.25114	8.31203
1.6567	7.73722	7.96338	8.30257
1.68738	8.13707	8.58928	8.08116
1.71806	8.42822	9.10283	7.65056
1.74874	8.59512	9.48295	7.02531
1.77942	8.62788	9.7142	6.23146
1.8101	8.52269	9.78732	5.30602
1.84078	8.28195	9.69945	4.29653
1.87146	7.91412	9.45419	3.26237
1.90214	7.43331	9.06132	2.28293
1.93282	6.85864	8.53625	1.49328
1.9635	6.21337	7.89924	1.1602
1.99418	5.52391	7.17438	1.38385
2.02485	4.81877	6.38849	1.78521
2.05553	4.12735	5.56981	2.12818
2.08621	3.4788	4.7468	2.37378
2.11689	2.90041	3.94692	2.58346
2.14757	2.41514	3.19563	2.89008
2.17825	2.03709	2.51558	3.44302
2.20893	1.76527	1.92611	4.32186
2.23961	1.57995	1.44279	5.51214
2.27029	1.44818	1.07614	6.94909
2.30097	1.3369	0.8268	8.55473
2.33165	1.22378	0.67635	10.251
2.36233	1.10069	0.58587	11.9627
2.39301	0.97239	0.51498	13.6189
2.42369	0.85338	0.44144	15.1541
2.45437	0.76288	0.36534	16.5101
2.48505	0.71513	0.30807	17.6378
2.51573	0.70763	0.30464	18.4983
2.54641	0.72018	0.36551	19.0648
2.57709	0.72707	0.46417	19.3229
2.60777	0.70767	0.57579	19.2706
2.63845	0.64945	0.68916	18.9186
2.66913	0.5474	0.80188	18.2885
2.69981	0.40305	0.91593	17.4124
2.73049	0.22623	1.03437	16.3303
2.76117	0.09291	1.15878	15.0887
2.79185	0.25974	1.28757	13.7377
2.82252	0.49034	1.41555	12.3293
2.8532	0.71786	1.53464	10.9143
2.88388	0.92521	1.63506	9.54056
2.91456	1.09968	1.70674	8.24986
2.94524	1.23128	1.74056	7.07574
2.97592	1.31302	1.72939	6.0407
3.0066	1.34139	1.66898	5.15364
3.03728	1.31688	1.55883	4.40839
3.06796	1.2445	1.40331	3.78469
3.09864	1.13465	1.21367	3.25295
3.12932	1.00483	1.01282	2.78221
3.16	0.88213	0.84527	2.34923
3.19068	0.80385	0.78338	1.94725
3.22136	0.80467	0.87928	1.59611
3.25204	0.8889	1.0993	1.3551
3.28272	1.02743	1.37748	1.31271
3.3134	1.18448	1.66803	1.50106
3.34408	1.33317	1.94357	1.85184
3.37476	1.45604	2.18663	2.28156
3.40544	1.54246	2.38546	2.7369
3.43612	1.58684	2.53233	3.18747
3.4668	1.58744	2.62281	3.61534
3.49748	1.54575	2.65538	4.00954
3.52816	1.46588	2.63107	4.36351
3.55884	1.35409	2.5532	4.67372
3.58952	1.21829	2.42698	4.93876
3.62019	1.06759	2.25913	5.15885
3.65087	0.91201	2.05748	5.33539
3.68155	0.7622	1.83054	5.47076
3.71223	0.62925	1.58713	5.56815
3.74291	0.52411	1.33599	5.6316
3.77359	0.45498	1.08553	5.66597
3.80427	0.42229	0.84361	5.67699
3.83495	0.41616	0.61755	5.67122
3.86563	0.422	0.41474	5.65582
3.89631	0.42796	0.24565	5.63815
3.92699	0.42755	0.14017	5.62507
3.95767	0.41861	0.1537	5.62212
3.98835	0.40181	0.22234	5.63264
4.01903	0.37933	0.28232	5.657
4.04971	0.35391	0.32161	5.69237
4.08039	0.32815	0.34036	5.733
4.11107	0.30389	0.34277	5.771
4.14175	0.28194	0.33575	5.79771
4.17243	0.26203	0.32845	5.80522
4.20311	0.24328	0.33087	5.78799
4.23379	0.22474	0.35025	5.7444
4.26447	0.20604	0.38748	5.67806
4.29515	0.18778	0.43769	5.59872
4.32583	0.17184	0.49367	5.52243
4.35651	0.16121	0.54862	5.47048
4.38719	0.15907	0.59708	5.46648
4.41786	0.16695	0.63503	5.53166
4.44854	0.18361	0.65975	5.67929
4.47922	0.20603	0.66968	5.91056
4.5099	0.23098	0.6643	6.21382
4.54058	0.25585	0.64404	6.56724
4.57126	0.27877	0.61013	6.94327
4.60194	0.29847	0.56444	7.31282
4.63262	0.31416	0.50937	7.64841
4.6633	0.32542	0.44764	7.92598
4.69398	0.33218	0.38215	8.12594
4.72466	0.33462	0.3158	8.23352
4.75534	0.33317	0.25136	8.23881
4.78602	0.32848	0.19137	8.13653
4.8167	0.32139	0.13826	7.92555
4.84738	0.31287	0.0948	7.60835
4.87806	0.30397	0.06578	7.19036
4.90874	0.29577	0.05834	6.67923
4.93942	0.28925	0.07057	6.08419
4.9701	0.28526	0.09196	5.41547
5.00078	0.2844	0.11776	4.68382
5.03146	0.28701	0.14751	3.90037
5.06214	0.29312	0.1816	3.07663
5.09282	0.30248	0.22007	2.22525
5.1235	0.3145	0.26237	1.3637
5.15418	0.32834	0.30747	0.55109
5.18486	0.34287	0.354	0.56321
5.21553	0.35671	0.4004	1.35899
5.24621	0.36836	0.44503	2.17926
5.27689	0.37621	0.4862	2.96512
5.30757	0.37871	0.52222	3.69627
5.33825	0.3745	0.5515	4.35706
5.36893	0.36246	0.5725	4.93365
5.39961	0.34194	0.58389	5.41391
5.43029	0.3128	0.58452	5.78783
5.46097	0.2756	0.57354	6.04792
5.49165	0.23183	0.55042	6.18968
5.52233	0.18451	0.51499	6.21186
5.55301	0.13997	0.46753	6.11661
5.58369	0.11211	0.4087	5.90949
5.61437	0.11907	0.33963	5.59928
5.64505	0.15616	0.26183	5.19767
5.67573	0.20461	0.17724	4.71878
5.70641	0.25332	0.08859	4.17867
5.73709	0.29685	0.02124	3.59473
5.76777	0.33215	0.10096	2.9851
5.79845	0.3574	0.19054	2.36836
5.82913	0.37171	0.27641	1.76357
5.85981	0.37495	0.35613	1.1925
5.89049	0.36781	0.42793	0.69234
5.92117	0.35166	0.49055	0.4019
5.95185	0.32855	0.54321	0.56086
5.98253	0.30114	0.58567	0.87899
6.0132	0.27247	0.61824	1.17361
6.04388	0.24565	0.6417	1.41168
6.07456	0.22324	0.6573	1.58595
6.10524	0.2064	0.66661	1.69617
6.13592	0.19424	0.67138	1.74533
6.1666	0.18403	0.67331	1.73842
6.19728	0.17219	0.6739	1.68177
6.22796	0.15546	0.6742	1.58265
6.25864	0.13156	0.67474	1.44899
6.28932	0.09969	0.67551	1.28915
6.32	0.06215	0.67607	1.11203
6.35068	0.03952	0.67573	0.9274
6.38136	0.07588	0.67379	0.74714
6.41204	0.13741	0.66976	0.5882
6.44272	0.20625	0.66356	0.47754
6.4734	0.27764	0.65559	0.44771
6.50408	0.34839	0.64679	0.50269
6.53476	0.41565	0.63851	0.60836
6.56544	0.4768	0.63236	0.73208
6.59612	0.52951	0.62987	0.85635
6.6268	0.57182	0.63213	0.97299
6.65748	0.60223	0.63945	1.0783
6.68816	0.61979	0.65121	1.17083
6.71884	0.62414	0.66593	1.25033
6.74952	0.6156	0.68148	1.31725
6.7802	0.59516	0.69544	1.37244
6.81087	0.56459	0.70541	1.41692
6.84155	0.52645	0.70922	1.45179
6.87223	0.48418	0.70514	1.47813
6.90291	0.44212	0.692	1.49692
6.93359	0.40544	0.66919	1.50904
6.96427	0.37946	0.63675	1.51525
6.99495	0.36816	0.5954	1.51622
7.02563	0.37238	0.54656	1.51258
7.05631	0.38926	0.49247	1.5049
7.08699	0.41371	0.43631	1.4938
7.11767	0.44041	0.38254	1.47997
7.14835	0.465	0.3371	1.46416
7.17903	0.48434	0.30703	1.44726
7.20971	0.49643	0.29805	1.43024
7.24039	0.50024	0.31075	1.41415
7.27107	0.49546	0.33981	1.40005
7.30175	0.48239	0.37765	1.38894
7.33243	0.46181	0.41774	1.38168
7.36311	0.43482	0.45554	1.3789
7.39379	0.40283	0.48809	1.38087
7.42447	0.36737	0.51363	1.38747
7.45515	0.3301	0.5312	1.3981
7.48583	0.29272	0.54044	1.41166
7.51651	0.25694	0.54147	1.42652
7.54719	0.22449	0.53472	1.44057
7.57787	0.19701	0.52087	1.45127
7.60854	0.17591	0.50077	1.45575
7.63922	0.16199	0.47536	1.45093
7.6699	0.15502	0.44564	1.43368
7.70058	0.15362	0.41261	1.40101
7.73126	0.15573	0.37721	1.35028
7.76194	0.15921	0.34036	1.27941
7.79262	0.16233	0.30291	1.18721
7.8233	0.16379	0.26568	1.0737
7.85398	0.16276	0.22944	0.94061
7.88466	0.15872	0.19503	0.7925
7.91534	0.15146	0.16338	0.63931
7.94602	0.14103	0.13562	0.50307
7.9767	0.12774	0.11323	0.42981
8.00738	0.11222	0.09792	0.47038
8.03806	0.09549	0.09091	0.60935
8.06874	0.07922	0.09169	0.79541
8.09942	0.06613	0.09792	0.99579
8.1301	0.05997	0.10684	1.19311
8.16078	0.06312	0.11643	1.37671
8.19146	0.07368	0.12546	1.53913
8.22214	0.08772	0.13334	1.67494
8.25282	0.10228	0.1398	1.78035
8.2835	0.11568	0.14482	1.85311
8.31418	0.12701	0.1485	1.89249
8.34486	0.13588	0.15102	1.89927
8.37554	0.14225	0.1526	1.8756
8.40621	0.14633	0.15348	1.82494
8.43689	0.14856	0.15392	1.75178
8.46757	0.14952	0.15418	1.6614
8.49825	0.14982	0.15454	1.55945
8.52893	0.15003	0.15523	1.45156
8.55961	0.15059	0.15648	1.34278
8.59029	0.1517	0.15842	1.2371
8.62097	0.15332	0.16108	1.13699
8.65165	0.15517	0.16436	1.04324
8.68233	0.15687	0.16805	0.955
8.71301	0.15798	0.17178	0.87034
8.74369	0.1581	0.17512	0.78701
8.77437	0.15691	0.17762	0.70334
8.80505	0.15421	0.17881	0.61915
8.83573	0.14991	0.17829	0.53665
8.86641	0.14405	0.17573	0.46145
8.89709	0.13674	0.17095	0.40342
8.92777	0.12815	0.16384	0.37502
8.95845	0.11852	0.15448	0.38374
8.98913	0.1081	0.14306	0.4241
9.01981	0.09719	0.12992	0.482
9.05049	0.08609	0.11551	0.54381
9.08117	0.07517	0.10043	0.59968
9.11185	0.06489	0.08541	0.64308
9.14253	0.0558	0.07135	0.6698
9.17321	0.0486	0.05934	0.67745
9.20388	0.04398	0.05061	0.66505
9.23456	0.04226	0.04614	0.63286
9.26524	0.04303	0.0458	0.5823
9.29592	0.04524	0.04822	0.5159
9.3266	0.04775	0.0517	0.43738
9.35728	0.04964	0.055	0.35221
9.38796	0.05026	0.05744	0.2693
9.41864	0.04926	0.05875	0.20591
9.44932	0.04654	0.05895	0.19039
9.48	0.0423	0.0582	0.23105
9.51068	0.03725	0.05682	0.30026
9.54136	0.03296	0.05517	0.37502
9.57204	0.03208	0.05364	0.4445
9.60272	0.03683	0.0526	0.50341
9.6334	0.04676	0.05237	0.54893
9.66408	0.05994	0.05312	0.5796
9.69476	0.07479	0.05494	0.59496
9.72544	0.09026	0.05778	0.59536
9.75612	0.1056	0.06152	0.5819
9.7868	0.12025	0.06603	0.55631
9.81748	0.13379	0.07116	0.52102
9.84816	0.14589	0.07676	0.4791
9.87884	0.15634	0.0827	0.43431
9.90952	0.16504	0.08883	0.39119
9.9402	0.17192	0.09498	0.35483
9.97088	0.17704	0.10101	0.33027

## Sheet: Figure 3a
CoS2		CoS1.097		Co9S8
Angle	PSD	Angle	PSD	Angle	PSD
18	7905.93	18	8373.88	18	6211.53
18.02	8066.1	18.01	8495.13	18.02	5508.15
18.04	7685.1	18.02	8365.7	18.04	5479.49
18.06	7220.58	18.03	8115.78	18.06	6338.77
18.08	8067.25	18.04	8026.04	18.08	6163.83
18.1	8146.99	18.05	8184.62	18.1	6353.13
18.12	7960.91	18.06	8138.75	18.12	5878.97
18.14	8039.41	18.07	8426.37	18.14	6121.98
18.16	7892.42	18.08	8072.55	18.16	5818.04
18.18	7755.35	18.09	8186	18.18	6337.58
18.2	8027.2	18.1	8273.72	18.2	6424.55
18.22	7533.65	18.11	8513.49	18.22	5973.68
18.24	7978	18.12	8750.93	18.24	6143.46
18.26	8474.23	18.13	8405.96	18.26	6238.14
18.28	8110.79	18.14	8291.14	18.28	6005.73
18.3	8206.47	18.15	8064.18	18.3	5836.36
18.32	8137.92	18.16	8103.16	18.32	5751.63
18.34	7697.79	18.17	8238.54	18.34	6296.91
18.36	8356.06	18.18	8053.27	18.36	6148.78
18.38	7983.28	18.19	8308.28	18.38	6343.12
18.4	8022.8	18.2	8397.67	18.4	6266.58
18.42	7936.42	18.21	8056.28	18.42	6290.17
18.44	8342.42	18.22	8249.15	18.44	6418.98
18.46	8374	18.23	8149.06	18.46	6108.78
18.48	8129.98	18.24	8214.96	18.48	6382.3
18.5	8232.07	18.25	7937.82	18.5	6392.76
18.52	8762.54	18.26	7996.14	18.52	6703.02
18.54	7968.72	18.27	7991.6	18.54	5855.52
18.56	8659.93	18.28	8256.77	18.56	6287.98
18.58	8129.98	18.29	8041.52	18.58	6512.11
18.6	8578.76	18.3	8373.04	18.6	6463.41
18.62	8472.35	18.31	7994.11	18.62	6682.73
18.64	8342.87	18.32	8118	18.64	6914.63
18.66	8241.03	18.33	8221.4	18.66	6916.29
18.68	8729.53	18.34	8549.33	18.68	6753.69
18.7	8221.03	18.35	7937.48	18.7	6725.62
18.72	8349.85	18.36	7883.61	18.72	6523.28
18.74	8242.53	18.37	8092.64	18.74	6433.48
18.76	8819.35	18.38	8662.17	18.76	6076.19
18.78	8553.98	18.39	8670.45	18.78	6551.61
18.8	8674.97	18.4	7921.95	18.8	6355.85
18.82	8750.36	18.41	7968.4	18.82	6979.54
18.84	8958.32	18.42	8331.18	18.84	6303.32
18.86	8347.23	18.43	8138.29	18.86	6513.55
18.88	8894.08	18.44	8574.39	18.88	6253.7
18.9	8306.37	18.45	8106.89	18.9	6574.52
18.92	8669.73	18.46	8000.13	18.92	6804.19
18.94	8165.01	18.47	7987.7	18.94	6311.56
18.96	8881.26	18.48	8148.12	18.96	6975.56
18.98	9091.42	18.49	8270.34	18.98	6533.84
19	9029.21	18.5	8115.09	19	6567.48
19.02	8343.7	18.51	7855.08	19.02	6607
19.04	8365.42	18.52	8226.66	19.04	6677.33
19.06	8960.98	18.53	7590.12	19.06	6465.11
19.08	8561.12	18.54	8142.17	19.08	6701.67
19.1	8392.15	18.55	8562.5	19.1	7311.57
19.12	8775.68	18.56	8470.82	19.12	6947.15
19.14	9122.51	18.57	8373.39	19.14	6371.45
19.16	8853.33	18.58	8461.44	19.16	6720.09
19.18	8584.13	18.59	8591.6	19.18	6553.97
19.2	8686.46	18.6	8424.19	19.2	6645.98
19.22	8559.01	18.61	8360.82	19.22	6770.63
19.24	8941.72	18.62	8583.6	19.24	6549.85
19.26	8572.53	18.63	8338.27	19.26	6659.54
19.28	8661.82	18.64	8123.4	19.28	6878.95
19.3	8728.74	18.65	8313.15	19.3	6735.14
19.32	8933.58	18.66	8962.14	19.32	6690.03
19.34	8660.17	18.67	8124.58	19.34	7168.02
19.36	9006.97	18.68	8178.65	19.36	6691.58
19.38	8621.3	18.69	8503.34	19.38	6739.52
19.4	8794.77	18.7	8250.33	19.4	6840.53
19.42	8591.76	18.71	8310.21	19.42	7239.64
19.44	9011.65	18.72	8306.83	19.44	6830.52
19.46	9007.24	18.73	8230.32	19.46	7018.79
19.48	9261.9	18.74	8021.73	19.48	7210.8
19.5	8913.87	18.75	7873.22	19.5	6659.71
19.52	9331.58	18.76	8243.65	19.52	6840.74
19.54	8711.19	18.77	8101.09	19.54	7234.17
19.56	8924.53	18.78	7967.48	19.56	6617.4
19.58	8847.94	18.79	8168.95	19.58	6989.59
19.6	9491.74	18.8	8674.71	19.6	6347.04
19.62	9379.91	18.81	8738.4	19.62	6969.75
19.64	9113.29	18.82	8674.78	19.64	7082.95
19.66	9798.05	18.83	8659.32	19.66	7082.68
19.68	9602.96	18.84	8539.43	19.68	6826.67
19.7	8957.64	18.85	8442.35	19.7	7399.89
19.72	9211.57	18.86	8626.5	19.72	7229.85
19.74	9599.34	18.87	8499.74	19.74	6875.99
19.76	9646.63	18.88	8100.57	19.76	6990.89
19.78	9009.7	18.89	8107.86	19.78	6933.41
19.8	9078.03	18.9	8310.31	19.8	6998.69
19.82	9019.97	18.91	8215.73	19.82	7035.32
19.84	9450.36	18.92	8473.9	19.84	7348.86
19.86	8893.1	18.93	8222.32	19.86	6949.25
19.88	9489.8	18.94	8530.67	19.88	7501.3
19.9	9125.31	18.95	8257.51	19.9	7223.33
19.92	10001.9	18.96	8139.73	19.92	6851.34
19.94	9262.36	18.97	8547.16	19.94	6894.56
19.96	9258.76	18.98	8291.64	19.96	7028.64
19.98	8862.15	18.99	8250.4	19.98	7235.37
20	9447.59	19	8615.86	20	7082.81
20.02	9355.59	19.01	8228.07	20.02	7421.15
20.04	9575.62	19.02	8226.6	20.04	7232.83
20.06	9401.39	19.03	8559.34	20.06	7762.99
20.08	9639.6	19.04	8509.21	20.08	7506.65
20.1	9277.03	19.05	8860.73	20.1	7451.86
20.12	9857.53	19.06	8321.05	20.12	7355.37
20.14	9171.71	19.07	8722.66	20.14	7317.47
20.16	9322.02	19.08	8573.68	20.16	7516.32
20.18	9372.35	19.09	8539.71	20.18	7734.84
20.2	9382.28	19.1	8661.86	20.2	7403.36
20.22	9263.13	19.11	8780.76	20.22	7640.31
20.24	9680.27	19.12	8456.44	20.24	7548.65
20.26	9325.03	19.13	8302.37	20.26	7322.32
20.28	8862.85	19.14	8405.36	20.28	7211.95
20.3	9486.82	19.15	8449.37	20.3	7300.35
20.32	9451.16	19.16	8091.32	20.32	7524.84
20.34	9187.86	19.17	8711.97	20.34	7328.5
20.36	9540.43	19.18	8933.23	20.36	7682.93
20.38	9573.12	19.19	8794.39	20.38	7377.6
20.4	9884.19	19.2	8758.24	20.4	7453.54
20.42	9749.85	19.21	9010.18	20.42	7640.17
20.44	9482.62	19.22	9304.71	20.44	7476.45
20.46	9198.53	19.23	8142.15	20.46	7431.15
20.48	9689.17	19.24	8672.85	20.48	7770.74
20.5	9846.89	19.25	8448.74	20.5	7872.44
20.52	9303.42	19.26	8133.97	20.52	7608.37
20.54	10081.6	19.27	8153.82	20.54	7392.31
20.56	9882.06	19.28	8410.79	20.56	7782.17
20.58	9869.2	19.29	8336.96	20.58	7498.09
20.6	9896	19.3	8787.25	20.6	7151.08
20.62	9194.17	19.31	9033.77	20.62	7245.01
20.64	10157.1	19.32	8709.51	20.64	7937.33
20.66	10085.8	19.33	8881.71	20.66	8174.23
20.68	9798.94	19.34	8595.66	20.68	7713.11
20.7	9755.51	19.35	8914.21	20.7	8108.05
20.72	9934.71	19.36	9135.86	20.72	7692.63
20.74	9813.55	19.37	8333.67	20.74	7943.5
20.76	10293.5	19.38	8327	20.76	7462.55
20.78	9899.7	19.39	8238.52	20.78	7594.63
20.8	10132.2	19.4	8246.78	20.8	8201.31
20.82	10396.7	19.41	8474.45	20.82	7603.05
20.84	9822.48	19.42	8346.87	20.84	7947.08
20.86	10121.4	19.43	8347.89	20.86	7555.16
20.88	9694.16	19.44	8516.48	20.88	7562.12
20.9	9787.39	19.45	8928.85	20.9	8484.51
20.92	10032.6	19.46	8264.67	20.92	7847.56
20.94	9917.65	19.47	8872.14	20.94	7853.46
20.96	9783.14	19.48	8657.32	20.96	7957.24
20.98	10369.4	19.49	8913.91	20.98	7724.55
21	10045.9	19.5	8530.54	21	8070.08
21.02	10240.5	19.51	8407.91	21.02	7971.18
21.04	10517.2	19.52	8623.83	21.04	8029.08
21.06	10244.4	19.53	8595.01	21.06	7954.11
21.08	10405	19.54	8770.65	21.08	7740.31
21.1	10110.8	19.55	8758.33	21.1	7838.19
21.12	9656.66	19.56	8517.64	21.12	7913.96
21.14	9989.71	19.57	8712.82	21.14	8293.97
21.16	9589.09	19.58	9077.79	21.16	7834.59
21.18	10346.2	19.59	8944.86	21.18	8025.42
21.2	9899.11	19.6	8389.44	21.2	7603.5
21.22	9815.18	19.61	8927.38	21.22	7872.5
21.24	10440.2	19.62	8678.94	21.24	7831.84
21.26	10396.8	19.63	8457.43	21.26	8193.38
21.28	9949.87	19.64	8645.23	21.28	7817.89
21.3	10273.2	19.65	9002.47	21.3	7914.97
21.32	10014.8	19.66	8788.6	21.32	7697.35
21.34	10152.6	19.67	8363.96	21.34	8348.03
21.36	9808.45	19.68	8778.77	21.36	8147.7
21.38	10711.2	19.69	8325.48	21.38	8784.59
21.4	11158.6	19.7	9202.72	21.4	8744.07
21.42	11212.6	19.71	8170.29	21.42	8333.22
21.44	10703	19.72	8327.74	21.44	8372.86
21.46	11076.3	19.73	8780.34	21.46	8251.5
21.48	10998	19.74	8955.09	21.48	8642.21
21.5	10639.9	19.75	8659.34	21.5	8609.46
21.52	10756.8	19.76	8932.52	21.52	8905.62
21.54	10133.3	19.77	8754.72	21.54	8367.57
21.56	10662.3	19.78	8701.61	21.56	8827.06
21.58	10802.3	19.79	8876.55	21.58	8752.12
21.6	10614.9	19.8	8826.92	21.6	8522.86
21.62	10328.6	19.81	8740.3	21.62	8574.35
21.64	10796.3	19.82	8602.28	21.64	8417.26
21.66	11023.4	19.83	8558.54	21.66	8422.88
21.68	10278.1	19.84	8761.25	21.68	8322.41
21.7	9933.79	19.85	8471.47	21.7	8850.86
21.72	10111.5	19.86	8571.92	21.72	8155.17
21.74	10523.9	19.87	8672.97	21.74	8359.18
21.76	10859.4	19.88	8814.6	21.76	8608.7
21.78	10579.5	19.89	9100.44	21.78	8204.96
21.8	10553.7	19.9	8898.99	21.8	7917.11
21.82	10437.1	19.91	8884.78	21.82	8332.86
21.84	10209.6	19.92	9074.51	21.84	8259.3
21.86	10511.6	19.93	8865.11	21.86	8526.43
21.88	10711.4	19.94	8818.82	21.88	8842.4
21.9	10536.1	19.95	9245.44	21.9	8621.78
21.92	10015.7	19.96	8865.76	21.92	8214.03
21.94	9942.04	19.97	8922.84	21.94	8425.22
21.96	10439.4	19.98	8972.18	21.96	8099.13
21.98	10655.2	19.99	8513.36	21.98	8156.5
22	10546.9	20	9142.56	22	8527.93
22.02	10779.4	20.01	8639.1	22.02	8499.37
22.04	10515.1	20.02	8974.97	22.04	8390.78
22.06	10840.2	20.03	8665.35	22.06	8182.75
22.08	10471.5	20.04	8859.34	22.08	8597.42
22.1	11019.2	20.05	8857.25	22.1	9088.59
22.12	10454.9	20.06	9267.56	22.12	8317.4
22.14	10348.5	20.07	8744.61	22.14	8954.22
22.16	10805.5	20.08	8633.62	22.16	8451.46
22.18	10392	20.09	8371.73	22.18	9002.16
22.2	10889.3	20.1	9048.5	22.2	8472.64
22.22	10365.9	20.11	9003.06	22.22	8460.51
22.24	10434.6	20.12	8942.02	22.24	9299.56
22.26	11032.3	20.13	9026.67	22.26	8667.94
22.28	11233.7	20.14	9084.29	22.28	8484.87
22.3	10450.9	20.15	9188.17	22.3	8607.25
22.32	10390.6	20.16	9207.83	22.32	8907.27
22.34	10656.1	20.17	9111.76	22.34	8916.75
22.36	10587.6	20.18	8862.84	22.36	8180.71
22.38	11542.6	20.19	9015.47	22.38	8384.85
22.4	11107.4	20.2	9609.66	22.4	9048.59
22.42	10811.1	20.21	9443.01	22.42	8568.33
22.44	10464.1	20.22	8903.29	22.44	8936.45
22.46	11451.4	20.23	9202.05	22.46	9085.33
22.48	10804.7	20.24	8861.86	22.48	8833.24
22.5	11614	20.25	8992.98	22.5	8273.54
22.52	11075	20.26	9140.76	22.52	8372.84
22.54	11408	20.27	9294	22.54	8994.89
22.56	10675.9	20.28	9087.89	22.56	8851.32
22.58	10894.1	20.29	8934.68	22.58	9208.68
22.6	11099	20.3	8693.07	22.6	8655.52
22.62	11075.4	20.31	8742.59	22.62	8929
22.64	10609.8	20.32	9074.93	22.64	8837.06
22.66	11412.2	20.33	9167.68	22.66	8580.39
22.68	10931.1	20.34	9292.26	22.68	8617.47
22.7	11041	20.35	9013.44	22.7	8840.35
22.72	11034.1	20.36	9151.4	22.72	8597.31
22.74	11348.4	20.37	9127.13	22.74	9034.36
22.76	11048.3	20.38	9331.12	22.76	8961.11
22.78	11518.3	20.39	8950.08	22.78	8810.61
22.8	11009.3	20.4	8614.57	22.8	8950.09
22.82	10656	20.41	8501.18	22.82	8967.54
22.84	10798.8	20.42	8833.64	22.84	8678.07
22.86	11353.9	20.43	8677.58	22.86	8810.27
22.88	11026	20.44	8670.01	22.88	9048.52
22.9	10557.4	20.45	8911.28	22.9	9515.18
22.92	11821.5	20.46	9353.11	22.92	9235.46
22.94	11203.6	20.47	9519.88	22.94	8833.07
22.96	11200	20.48	9066.52	22.96	9034.04
22.98	11541.3	20.49	9094.88	22.98	9086.54
23	11329	20.5	8966.66	23	9519.16
23.02	11582.7	20.51	8985.22	23.02	9897.43
23.04	10667.3	20.52	8311.68	23.04	8740.45
23.06	10829.1	20.53	8637.14	23.06	8679.64
23.08	11236.9	20.54	9027.57	23.08	9212.17
23.1	11659.9	20.55	9220.01	23.1	8998.85
23.12	11665.4	20.56	9128.19	23.12	9192.05
23.14	11024.9	20.57	9281.78	23.14	9469.72
23.16	11002	20.58	9338.84	23.16	9162.16
23.18	11817.1	20.59	8940.89	23.18	9073.21
23.2	11273.5	20.6	8602.87	23.2	9120.43
23.22	11679.8	20.61	8729.02	23.22	9275.76
23.24	11641.8	20.62	9644	23.24	8949.1
23.26	11084.8	20.63	9033.79	23.26	8433.48
23.28	12097	20.64	8934.01	23.28	8882.54
23.3	11281.9	20.65	9112.41	23.3	9454.68
23.32	11529.9	20.66	8684.46	23.32	9196.38
23.34	11616.6	20.67	9120.68	23.34	8949.6
23.36	11287.3	20.68	9070.06	23.36	8989.95
23.38	10952.2	20.69	9087.3	23.38	8990.93
23.4	11329.5	20.7	9223.36	23.4	9441.75
23.42	10965.9	20.71	9384.49	23.42	9019.12
23.44	11786.8	20.72	8802.01	23.44	9115.95
23.46	11833.8	20.73	9108.07	23.46	8691.43
23.48	12015.1	20.74	8896.67	23.48	9016.59
23.5	11654.2	20.75	9096.23	23.5	9383.31
23.52	11783.7	20.76	9328.89	23.52	9673.79
23.54	12343.9	20.77	9452.48	23.54	9104.31
23.56	11990.1	20.78	9259.72	23.56	9474.16
23.58	12267.5	20.79	9279.9	23.58	9987.46
23.6	11982.3	20.8	9358.34	23.6	9074.02
23.62	11526	20.81	9232.74	23.62	9010.81
23.64	12084.2	20.82	8997.45	23.64	9811.93
23.66	11666.2	20.83	9319.86	23.66	9749.63
23.68	12139.2	20.84	9347.44	23.68	10041.1
23.7	12159.8	20.85	9059.96	23.7	9180.88
23.72	11614.7	20.86	9541.68	23.72	9428.55
23.74	12004	20.87	8844.06	23.74	9380.45
23.76	11562.3	20.88	9415.19	23.76	9686.88
23.78	12145.8	20.89	9465.64	23.78	9448.98
23.8	12090.9	20.9	9323.58	23.8	9548.03
23.82	12516	20.91	9022.5	23.82	10220.6
23.84	12156.7	20.92	9219.92	23.84	9744.02
23.86	12905.8	20.93	9106.63	23.86	9768.54
23.88	12186.2	20.94	9169.41	23.88	9981.68
23.9	12541	20.95	9339.61	23.9	10504.6
23.92	12516.7	20.96	9445.34	23.92	9693.65
23.94	12752.3	20.97	9754.75	23.94	10273.3
23.96	12770.8	20.98	9404.64	23.96	10313.5
23.98	13044.1	20.99	9552.91	23.98	10043.7
24	13079.2	21	9244.34	24	10361
24.02	12894.2	21.01	9526.19	24.02	10177.9
24.04	12174.9	21.02	10115.6	24.04	9763.14
24.06	11705.4	21.03	9626.42	24.06	9828.03
24.08	12750.4	21.04	9515.14	24.08	10625.2
24.1	12618.7	21.05	9690.86	24.1	9495.46
24.12	12929.4	21.06	9595.48	24.12	10071.3
24.14	12897.8	21.07	9735.27	24.14	10180.7
24.16	12940.1	21.08	9260.59	24.16	10899.6
24.18	12904.8	21.09	9630.21	24.18	10641.7
24.2	13062.5	21.1	9170.28	24.2	10506
24.22	12932.8	21.11	9386.27	24.22	9919.71
24.24	12930.5	21.12	10248.1	24.24	10776.4
24.26	13349.9	21.13	9586.69	24.26	10529
24.28	12960.8	21.14	9874.57	24.28	10354
24.3	13304.8	21.15	9880.64	24.3	10328.8
24.32	13579.9	21.16	10106.7	24.32	10670.7
24.34	13344.2	21.17	10329.8	24.34	10607.7
24.36	13686.4	21.18	10502.2	24.36	10401.6
24.38	13178.1	21.19	10821.2	24.38	10044.6
24.4	13090.7	21.2	11182.6	24.4	10129.8
24.42	13246.3	21.21	11177.8	24.42	10048.8
24.44	13871	21.22	11164.9	24.44	10205.3
24.46	13632.7	21.23	11559.4	24.46	10450.8
24.48	13389.1	21.24	10948	24.48	10820.8
24.5	13646	21.25	10933.1	24.5	10308.2
24.52	13905.9	21.26	11145.1	24.52	10479.7
24.54	13800.6	21.27	10553.5	24.54	11104
24.56	13903.5	21.28	10226.3	24.56	10961.6
24.58	13793.6	21.29	10712.5	24.58	11367.9
24.6	14073.6	21.3	10427.7	24.6	10424
24.62	13867.8	21.31	9509.9	24.62	11309
24.64	14095.2	21.32	10045.5	24.64	11660.6
24.66	14179.7	21.33	10419.4	24.66	11681.7
24.68	13878.5	21.34	9759.47	24.68	11729.1
24.7	14196.4	21.35	9689.09	24.7	11213.2
24.72	14194.6	21.36	9482.04	24.72	11308.3
24.74	14208.9	21.37	10092.4	24.74	11407.2
24.76	14867.5	21.38	10034.5	24.76	11714.5
24.78	14823.7	21.39	9539.95	24.78	11589.7
24.8	14995.3	21.4	9917.78	24.8	11464.5
24.82	14897.1	21.41	9719.92	24.82	11655
24.84	15341	21.42	9965.62	24.84	12038.1
24.86	15551.3	21.43	9495.63	24.86	12347.6
24.88	15637.1	21.44	9568.56	24.88	12646.7
24.9	14902.2	21.45	9583.09	24.9	12270.7
24.92	16549.6	21.46	10066.3	24.92	11673.3
24.94	15412.9	21.47	9393.49	24.94	11963.5
24.96	16295.9	21.48	9420.78	24.96	12038.8
24.98	16344	21.49	9576.01	24.98	12439.1
25	15895.8	21.5	9438.41	25	12631.6
25.02	16981.8	21.51	9585.58	25.02	12632.1
25.04	16489.9	21.52	9631.41	25.04	12783.8
25.06	16792.2	21.53	9296.46	25.06	12580.3
25.08	17224.2	21.54	10028.2	25.08	12855.4
25.1	17766.9	21.55	9353.83	25.1	12968.1
25.12	17107.5	21.56	9138.45	25.12	13632.4
25.14	18053.9	21.57	9519.39	25.14	13346.7
25.16	18167.8	21.58	9255.27	25.16	13176.5
25.18	18140.2	21.59	9164.43	25.18	13508
25.2	18470	21.6	9982.14	25.2	14025.1
25.22	18454.6	21.61	9733.68	25.22	13670.3
25.24	18724.7	21.62	10031.2	25.24	14225.1
25.26	19649.1	21.63	10104.9	25.26	14362
25.28	20144.4	21.64	9591	25.28	13930.6
25.3	19518.5	21.65	9624.17	25.3	15035.3
25.32	19742.5	21.66	9576.96	25.32	14989.8
25.34	20764	21.67	9385.07	25.34	15661.2
25.36	21855	21.68	9040.87	25.36	15720.5
25.38	21847	21.69	9809.04	25.38	16100.1
25.4	21817.7	21.7	9839.04	25.4	15723.9
25.42	22528.6	21.71	9521.36	25.42	15978.8
25.44	22754.8	21.72	9141.05	25.44	16766.3
25.46	22079.7	21.73	9915.18	25.46	16511.1
25.48	22700.1	21.74	9454.67	25.48	16354.2
25.5	23233	21.75	9363.67	25.5	16528.5
25.52	23531.6	21.76	9540.82	25.52	17075.5
25.54	22903.6	21.77	9762.54	25.54	17301.3
25.56	23596.5	21.78	9748.38	25.56	17945.6
25.58	24003	21.79	10087.3	25.58	17925
25.6	24210.9	21.8	9538.05	25.6	18169.7
25.62	24024.7	21.81	9655.94	25.62	18285.7
25.64	24222.3	21.82	9962.8	25.64	18156.5
25.66	25432.7	21.83	9916.16	25.66	18449.9
25.68	25920.4	21.84	9828.99	25.68	18176.3
25.7	26617.1	21.85	9549.43	25.7	19288.3
25.72	26790.8	21.86	9451.24	25.72	19466.2
25.74	27446.2	21.87	9912.98	25.74	20061.1
25.76	26510.7	21.88	9965.67	25.76	20519.8
25.78	27572.7	21.89	10530.7	25.78	19728.2
25.8	27791.4	21.9	9508.08	25.8	20575.4
25.82	28480	21.91	9323.85	25.82	22152.8
25.84	29375.7	21.92	9719.9	25.84	21449.6
25.86	29491	21.93	9165.01	25.86	21127.4
25.88	30041.6	21.94	9301.76	25.88	22377.9
25.9	30031.2	21.95	10363.9	25.9	22788.8
25.92	31069.1	21.96	9797.76	25.92	21831.1
25.94	32071	21.97	9985.96	25.94	22240.4
25.96	32560.3	21.98	10068	25.96	23034.1
25.98	32171.7	21.99	9969.21	25.98	24063.6
26	32359.3	22	9467.96	26	24882.2
26.02	32879.2	22.01	9746.51	26.02	24646.4
26.04	33691.2	22.02	9946.04	26.04	25157.8
26.06	33842.3	22.03	10149.9	26.06	24798.3
26.08	34804.1	22.04	9554.43	26.08	25380.6
26.1	35735.5	22.05	9767.73	26.1	25966
26.12	35892.4	22.06	9691.61	26.12	26955.8
26.14	36344.4	22.07	9819.47	26.14	26992.2
26.16	37080.6	22.08	9391.32	26.16	28149.3
26.18	37263.3	22.09	9427.33	26.18	28738.2
26.2	38292.9	22.1	10054.7	26.2	28744.4
26.22	40362.5	22.11	10143	26.22	28541.9
26.24	39434.3	22.12	9833.45	26.24	28481.7
26.26	40704.3	22.13	10165.4	26.26	29510.5
26.28	43682.9	22.14	9933.08	26.28	30530.4
26.3	43361.2	22.15	9951.9	26.3	30267.6
26.32	44057.3	22.16	9844.51	26.32	32519.3
26.34	47013.4	22.17	9455.78	26.34	33308.1
26.36	49879.7	22.18	9701	26.36	33617
26.38	53377.8	22.19	9763.68	26.38	36580.7
26.4	57297	22.2	9473.27	26.4	39131
26.42	63010.8	22.21	10076.8	26.42	40870.4
26.44	70731.1	22.22	10120.3	26.44	44702.1
26.46	80298.7	22.23	10275.1	26.46	50162.2
26.48	95266.9	22.24	10110.6	26.48	54556.2
26.5	111372	22.25	10129.8	26.5	60347.5
26.52	129738	22.26	9679.1	26.52	67260.6
26.54	149038	22.27	10040.5	26.54	72568.3
26.56	161749	22.28	9863.02	26.56	77689.5
26.58	166499	22.29	10478.5	26.58	82829.9
26.6	157951	22.3	10174.8	26.6	85821.7
26.62	143426	22.31	9609.32	26.62	93106.5
26.64	125863	22.32	9606.34	26.64	97445.3
26.66	104897	22.33	9389.8	26.66	100591
26.68	84035.6	22.34	10011.7	26.68	103366
26.7	66821.8	22.35	9824.87	26.7	103147
26.72	52274.8	22.36	9623.22	26.72	97766.7
26.74	43796.1	22.37	9828.87	26.74	89441.9
26.76	36340.8	22.38	9908.01	26.76	80323.2
26.78	32894.1	22.39	10098.7	26.78	69258.5
26.8	29743.8	22.4	10095.8	26.8	58105.4
26.82	27201.1	22.41	10293.1	26.82	48286.6
26.84	25607.3	22.42	9750.24	26.84	39321.3
26.86	24003.7	22.43	10055	26.86	33085.7
26.88	22915.1	22.44	10235.5	26.88	28410.1
26.9	21485.7	22.45	9817.82	26.9	25038
26.92	22080.3	22.46	9752.53	26.92	22922.3
26.94	21229.2	22.47	10133.8	26.94	21332.6
26.96	20224.9	22.48	10092.3	26.96	19054.6
26.98	19079.7	22.49	10799.1	26.98	18608.1
27	18468.2	22.5	9651.13	27	17664
27.02	19019.3	22.51	9727.61	27.02	16892.7
27.04	18277.3	22.52	9776.15	27.04	16584.3
27.06	18213.6	22.53	10309	27.06	16274.8
27.08	17520.6	22.54	10307.1	27.08	15498.8
27.1	17429.4	22.55	10018.1	27.1	14526.1
27.12	16627.2	22.56	9943.57	27.12	14136.6
27.14	16164.6	22.57	10172.7	27.14	14668.5
27.16	16045.9	22.58	9921.91	27.16	14198.4
27.18	16055.9	22.59	10040.4	27.18	13836.6
27.2	16518.2	22.6	10219.3	27.2	13507.7
27.22	15460.4	22.61	9966.63	27.22	13172.8
27.24	15433.8	22.62	10103.7	27.24	13113.1
27.26	15713.8	22.63	10743.5	27.26	12540.6
27.28	14688.3	22.64	10045.2	27.28	12974.9
27.3	14196.9	22.65	9953.87	27.3	12428.3
27.32	14312.2	22.66	10219.3	27.32	11811.9
27.34	13886.4	22.67	10108.8	27.34	12011
27.36	14389.3	22.68	9965.2	27.36	12425.4
27.38	14066.6	22.69	10266.6	27.38	11354.4
27.4	13675.4	22.7	10295.1	27.4	12091.8
27.42	13808.4	22.71	10224	27.42	11419.4
27.44	13855.4	22.72	9936.4	27.44	10883.7
27.46	13624.3	22.73	9670.53	27.46	10860.8
27.48	13271.9	22.74	9714.63	27.48	11102.6
27.5	12983.2	22.75	9742.22	27.5	10318.4
27.52	12545.3	22.76	10033.6	27.52	10395.7
27.54	12982	22.77	10140.4	27.54	11128.7
27.56	13116.7	22.78	9838.48	27.56	10098.5
27.58	13212.7	22.79	9526.13	27.58	10091.6
27.6	12265.7	22.8	10505.6	27.6	10251.9
27.62	12697.7	22.81	9949.65	27.62	10379
27.64	12608.7	22.82	10148.6	27.64	10570.6
27.66	12222.5	22.83	10084.3	27.66	10246.8
27.68	12578.1	22.84	10292.7	27.68	10221.1
27.7	12372	22.85	10134.5	27.7	10186.7
27.72	12574.1	22.86	10484	27.72	9766.22
27.74	12048.3	22.87	10187.3	27.74	9883.46
27.76	11926.4	22.88	10570.4	27.76	9885.8
27.78	12021.9	22.89	10104.4	27.78	10425.2
27.8	12182.2	22.9	10676.5	27.8	9837.87
27.82	11652.5	22.91	10586.4	27.82	9694.89
27.84	12018.2	22.92	10658.2	27.84	9441.19
27.86	11784.6	22.93	10455.4	27.86	9764.32
27.88	11975.9	22.94	10360	27.88	9546.03
27.9	12150.9	22.95	10232.6	27.9	9506.73
27.92	12098.2	22.96	10457.7	27.92	9415.19
27.94	11723.7	22.97	10639.8	27.94	9525.11
27.96	11666.2	22.98	10343.2	27.96	9297.37
27.98	11873.1	22.99	10518.3	27.98	9547.05
28	11136.4	23	10960.7	28	9776.66
28.02	11502.7	23.01	10132.2	28.02	9460.08
28.04	12218.6	23.02	10441.4	28.04	9092.39
28.06	12118.2	23.03	10532.7	28.06	8746.04
28.08	11409.5	23.04	10783.5	28.08	9033.13
28.1	11483.2	23.05	10314.2	28.1	8954.62
28.12	10704.7	23.06	10517.6	28.12	9013.09
28.14	11502	23.07	10471.6	28.14	9082.71
28.16	11423.3	23.08	10877.3	28.16	8376.04
28.18	10790.6	23.09	10481.3	28.18	8978.11
28.2	11565.1	23.1	11099.7	28.2	8524.21
28.22	10775.3	23.11	11341.2	28.22	8907.28
28.24	11229.8	23.12	10473.7	28.24	8676.78
28.26	11528.9	23.13	11030.2	28.26	8965.49
28.28	11254.9	23.14	10381.1	28.28	8963.62
28.3	11272.8	23.15	10200.8	28.3	8817.1
28.32	10974.7	23.16	10707.4	28.32	9096.13
28.34	10755.2	23.17	10364.7	28.34	8919.01
28.36	10779.4	23.18	10967.9	28.36	8908.73
28.38	11157	23.19	10606.3	28.38	8618.87
28.4	10692.8	23.2	11237.6	28.4	8415.45
28.42	11119.9	23.21	10610.2	28.42	8368.36
28.44	10401.7	23.22	11061.7	28.44	8302.69
28.46	10863.4	23.23	11114	28.46	8255.35
28.48	10991.1	23.24	10897.3	28.48	8590.07
28.5	10959.4	23.25	11223.2	28.5	8265.45
28.52	10837.5	23.26	11057.2	28.52	8302.25
28.54	10707	23.27	11214.8	28.54	8489.47
28.56	10803.5	23.28	10911.5	28.56	8474.64
28.58	10553.5	23.29	11099.4	28.58	8216.87
28.6	10302.2	23.3	10627.2	28.6	8598.07
28.62	11029.7	23.31	10579.1	28.62	8099.4
28.64	10947.2	23.32	10911.4	28.64	7830.89
28.66	11268.7	23.33	11356.2	28.66	8122.39
28.68	10837.1	23.34	11225.4	28.68	7877.47
28.7	11073.9	23.35	10919.2	28.7	8205.07
28.72	10579.8	23.36	11358.2	28.72	8281.75
28.74	10629.5	23.37	11293.8	28.74	8467.87
28.76	10502.6	23.38	10935.3	28.76	8337.56
28.78	10877.2	23.39	11802.3	28.78	8476.06
28.8	10856.1	23.4	11017.5	28.8	8858.59
28.82	11131.6	23.41	10275.4	28.82	8518.88
28.84	11171.2	23.42	10913.8	28.84	8619.21
28.86	9857.62	23.43	11075.3	28.86	8394.4
28.88	10126.1	23.44	11015.8	28.88	8322.13
28.9	10603.3	23.45	10947.8	28.9	8207.05
28.92	10785.7	23.46	10962.8	28.92	8493.99
28.94	10149.1	23.47	11054.8	28.94	7896.31
28.96	10827.5	23.48	11101.4	28.96	7993.26
28.98	10811.3	23.49	11123.7	28.98	7912
29	10748.3	23.5	10861	29	8333.44
29.02	10391.3	23.51	10562.8	29.02	8338.42
29.04	10303.6	23.52	10947.1	29.04	7716.31
29.06	10525.6	23.53	10705.4	29.06	8011.52
29.08	10153.2	23.54	10467.8	29.08	8665.18
29.1	10349.9	23.55	11151.2	29.1	8244.17
29.12	9994.93	23.56	10802.3	29.12	8195.5
29.14	10504.1	23.57	11323.8	29.14	8711.02
29.16	10548.7	23.58	11001.1	29.16	8343.05
29.18	10434.9	23.59	11196.6	29.18	7352.62
29.2	10112.2	23.6	11292.4	29.2	8032.62
29.22	10476.7	23.61	11304.6	29.22	7812.32
29.24	10581.5	23.62	11156.7	29.24	7985.04
29.26	10337.1	23.63	11769	29.26	8106.94
29.28	10540.2	23.64	11191.3	29.28	7746.58
29.3	10478.7	23.65	11833.7	29.3	8261.14
29.32	9738.66	23.66	11791.1	29.32	7986.94
29.34	10652.1	23.67	11584.9	29.34	7655.51
29.36	10542.1	23.68	11995.1	29.36	8150.78
29.38	10798.1	23.69	11448.6	29.38	7859.1
29.4	10887	23.7	11636.6	29.4	7585.4
29.42	10507.8	23.71	11975.7	29.42	7924.45
29.44	10039.4	23.72	12543.7	29.44	8351.81
29.46	10262.9	23.73	11681.1	29.46	7600.39
29.48	10421.7	23.74	11797.3	29.48	7899.58
29.5	10353.9	23.75	11681.2	29.5	7816.1
29.52	10173.5	23.76	11593.9	29.52	8361.98
29.54	10197.8	23.77	12007.6	29.54	8110.94
29.56	10420.7	23.78	11272.3	29.56	7807.22
29.58	10503.8	23.79	11287.2	29.58	8251.52
29.6	9977.39	23.8	11755.5	29.6	8389.09
29.62	10097.6	23.81	11059.2	29.62	8172.23
29.64	10125.7	23.82	11178.7	29.64	8077.42
29.66	10480.7	23.83	11240.2	29.66	8348.92
29.68	10670.7	23.84	11926.8	29.68	8143.93
29.7	10274	23.85	11779.6	29.7	8091.42
29.72	9868.75	23.86	12125.9	29.72	7656.76
29.74	9939.23	23.87	12232.8	29.74	8199.02
29.76	10254	23.88	11865.4	29.76	7805.22
29.78	9911.14	23.89	12418.6	29.78	7812.13
29.8	9871.07	23.9	11713.8	29.8	8189.68
29.82	10224.5	23.91	11589.7	29.82	8238.56
29.84	9908.35	23.92	11849.6	29.84	8372.66
29.86	10106.9	23.93	12076	29.86	8090
29.88	9809.8	23.94	11924	29.88	8318.5
29.9	10004.4	23.95	11696.1	29.9	8339.36
29.92	10200.3	23.96	11820.2	29.92	8125.64
29.94	10566.3	23.97	12022.8	29.94	8930.54
29.96	10343.4	23.98	12907.9	29.96	8388.19
29.98	10288.3	23.99	12028.9	29.98	8127.84
30	10301.5	24	11560.6	30	8621.05
30.02	9385.49	24.01	11873.4	30.02	8983.54
30.04	9785.44	24.02	12161.4	30.04	9077.36
30.06	9871.69	24.03	12286.3	30.06	8526.65
30.08	9956.45	24.04	12533.1	30.08	9125.31
30.1	10208.7	24.05	11503.5	30.1	9085.59
30.12	9985.23	24.06	11998.7	30.12	8891.51
30.14	10067.8	24.07	12216.8	30.14	9351.31
30.16	10041.4	24.08	11850.8	30.16	8746.95
30.18	9795.48	24.09	12366.4	30.18	9277.65
30.2	9854.42	24.1	12963	30.2	8847.38
30.22	9872.56	24.11	12078.1	30.22	8649.21
30.24	10133.9	24.12	12464.1	30.24	8617.53
30.26	10059.4	24.13	12794.6	30.26	8803.99
30.28	9760.32	24.14	12650.2	30.28	8776.34
30.3	10389.1	24.15	12427	30.3	8301.77
30.32	10144.2	24.16	12616.9	30.32	8581.27
30.34	9917.27	24.17	12658	30.34	7782.19
30.36	10073.2	24.18	12091.9	30.36	8191.97
30.38	10387.8	24.19	12010.1	30.38	8244.59
30.4	10252.6	24.2	12953.9	30.4	7828.31
30.42	10775.8	24.21	12496.4	30.42	8196.08
30.44	10463.5	24.22	13003.9	30.44	8321.69
30.46	10640.4	24.23	12776	30.46	7800.81
30.48	10169.2	24.24	12884.4	30.48	8086.01
30.5	10059.1	24.25	12126.2	30.5	8059.76
30.52	10495.4	24.26	12924.7	30.52	8194.45
30.54	10448.8	24.27	12868.8	30.54	8455.18
30.56	10507.3	24.28	12584	30.56	8019.94
30.58	10367.2	24.29	12733.8	30.58	8515.55
30.6	9885.99	24.3	12819.3	30.6	8088.54
30.62	10693.6	24.31	12362.2	30.62	8566.69
30.64	10633	24.32	12733	30.64	8071.61
30.66	10451.9	24.33	12768.7	30.66	7794.88
30.68	9824.39	24.34	13559	30.68	7740.43
30.7	9696.17	24.35	13490.1	30.7	7979.5
30.72	10158.1	24.36	13493.9	30.72	8279.87
30.74	9892.18	24.37	13169.6	30.74	8006.71
30.76	9566.35	24.38	13640.3	30.76	7808.35
30.78	9948.97	24.39	12562.4	30.78	7639.33
30.8	9971.66	24.4	13368.8	30.8	7364.71
30.82	9910.82	24.41	13518.4	30.82	7591.61
30.84	9856.58	24.42	13228.7	30.84	8130.7
30.86	10026.6	24.43	13616.8	30.86	8362.69
30.88	10327.6	24.44	13655.9	30.88	7309.18
30.9	9785.73	24.45	13726.8	30.9	7666.42
30.92	10081.1	24.46	13908.5	30.92	7837.4
30.94	10447.1	24.47	13549.7	30.94	7724.13
30.96	9914.11	24.48	13866.8	30.96	7782.18
30.98	9876.54	24.49	13948.3	30.98	7849.92
31	10029.5	24.5	13843.1	31	7426.32
31.02	9753.72	24.51	14032	31.02	7797.59
31.04	9891.73	24.52	13806.1	31.04	7594.86
31.06	9877.3	24.53	13953.9	31.06	7505.14
31.08	9684.1	24.54	13831.7	31.08	7235.29
31.1	10432.8	24.55	14452.9	31.1	7445.31
31.12	10176.1	24.56	13955.3	31.12	7226.06
31.14	9814.85	24.57	14546.6	31.14	7334.1
31.16	9762.82	24.58	14406.6	31.16	7624.65
31.18	10249.6	24.59	14301.6	31.18	7859.24
31.2	9985.89	24.6	13863.9	31.2	7436.54
31.22	9557.82	24.61	14213.5	31.22	7058.06
31.24	9770.37	24.62	14393.1	31.24	7873.08
31.26	10115.9	24.63	14434.3	31.26	7901.47
31.28	9872.05	24.64	14924.1	31.28	7446.79
31.3	9606.44	24.65	14369.6	31.3	7564.72
31.32	10877.4	24.66	14194.7	31.32	7635.66
31.34	9834.69	24.67	15197.7	31.34	7407.08
31.36	9955.28	24.68	15061.6	31.36	7678.87
31.38	9856.68	24.69	15145.6	31.38	7272.6
31.4	10056.3	24.7	15045.1	31.4	7524.18
31.42	10208.3	24.71	14693.4	31.42	7687.33
31.44	10531.7	24.72	14801.8	31.44	7277.77
31.46	10487.5	24.73	15490	31.46	7513.95
31.48	10178.9	24.74	15826.4	31.48	7805.73
31.5	10359.3	24.75	15208.9	31.5	7528.66
31.52	10338.8	24.76	15359.3	31.52	7157.32
31.54	10132.5	24.77	15300.8	31.54	8265.44
31.56	10405.7	24.78	15593.7	31.56	7718.08
31.58	10429.1	24.79	15899.2	31.58	7601.7
31.6	10704.3	24.8	16017.4	31.6	7866.48
31.62	10565.1	24.81	16070.2	31.62	7898.6
31.64	10530.8	24.82	16773.4	31.64	7582.39
31.66	10600.5	24.83	16254.3	31.66	7519.5
31.68	10613	24.84	15791.4	31.68	7719.08
31.7	10585.2	24.85	16450.3	31.7	7843.26
31.72	10595.8	24.86	16418.5	31.72	7649.47
31.74	10578.3	24.87	17064.6	31.74	7895.23
31.76	10149.6	24.88	16625.3	31.76	7557.03
31.78	10649.3	24.89	16552.1	31.78	7320.94
31.8	10814.4	24.9	16709.1	31.8	7551.96
31.82	10417.8	24.91	16771	31.82	7612.39
31.84	10617	24.92	17338.5	31.84	7759.13
31.86	10333.8	24.93	16689.2	31.86	7468.29
31.88	10048.3	24.94	17116	31.88	8036.03
31.9	10398.2	24.95	16803.3	31.9	7710.89
31.92	10416.3	24.96	17517.5	31.92	7878.96
31.94	10563.9	24.97	17684.1	31.94	7678.2
31.96	10623	24.98	17728.8	31.96	7615.91
31.98	10760.8	24.99	18002.8	31.98	7379.31
32	10565.8	25	18635.6	32	7623.8
32.02	10475.2	25.01	18715.6	32.02	7685.42
32.04	10686.2	25.02	18424.4	32.04	7206.44
32.06	10572.5	25.03	17325.9	32.06	7114.62
32.08	10354.7	25.04	18520.1	32.08	7323.62
32.1	10991.8	25.05	18788.6	32.1	7360.49
32.12	10116.7	25.06	19356.7	32.12	7048.94
32.14	10147.9	25.07	18615.5	32.14	7370.63
32.16	10387.9	25.08	19225	32.16	7049.79
32.18	10959.4	25.09	19175.3	32.18	7032.49
32.2	10654.2	25.1	19282.3	32.2	6998.66
32.22	10517.5	25.11	19641.5	32.22	6930.15
32.24	10574.2	25.12	19283	32.24	7074.9
32.26	10531.9	25.13	19035.3	32.26	6740.89
32.28	10314.8	25.14	20588.6	32.28	7031.39
32.3	10554.7	25.15	19969.2	32.3	7135.14
32.32	11145.6	25.16	20360.8	32.32	7226.23
32.34	10249.4	25.17	20468	32.34	7396.52
32.36	11047.1	25.18	20493.7	32.36	7062.95
32.38	10852.8	25.19	20955.9	32.38	7294.02
32.4	11204.4	25.2	21205.1	32.4	7091.67
32.42	10710.8	25.21	21165.9	32.42	6708.49
32.44	10480.4	25.22	21276.4	32.44	7502.49
32.46	10848.9	25.23	21883	32.46	7231.22
32.48	11008.3	25.24	21791.8	32.48	6883.54
32.5	10876.2	25.25	21956.8	32.5	6796.71
32.52	11233.6	25.26	21823.1	32.52	6992.88
32.54	10929.5	25.27	22927.1	32.54	6971.06
32.56	10883.1	25.28	22505.2	32.56	6465.49
32.58	11104	25.29	22450	32.58	7106.9
32.6	11598	25.3	22897.4	32.6	7059.62
32.62	11172.3	25.31	21861.2	32.62	7664.47
32.64	10650.7	25.32	22291.9	32.64	7364.36
32.66	11235.9	25.33	23002.4	32.66	6753.9
32.68	11551.1	25.34	22752.7	32.68	7000.98
32.7	11142.5	25.35	22678.7	32.7	7531.3
32.72	11113.2	25.36	23202.1	32.72	7150
32.74	10828.9	25.37	24122.5	32.74	7230.37
32.76	10366.1	25.38	22945.6	32.76	7283.39
32.78	10724.8	25.39	23853.5	32.78	6769.29
32.8	10805.3	25.4	24688.3	32.8	6994.86
32.82	11125.6	25.41	24033.2	32.82	6971.19
32.84	11103	25.42	24459.5	32.84	6858.91
32.86	10074.5	25.43	24832.1	32.86	7142.42
32.88	10587.3	25.44	24455.4	32.88	6863.06
32.9	10617.2	25.45	24763.2	32.9	7398.61
32.92	10410	25.46	25110.7	32.92	6486.39
32.94	10180.3	25.47	25050.6	32.94	7134.82
32.96	10304.9	25.48	25771.7	32.96	7130.03
32.98	10870.4	25.49	25277.5	32.98	7137.46
33	11133.7	25.5	25502.7	33	6833.67
33.02	10183.2	25.51	25485.4	33.02	6869.21
33.04	10657.1	25.52	26300.8	33.04	6929.87
33.06	10497	25.53	27484.6	33.06	6822.82
33.08	10155.7	25.54	26090.6	33.08	7448.24
33.1	10354	25.55	26898.5	33.1	7042.43
33.12	10477.1	25.56	27111.4	33.12	7061.34
33.14	9587.82	25.57	27911.4	33.14	7064.54
33.16	9752.49	25.58	28289	33.16	7168.05
33.18	9663.81	25.59	28042.7	33.18	6701.12
33.2	10040.7	25.6	28417.5	33.2	7063.43
33.22	9783.92	25.61	28043	33.22	7048.59
33.24	10181.8	25.62	27041.5	33.24	6601.48
33.26	10173.8	25.63	28629	33.26	6837.05
33.28	9714.08	25.64	29137.5	33.28	6682.14
33.3	10005.5	25.65	29287.9	33.3	6987.76
33.32	10024.2	25.66	29299.1	33.32	7243.58
33.34	10001.4	25.67	30130.8	33.34	6678.48
33.36	9957.06	25.68	30439.4	33.36	6838.99
33.38	9408.43	25.69	30323.2	33.38	6919.15
33.4	9655.32	25.7	30830.9	33.4	7110.44
33.42	9939.17	25.71	30706	33.42	7051.27
33.44	10138.7	25.72	30992	33.44	7051.43
33.46	9919.88	25.73	31296.9	33.46	7217.92
33.48	9919.48	25.74	31383.8	33.48	6704.35
33.5	9851.04	25.75	31600.9	33.5	7172.06
33.52	9637.56	25.76	32028.9	33.52	7136.9
33.54	9957.76	25.77	31597.3	33.54	7325.23
33.56	9885.37	25.78	31994.7	33.56	7011.18
33.58	9716.73	25.79	32946.5	33.58	6548.77
33.6	9741.55	25.8	33275.3	33.6	6569.57
33.62	10035	25.81	32880.6	33.62	7500.99
33.64	9641.75	25.82	34005.4	33.64	6673.37
33.66	9521.89	25.83	34132	33.66	6831.75
33.68	9771.54	25.84	33858.5	33.68	6466.96
33.7	9264.54	25.85	33960.8	33.7	6776.54
33.72	9951.77	25.86	34735.5	33.72	6349.46
33.74	10206.7	25.87	34455.3	33.74	6407.51
33.76	9978.85	25.88	35952.1	33.76	6760.16
33.78	10043.1	25.89	34923.6	33.78	6885.45
33.8	9615.27	25.9	34759.7	33.8	6887.2
33.82	9812.39	25.91	36341.7	33.82	7073.28
33.84	10192.3	25.92	36715.3	33.84	6524.34
33.86	9614.82	25.93	36134.5	33.86	6902.32
33.88	9287.89	25.94	36078.5	33.88	6559.04
33.9	9605.72	25.95	37342	33.9	6741.8
33.92	9842.22	25.96	38142.9	33.92	6003.02
33.94	9885.11	25.97	37457.3	33.94	6772.54
33.96	9594.19	25.98	37965.9	33.96	6893.82
33.98	10146.4	25.99	38215.4	33.98	7211.47
34	9564.98	26	38016.4	34	6964.18
34.02	9795.6	26.01	39129.2	34.02	7063.22
34.04	10148.7	26.02	39062.3	34.04	6534.09
34.06	9939.68	26.03	40335.4	34.06	6758.36
34.08	9590.76	26.04	40249.7	34.08	6670.04
34.1	10211.3	26.05	41014.4	34.1	7119.87
34.12	10032.4	26.06	41999.3	34.12	6966.29
34.14	9551.12	26.07	43794	34.14	6884.5
34.16	9603.53	26.08	43304.4	34.16	6457.93
34.18	9553.4	26.09	43678.5	34.18	6605.76
34.2	9758.95	26.1	45413.1	34.2	6343.05
34.22	9336.15	26.11	46144.9	34.22	6522.29
34.24	9688.25	26.12	47151.8	34.24	6972.62
34.26	10035.2	26.13	49921.4	34.26	6453.43
34.28	9479.06	26.14	50403.9	34.28	7079.7
34.3	10130.3	26.15	53768.4	34.3	6940.7
34.32	10028	26.16	53675.6	34.32	6992.25
34.34	9463.17	26.17	58045	34.34	6874.52
34.36	9729.97	26.18	61182.8	34.36	6215.19
34.38	9405.97	26.19	63149.9	34.38	6994.8
34.4	9276.8	26.2	67042.9	34.4	6434.52
34.42	9570.57	26.21	71423	34.42	6858.74
34.44	9542.82	26.22	75750.8	34.44	7021.1
34.46	9501.3	26.23	80220.9	34.46	6272.98
34.48	9635.67	26.24	88420.5	34.48	6223.9
34.5	9352.45	26.25	94783.8	34.5	6863.48
34.52	9594.62	26.26	102460	34.52	6660.51
34.54	10015.1	26.27	110897	34.54	6165.24
34.56	9812.47	26.28	119310	34.56	6887.05
34.58	9113.23	26.29	125779	34.58	6348.94
34.6	9010.38	26.3	132663	34.6	6295.14
34.62	9661.18	26.31	142289	34.62	6772.53
34.64	9979.14	26.32	146017	34.64	7205.49
34.66	10195.3	26.33	150367	34.66	6736.43
34.68	9414.82	26.34	152856	34.68	6510.45
34.7	9576.21	26.35	154399	34.7	6393.58
34.72	9696.59	26.36	150908	34.72	6137.21
34.74	9122.05	26.37	146385	34.74	6263.96
34.76	9431.25	26.38	142343	34.76	6443.95
34.78	9941.99	26.39	133972	34.78	6578
34.8	9768.53	26.4	126600	34.8	6544.9
34.82	9440.18	26.41	119960	34.82	6308.55
34.84	9250.53	26.42	110711	34.84	6409.27
34.86	9832.66	26.43	101838	34.86	6358.42
34.88	9784.81	26.44	94357.5	34.88	7109.47
34.9	9441.87	26.45	85521.7	34.9	6898.64
34.92	9677.25	26.46	77162.9	34.92	6344.81
34.94	9807.51	26.47	71556.1	34.94	6692.41
34.96	9812.12	26.48	64469.3	34.96	6692.84
34.98	10085.9	26.49	58577.4	34.98	5821.76
35	9547.8	26.5	52383.7	35	6244.03
35.02	9825.79	26.51	47920.9	35.02	6359.37
35.04	9882.1	26.52	44109.1	35.04	6245.17
35.06	9291.89	26.53	40315.1	35.06	6313.46
35.08	9785.88	26.54	38137.6	35.08	6898.62
35.1	9242.61	26.55	35953.7	35.1	6603.27
35.12	9468.43	26.56	34128.5	35.12	6741.63
35.14	9425.33	26.57	31418.1	35.14	6510.73
35.16	9335.64	26.58	30342.9	35.16	6188.82
35.18	9810.55	26.59	27967.2	35.18	6542.76
35.2	10147.7	26.6	27777.2	35.2	6398.42
35.22	9720.75	26.61	27055.4	35.22	6245.59
35.24	9816.01	26.62	25327.8	35.24	6240.6
35.26	9007.28	26.63	25376.7	35.26	6644.94
35.28	9856.16	26.64	23820	35.28	6471.37
35.3	9759.59	26.65	23572.9	35.3	6271.98
35.32	10060.6	26.66	22757.2	35.32	6183.55
35.34	9893.3	26.67	21638.2	35.34	6761.11
35.36	9669.58	26.68	21486.2	35.36	6629.03
35.38	9912.86	26.69	20908.6	35.38	6586.06
35.4	9366.81	26.7	20456.7	35.4	6736.88
35.42	9119.93	26.71	19750.7	35.42	6732.48
35.44	9386.43	26.72	19758.2	35.44	6522.12
35.46	9917.79	26.73	19737.3	35.46	6377.88
35.48	9767.72	26.74	19787.7	35.48	6629.63
35.5	9534.68	26.75	18946.9	35.5	6244.78
35.52	9299.46	26.76	18788.7	35.52	6870.47
35.54	9531.96	26.77	18637.5	35.54	6292.5
35.56	9564.8	26.78	17671.8	35.56	6378.51
35.58	9962.8	26.79	17353.9	35.58	6183.98
35.6	9287.81	26.8	17246.5	35.6	6106.75
35.62	9144.25	26.81	17264.6	35.62	6507.77
35.64	9679.65	26.82	17810.5	35.64	6579.13
35.66	9706.33	26.83	17005.4	35.66	7033.8
35.68	9598.54	26.84	16274.8	35.68	6669.89
35.7	9979.4	26.85	16707.2	35.7	6659.81
35.72	10079.5	26.86	16309.9	35.72	6150.69
35.74	9421.82	26.87	16526.8	35.74	6300.64
35.76	10095.7	26.88	15853.6	35.76	6477.16
35.78	9553.87	26.89	15729.1	35.78	6401.82
35.8	9770.45	26.9	16956.6	35.8	6331.38
35.82	9086.2	26.91	16286.9	35.82	5861.87
35.84	9901.83	26.92	16156.9	35.84	6329.3
35.86	9547.29	26.93	15503.1	35.86	6068.22
35.88	10006.8	26.94	15403.7	35.88	6237.54
35.9	9524.56	26.95	15583.4	35.9	6532.25
35.92	10543.1	26.96	15349.9	35.92	6227.58
35.94	9885.44	26.97	14863.4	35.94	5887.96
35.96	10008.9	26.98	14800.8	35.96	5942.78
35.98	9445.62	26.99	15057.3	35.98	6176.23
36	9886.45	27	14575.5	36	5979.41
36.02	10073.2	27.01	14597.3	36.02	6145.49
36.04	10073.1	27.02	13973.2	36.04	6433.31
36.06	9613.89	27.03	14634	36.06	6153.73
36.08	10115.4	27.04	14490.3	36.08	6480.72
36.1	10543.1	27.05	14351.2	36.1	6205.64
36.12	9719.97	27.06	13861.3	36.12	5989.04
36.14	9739.99	27.07	13995	36.14	6405.32
36.16	9966.7	27.08	14306.1	36.16	6250.24
36.18	10019.7	27.09	14132.4	36.18	6009.01
36.2	10436	27.1	14028.4	36.2	6133.9
36.22	10669.6	27.11	13333.9	36.22	6376.26
36.24	10304	27.12	13765.9	36.24	6445.6
36.26	10440.1	27.13	13916.7	36.26	6668.42
36.28	10650.8	27.14	13627.7	36.28	6336
36.3	10193.5	27.15	13764.2	36.3	6273.49
36.32	9582.63	27.16	12745.4	36.32	6341.15
36.34	9895.03	27.17	13644.5	36.34	6377.03
36.36	10181.6	27.18	13196.6	36.36	6240.19
36.38	9952.07	27.19	12918.9	36.38	6385.31
36.4	9758.98	27.2	13234.7	36.4	6077.16
36.42	10226.5	27.21	13854.1	36.42	6074.18
36.44	10041	27.22	13003	36.44	6420.07
36.46	9655.18	27.23	13060.2	36.46	6046.62
36.48	10259.5	27.24	13009.4	36.48	6155.59
36.5	10733.6	27.25	13151.4	36.5	6613.39
36.52	9996.64	27.26	12954.2	36.52	6190.34
36.54	9737.17	27.27	12551.5	36.54	6004.05
36.56	10160.1	27.28	12517.2	36.56	6046.75
36.58	9689.8	27.29	12945.5	36.58	6385.44
36.6	10084.2	27.3	12157.2	36.6	6362.17
36.62	10097.5	27.31	12563.7	36.62	5770.96
36.64	10229.5	27.32	12529.3	36.64	6473.17
36.66	10299.2	27.33	12026.3	36.66	6291.63
36.68	10226.4	27.34	12391.8	36.68	6427.58
36.7	10046.6	27.35	12460.8	36.7	6773.27
36.72	10349.2	27.36	12597.4	36.72	6220.55
36.74	9777.5	27.37	12338	36.74	6677.55
36.76	9469.22	27.38	12122.3	36.76	6385.01
36.78	9739.8	27.39	12396.7	36.78	6781.36
36.8	10165.3	27.4	12107.2	36.8	5958.05
36.82	10230.7	27.41	12154.8	36.82	6024.98
36.84	9455.43	27.42	11823.1	36.84	6298.91
36.86	9591.94	27.43	11397.5	36.86	5785.2
36.88	9691.25	27.44	12153.7	36.88	6076.56
36.9	9882.14	27.45	12053.9	36.9	6237.01
36.92	10240.7	27.46	11941.1	36.92	5897.73
36.94	10011.5	27.47	11426.3	36.94	6101.23
36.96	10106.5	27.48	11431.4	36.96	6115.53
36.98	10248.6	27.49	11549.5	36.98	6268.07
37	9816.87	27.5	11509.8	37	6286.88
37.02	10061	27.51	11522	37.02	6428.37
37.04	9828.63	27.52	11452.5	37.04	6578.8
37.06	9742.08	27.53	12222.1	37.06	6046.99
37.08	10111.5	27.54	11562.5	37.08	6152.44
37.1	10275.9	27.55	11277	37.1	6170.73
37.12	9758.24	27.56	11500	37.12	6255.59
37.14	9985.92	27.57	11959.7	37.14	5715.26
37.16	9849.76	27.58	11163.9	37.16	6163.37
37.18	9691.31	27.59	11847.8	37.18	6276.39
37.2	9719.81	27.6	11545	37.2	6023.68
37.22	9240.72	27.61	11300.3	37.22	5377.95
37.24	9640.2	27.62	11506.8	37.24	5775.16
37.26	9327.44	27.63	11888.9	37.26	6435.12
37.28	9779.13	27.64	11399	37.28	6326.46
37.3	9741.61	27.65	11527.9	37.3	5682.93
37.32	9686.66	27.66	11684.2	37.32	6466.83
37.34	9850.36	27.67	11476.6	37.34	5819.07
37.36	8945.81	27.68	10783.5	37.36	5778.2
37.38	9330.52	27.69	11260.6	37.38	6065.54
37.4	10127.1	27.7	11028.4	37.4	6086.22
37.42	9120.83	27.71	11191.7	37.42	5726.35
37.44	9945.08	27.72	11007.2	37.44	5753.22
37.46	9441.89	27.73	11416.7	37.46	6018.3
37.48	9478.49	27.74	11194.8	37.48	5504.25
37.5	9622.49	27.75	11625.4	37.5	6184.36
37.52	9829.65	27.76	11507.5	37.52	6227.58
37.54	9654.56	27.77	11021.7	37.54	5958.51
37.56	9637.81	27.78	11611.1	37.56	6319.06
37.58	9958.45	27.79	11167.4	37.58	5760.91
37.6	9568.25	27.8	11032.8	37.6	6113.17
37.62	9823.01	27.81	10945.3	37.62	6004.17
37.64	9716.79	27.82	10942.6	37.64	5804.56
37.66	9612.94	27.83	11297.9	37.66	6030.89
37.68	9568.38	27.84	11297.7	37.68	6067.75
37.7	9571.69	27.85	10983.9	37.7	5557.29
37.72	9411.73	27.86	11461.8	37.72	5884.27
37.74	9391.7	27.87	11051.7	37.74	5863.23
37.76	10164.3	27.88	11006.8	37.76	6103.2
37.78	9480.27	27.89	11294.4	37.78	5840.76
37.8	10390.6	27.9	10884.1	37.8	6017.9
37.82	9433.2	27.91	10486.8	37.82	6134.47
37.84	9827.59	27.92	10302.6	37.84	5701.15
37.86	9482.4	27.93	10379.7	37.86	5707.86
37.88	9987.5	27.94	11426.9	37.88	6296.46
37.9	9601.45	27.95	10737.2	37.9	5663.05
37.92	9866.66	27.96	10904.8	37.92	5484.16
37.94	9562.66	27.97	10868.1	37.94	6154.22
37.96	9436.11	27.98	11088.8	37.96	6029.21
37.98	9218.27	27.99	10995.1	37.98	5797.73
38	9916.12	28	10991.1	38	6490.28
38.02	9504.87	28.01	11231.9	38.02	5930.85
38.04	9311.85	28.02	11189.5	38.04	5816.79
38.06	9501.08	28.03	10737.7	38.06	6131.47
38.08	9872.32	28.04	10420.4	38.08	5706.54
38.1	9967.42	28.05	11185.5	38.1	6126.33
38.12	9561.93	28.06	10858.3	38.12	5991.69
38.14	9598.65	28.07	10844.3	38.14	6543.22
38.16	9257.58	28.08	10612.5	38.16	6174.6
38.18	9642.48	28.09	11191	38.18	5842.64
38.2	9407.18	28.1	10527	38.2	5937.66
38.22	9699.44	28.11	10491.5	38.22	6251.3
38.24	9816.02	28.12	10215.7	38.24	6083.36
38.26	9497.03	28.13	10620.1	38.26	5677.68
38.28	9206.97	28.14	10332	38.28	5706.27
38.3	9507.26	28.15	10343.2	38.3	6318.56
38.32	9398.6	28.16	10858.4	38.32	6488.42
38.34	9055.02	28.17	10871.8	38.34	6083.56
38.36	9380.75	28.18	10718.6	38.36	5889.98
38.38	9271.15	28.19	10753.6	38.38	5915.86
38.4	9750.25	28.2	10564.6	38.4	6236.52
38.42	9624.72	28.21	11022.8	38.42	5917.14
38.44	9696.78	28.22	10544.5	38.44	6053.03
38.46	9438.59	28.23	10857.9	38.46	5938.41
38.48	9422.05	28.24	10621.7	38.48	6092.61
38.5	9429.44	28.25	10330.3	38.5	5934.1
38.52	10010.2	28.26	10405.3	38.52	5934.28
38.54	9967.2	28.27	10813	38.54	5884.85
38.56	10098.3	28.28	10743.7	38.56	5790.77
38.58	9750.71	28.29	10427.8	38.58	5859.11
38.6	9317.2	28.3	10572.8	38.6	5839.43
38.62	9392.33	28.31	10654.3	38.62	5759.05
38.64	9473.29	28.32	10588.4	38.64	6004.17
38.66	9742.03	28.33	10849.8	38.66	5730.46
38.68	9944.81	28.34	10454	38.68	6048.56
38.7	9629.85	28.35	10675.8	38.7	5372.85
38.72	9298.4	28.36	10768.8	38.72	5881.98
38.74	9653.35	28.37	10253.2	38.74	5609.21
38.76	9737.83	28.38	10448.1	38.76	5742.05
38.78	9498.12	28.39	10761.2	38.78	6078.03
38.8	9241.98	28.4	10767.8	38.8	5977.25
38.82	9779.3	28.41	10356.5	38.82	5993.94
38.84	9644.81	28.42	10559.6	38.84	5957.22
38.86	9243.21	28.43	10666	38.86	5580.39
38.88	9524.52	28.44	10731.8	38.88	5507.01
38.9	9819.98	28.45	10118.5	38.9	5781.17
38.92	9709.19	28.46	10301.9	38.92	5392.12
38.94	10048.2	28.47	10460.5	38.94	5655.52
38.96	9854.5	28.48	10142.8	38.96	5847.26
38.98	9099.76	28.49	10103.5	38.98	6001.13
39	9767.03	28.5	10639.2	39	5726.42
39.02	9619.48	28.51	10822.8	39.02	6202.33
39.04	9457.24	28.52	10325.1	39.04	6035.38
39.06	8993.29	28.53	10729	39.06	5730.48
39.08	9852.28	28.54	10721.2	39.08	5623.86
39.1	9377.35	28.55	9760.19	39.1	5940.85
39.12	9776.2	28.56	10332.8	39.12	6184.42
39.14	10011.1	28.57	10519.7	39.14	5627.92
39.16	9538.02	28.58	10665	39.16	5918.33
39.18	9313.52	28.59	10405.5	39.18	5929.99
39.2	9413.42	28.6	9885.01	39.2	5912.64
39.22	9607.17	28.61	10249.9	39.22	6098.2
39.24	9902.86	28.62	10301.2	39.24	6210.09
39.26	10035.2	28.63	10276.1	39.26	6050.38
39.28	9392.87	28.64	10340.4	39.28	6003.66
39.3	9568.03	28.65	10037.1	39.3	5680.6
39.32	9853.09	28.66	10284.2	39.32	5802.21
39.34	9223.68	28.67	10403.3	39.34	5236.97
39.36	8905.3	28.68	10513.4	39.36	5601.1
39.38	9622.54	28.69	10457.1	39.38	5707.54
39.4	10360.2	28.7	10191.8	39.4	5752.8
39.42	10025.9	28.71	10513.7	39.42	5879.99
39.44	9725	28.72	10445	39.44	5449.85
39.46	9939.68	28.73	10593.3	39.46	5913.32
39.48	9395.84	28.74	10466.5	39.48	5864.88
39.5	9556.34	28.75	10054.7	39.5	6011.75
39.52	9572.88	28.76	10489.8	39.52	5686.1
39.54	9986.09	28.77	10339.8	39.54	5887.26
39.56	9573.16	28.78	10455.5	39.56	5892.8
39.58	9973.85	28.79	10529.2	39.58	5757.78
39.6	9624.86	28.8	10263.4	39.6	5593.4
39.62	9569.67	28.81	10201.3	39.62	6333.1
39.64	10032.6	28.82	10738.7	39.64	5775.57
39.66	10067.7	28.83	10117.2	39.66	6174.49
39.68	9788.01	28.84	10325.4	39.68	5836.25
39.7	10309	28.85	10085.6	39.7	6364.52
39.72	9604.86	28.86	10318.5	39.72	6018.62
39.74	10271.4	28.87	10256.6	39.74	5868.23
39.76	9391.22	28.88	10380.6	39.76	6189
39.78	9585.5	28.89	9844.63	39.78	5884.94
39.8	10039.7	28.9	10534.7	39.8	6064.99
39.82	10009.6	28.91	9925.87	39.82	5816.28
39.84	10093.5	28.92	10512.6	39.84	5980.66
39.86	9698.3	28.93	10137.2	39.86	6362.49
39.88	9725.06	28.94	10374.4	39.88	6299.45
39.9	9746.33	28.95	10126.1	39.9	6333.62
39.92	9892.49	28.96	10032.8	39.92	6109.56
39.94	9928.04	28.97	9996.42	39.94	6229.92
39.96	10379.4	28.98	10284.7	39.96	6001.14
39.98	9911.84	28.99	10014.7	39.98	5974.79
40	10034.4	29	10154.2	40	6464.79
40.02	9829.37	29.01	10046.9	40.02	6014.95
40.04	10312.3	29.02	10001.5	40.04	6052.03
40.06	9450.17	29.03	10286.6	40.06	5890.69
40.08	9347.63	29.04	10317.7	40.08	5982.26
40.1	9774.52	29.05	9939.51	40.1	6272.33
40.12	9900.19	29.06	10499.1	40.12	6511.92
40.14	9702.89	29.07	10030.8	40.14	5839.64
40.16	10378.6	29.08	10417.8	40.16	5906.49
40.18	9665.05	29.09	10547.3	40.18	5592.6
40.2	9652.74	29.1	10399.2	40.2	6258.96
40.22	9675.03	29.11	10712.7	40.22	5713.62
40.24	9391.31	29.12	10275.9	40.24	5806.28
40.26	10578.8	29.13	10564.7	40.26	5869.09
40.28	9894.51	29.14	10519	40.28	5831.51
40.3	9792.81	29.15	10787.9	40.3	5897.03
40.32	9648.68	29.16	10830.9	40.32	5870.69
40.34	9317.8	29.17	9954.47	40.34	5793.34
40.36	9708.21	29.18	10519.4	40.36	6231.05
40.38	9968.73	29.19	10026.4	40.38	5936.1
40.4	9686.75	29.2	10649.5	40.4	5844.48
40.42	9970.34	29.21	10185.9	40.42	6218.41
40.44	9940.03	29.22	9998.42	40.44	5848.27
40.46	9348.41	29.23	10184.3	40.46	5999.18
40.48	9667.25	29.24	10367.3	40.48	5913.52
40.5	9442.27	29.25	10242.3	40.5	5765.44
40.52	9251.78	29.26	10138.1	40.52	6200.26
40.54	9757.57	29.27	10173.6	40.54	6141.25
40.56	9277.35	29.28	9943.78	40.56	5847.81
40.58	9540.98	29.29	10371.6	40.58	6041.01
40.6	9568.76	29.3	10226.4	40.6	6070.24
40.62	9970.97	29.31	10231.3	40.62	6163.67
40.64	9912.47	29.32	10220.1	40.64	5713.04
40.66	9471.52	29.33	10295.9	40.66	5961.39
40.68	9688.73	29.34	10060.2	40.68	5839.83
40.7	10119.1	29.35	10739.5	40.7	5376.94
40.72	9932.57	29.36	10771.9	40.72	5526.66
40.74	9358.46	29.37	10762	40.74	6161.68
40.76	9667.01	29.38	10465.4	40.76	6202.5
40.78	10460.7	29.39	10683.3	40.78	5993.33
40.8	9242.93	29.4	10863.4	40.8	5624.48
40.82	10062.9	29.41	10040	40.82	5895.22
40.84	9612.28	29.42	10005.9	40.84	5793.63
40.86	9908.23	29.43	10277.4	40.86	5919.65
40.88	9416.35	29.44	10116.1	40.88	5841.71
40.9	10223.6	29.45	10669.2	40.9	6110.64
40.92	10000.8	29.46	9982.98	40.92	6009.08
40.94	9728.01	29.47	10452.3	40.94	5939.75
40.96	9569.58	29.48	10265.3	40.96	5749.14
40.98	9769.85	29.49	10729.6	40.98	5917.3
41	9702.99	29.5	9891.01	41	6141.53
41.02	9924.31	29.51	10191.6	41.02	5496.8
41.04	9182.05	29.52	10526.8	41.04	6202.26
41.06	9193.14	29.53	10086.8	41.06	5684.67
41.08	9650.86	29.54	9900.76	41.08	6008.93
41.1	9658.56	29.55	9463.44	41.1	5737.07
41.12	10115.6	29.56	9947.79	41.12	6021.48
41.14	9761.01	29.57	10211.1	41.14	6145.64
41.16	9514.13	29.58	9894.26	41.16	5915.32
41.18	9707.51	29.59	10345.1	41.18	5998.9
41.2	9522.78	29.6	9935.89	41.2	6038.03
41.22	10057.4	29.61	10192.3	41.22	5848.06
41.24	10141.2	29.62	10117.4	41.24	5909.86
41.26	9252.25	29.63	10343.7	41.26	5744.71
41.28	9902.12	29.64	10515.1	41.28	6225.48
41.3	10034.5	29.65	10035.7	41.3	5497
41.32	9756.73	29.66	10661.7	41.32	6034.14
41.34	9504.22	29.67	9866.17	41.34	5963.18
41.36	10069.1	29.68	10171.2	41.36	6083.98
41.38	9505.46	29.69	10658.2	41.38	5738.73
41.4	9203.89	29.7	10583.1	41.4	5894.75
41.42	9622.44	29.71	10212	41.42	5265.99
41.44	9045.03	29.72	10393.3	41.44	5999.82
41.46	9348.02	29.73	9835.14	41.46	5853.78
41.48	9428.66	29.74	9671.82	41.48	5952.77
41.5	9697.55	29.75	10057.3	41.5	5397.06
41.52	9326.53	29.76	10392.1	41.52	5817.49
41.54	9345.5	29.77	10400	41.54	5536.42
41.56	9327.92	29.78	10097.8	41.56	5783.12
41.58	9403.09	29.79	10088.9	41.58	5978.76
41.6	9991.02	29.8	10043.7	41.6	5828.75
41.62	9721.3	29.81	10349.6	41.62	5495.33
41.64	9700.07	29.82	10572.3	41.64	5814.61
41.66	10085.4	29.83	9988.49	41.66	5526.66
41.68	9518.13	29.84	9931.7	41.68	5866.62
41.7	9379.21	29.85	9916.53	41.7	5930.49
41.72	10094.8	29.86	10141.9	41.72	6285.71
41.74	9945.82	29.87	9323.07	41.74	6027.8
41.76	9761.79	29.88	9727.06	41.76	5980.4
41.78	9925.41	29.89	10354.7	41.78	5944.54
41.8	10281.1	29.9	10183.7	41.8	5629.03
41.82	9718.16	29.91	9901.31	41.82	5754.41
41.84	9926.82	29.92	10651.8	41.84	5818.7
41.86	10358.3	29.93	10460	41.86	5521.13
41.88	9445.59	29.94	10185.7	41.88	6458.68
41.9	9817.21	29.95	10256.5	41.9	5812.24
41.92	9492.78	29.96	10618.3	41.92	5560.99
41.94	9555.46	29.97	10205.7	41.94	5860.51
41.96	9453.58	29.98	9930.35	41.96	5690.68
41.98	9226.81	29.99	10555.8	41.98	6196.12
42	9749.88	30	10346.2	42	5699.58
42.02	9849.38	30.01	10666.4	42.02	5814.73
42.04	9909.86	30.02	10406.8	42.04	6053.38
42.06	9627.33	30.03	10178.1	42.06	5859.96
42.08	9410.94	30.04	10183.2	42.08	6050.72
42.1	9651.47	30.05	10364.3	42.1	6001.51
42.12	9248.86	30.06	10361.9	42.12	5925.47
42.14	9590.98	30.07	10075.5	42.14	5953.75
42.16	9614.86	30.08	10197.5	42.16	5418.17
42.18	9568.98	30.09	10529.4	42.18	6009.51
42.2	9414.34	30.1	9796.02	42.2	6030.73
42.22	10039.9	30.11	10050.9	42.22	5841.58
42.24	9463.2	30.12	10374.7	42.24	5840.47
42.26	9999.77	30.13	10846.8	42.26	5858.23
42.28	9799.54	30.14	10861.5	42.28	6223.2
42.3	9493.82	30.15	10839.3	42.3	6062.89
42.32	9295.29	30.16	10237.9	42.32	5849.02
42.34	9381.43	30.17	10635.7	42.34	5785.13
42.36	9862.52	30.18	10553.8	42.36	6178.46
42.38	9235.58	30.19	11106.2	42.38	6198.15
42.4	9987.89	30.2	11110.5	42.4	5739.58
42.42	10512.5	30.21	11007.5	42.42	5943.82
42.44	10116	30.22	10932.5	42.44	6605.18
42.46	9896.72	30.23	10998.1	42.46	6400.65
42.48	9781.77	30.24	11321	42.48	6169.71
42.5	10063	30.25	11295.4	42.5	5962.18
42.52	9426.37	30.26	11266.6	42.52	6109.86
42.54	10105.2	30.27	11420.7	42.54	6030.19
42.56	9517.57	30.28	11714.7	42.56	6194.1
42.58	9949.16	30.29	11808.9	42.58	6292.78
42.6	9786.7	30.3	11598.3	42.6	6278.16
42.62	9810.44	30.31	11704.9	42.62	6082.69
42.64	9970.23	30.32	11447	42.64	6581.5
42.66	10119.7	30.33	11486.2	42.66	6273.1
42.68	10177.7	30.34	12086.1	42.68	6366.22
42.7	10093.3	30.35	11767.2	42.7	6464.4
42.72	10127.5	30.36	11681	42.72	6194.41
42.74	9594.21	30.37	11550.3	42.74	6059.18
42.76	9679.25	30.38	11590.3	42.76	6071.83
42.78	10043.4	30.39	11616.2	42.78	5902.01
42.8	10156.6	30.4	11084.3	42.8	6043.26
42.82	10039.6	30.41	11536.2	42.82	5940.71
42.84	10397.3	30.42	11853.6	42.84	6087.62
42.86	9847.8	30.43	11377.4	42.86	6014.66
42.88	10518.6	30.44	11112.2	42.88	5973.97
42.9	9655.77	30.45	11109.3	42.9	6210.99
42.92	9868.85	30.46	11101.8	42.92	6064.24
42.94	9725.37	30.47	10960.5	42.94	5901.84
42.96	9795.24	30.48	10619.4	42.96	6656.24
42.98	9767.5	30.49	10181	42.98	6329.98
43	9584.24	30.5	10284.9	43	6207.69
43.02	10492.8	30.51	10338.7	43.02	6605.47
43.04	10159.8	30.52	10729.6	43.04	6469.79
43.06	10075.7	30.53	11120.2	43.06	6425.53
43.08	10245.2	30.54	10641.5	43.08	5985.43
43.1	9994.71	30.55	10110.6	43.1	6187.75
43.12	9979.15	30.56	10499.2	43.12	6253.47
43.14	9819.08	30.57	10388	43.14	6040.67
43.16	10441.6	30.58	10543.2	43.16	6368.89
43.18	10070.8	30.59	10827.4	43.18	6453.15
43.2	10513.5	30.6	10791.7	43.2	5941.53
43.22	9992.59	30.61	11043.9	43.22	6524.81
43.24	9898.74	30.62	10923.8	43.24	6151.63
43.26	10172.3	30.63	11306.6	43.26	6416.88
43.28	10529.2	30.64	10760.2	43.28	6073.78
43.3	9820.71	30.65	10902	43.3	6305.28
43.32	10398.2	30.66	10361.5	43.32	6482.6
43.34	9751.97	30.67	11196.1	43.34	5867.41
43.36	10152.8	30.68	11101.3	43.36	6218.44
43.38	10326.7	30.69	10810.1	43.38	5552.47
43.4	10118.3	30.7	10225.1	43.4	6014.02
43.42	9614.64	30.71	10979.8	43.42	6145.05
43.44	10200.4	30.72	10439.2	43.44	5918.48
43.46	10133	30.73	10869.1	43.46	6062.64
43.48	9988.91	30.74	11131.4	43.48	6177.32
43.5	9840.77	30.75	10940.3	43.5	5687.27
43.52	10104.7	30.76	10817	43.52	6133.64
43.54	9948.33	30.77	10710	43.54	6083.79
43.56	10041	30.78	10811.7	43.56	5946.76
43.58	10165.8	30.79	10884	43.58	6002.09
43.6	9913.36	30.8	11049.1	43.6	6128.86
43.62	10185	30.81	10743.6	43.62	6556.6
43.64	9840.31	30.82	10647.3	43.64	6392.8
43.66	9606.67	30.83	10852.6	43.66	6277.93
43.68	9411.16	30.84	11286.3	43.68	6670.18
43.7	9846.35	30.85	10698.7	43.7	6059.12
43.72	10114.3	30.86	10644.2	43.72	6332.02
43.74	9974.71	30.87	10768.2	43.74	6349.18
43.76	10798	30.88	10883.1	43.76	6060.72
43.78	10102.7	30.89	10597.5	43.78	6399.77
43.8	9956.26	30.9	11080.9	43.8	5876.02
43.82	9860.51	30.91	11314.4	43.82	6210.3
43.84	10284.3	30.92	10541.2	43.84	5977.73
43.86	9862.33	30.93	11221.7	43.86	6270.27
43.88	9791.79	30.94	10279.7	43.88	6094.06
43.9	10100.6	30.95	10971.7	43.9	5841.73
43.92	9277.21	30.96	10661.8	43.92	6101.64
43.94	9770.73	30.97	10391.3	43.94	6239.81
43.96	9592.53	30.98	10732.9	43.96	6184.02
43.98	9999.93	30.99	10838.3	43.98	5859.91
44	9952.22	31	10322.5	44	6253.08
44.02	9955.46	31.01	11036	44.02	6106.31
44.04	9959.17	31.02	10225	44.04	5610.1
44.06	9783.01	31.03	10368.9	44.06	6288.69
44.08	10147.8	31.04	10464.2	44.08	6132.77
44.1	9995.86	31.05	10519.1	44.1	6253.21
44.12	9835.91	31.06	10634.2	44.12	6528.36
44.14	9810.98	31.07	10696.5	44.14	5935.69
44.16	10083.9	31.08	10257.6	44.16	6169.57
44.18	10436.9	31.09	10659.3	44.18	5969.71
44.2	9739.97	31.1	10024.6	44.2	5923.96
44.22	10011.4	31.11	9802.95	44.22	6126.78
44.24	9698.62	31.12	10145.3	44.24	5878.62
44.26	9479.99	31.13	10464.1	44.26	6260.24
44.28	9670.15	31.14	10426.2	44.28	6057.89
44.3	9719.55	31.15	10459.5	44.3	6169.8
44.32	10116.2	31.16	10436.1	44.32	6445.75
44.34	10388.3	31.17	10403	44.34	6372.44
44.36	10141.2	31.18	10232.2	44.36	6228.34
44.38	9849.87	31.19	10410.3	44.38	6455.21
44.4	10085.7	31.2	10227.8	44.4	5776.4
44.42	9420.54	31.21	10217.3	44.42	6345.31
44.44	9978.36	31.22	10110.7	44.44	5986.35
44.46	9808.58	31.23	10461	44.46	6034.75
44.48	10344.5	31.24	10160.8	44.48	6066.52
44.5	9901.02	31.25	10567.5	44.5	5762.14
44.52	10042.2	31.26	10114	44.52	6296.49
44.54	10414.4	31.27	10306.3	44.54	5948.96
44.56	9664.51	31.28	10094.7	44.56	6107.59
44.58	9962.02	31.29	10424.1	44.58	5964.32
44.6	10087.6	31.3	9835.72	44.6	5936.69
44.62	10053.4	31.31	10165.1	44.62	5900.92
44.64	9860.92	31.32	10425.6	44.64	6434.73
44.66	10346.6	31.33	10418.1	44.66	6481.64
44.68	9921.18	31.34	9866.99	44.68	6213.58
44.7	9692.42	31.35	10239.8	44.7	6097.76
44.72	10161.4	31.36	10537	44.72	5744.86
44.74	9462.46	31.37	10185	44.74	5763.81
44.76	9944.34	31.38	9929.39	44.76	5895.12
44.78	9781.01	31.39	10166.8	44.78	6095.19
44.8	10190.7	31.4	10520.4	44.8	6326.6
44.82	9917.23	31.41	10040.4	44.82	6153.66
44.84	10482.3	31.42	10193.8	44.84	5942.26
44.86	8894.77	31.43	10390.2	44.86	6082.17
44.88	10069.1	31.44	10526.3	44.88	5944.42
44.9	9881.81	31.45	10766.2	44.9	6037.38
44.92	9756.13	31.46	10985.9	44.92	5799.3
44.94	10054.5	31.47	10118.4	44.94	5673.14
44.96	9933.64	31.48	10064.6	44.96	5942.46
44.98	9676.23	31.49	10750.8	44.98	6139.81
45	9691.83	31.5	10731.6	45	5695.31
45.02	9750.39	31.51	10865.7	45.02	6079.94
45.04	9882	31.52	10586.9	45.04	6260.1
45.06	9887.55	31.53	11286.3	45.06	5858.59
45.08	9646.86	31.54	11625.1	45.08	5674.62
45.1	9575.49	31.55	11610.2	45.1	5678.48
45.12	9805.21	31.56	11947.8	45.12	5829.28
45.14	9817.75	31.57	11635.7	45.14	5924.34
45.16	9583.47	31.58	12073	45.16	5898.85
45.18	9855.21	31.59	12328.7	45.18	6123.45
45.2	9634.01	31.6	13014.4	45.2	5582.16
45.22	9749.63	31.61	12758.2	45.22	5728.11
45.24	10324.2	31.62	12563.6	45.24	6223.55
45.26	9973.58	31.63	11939.7	45.26	6446.68
45.28	9956.41	31.64	12718.5	45.28	6027.34
45.3	9591.04	31.65	12391.6	45.3	5898.17
45.32	10154.5	31.66	12677.2	45.32	6109.29
45.34	10255.2	31.67	12546	45.34	5804.05
45.36	9902.08	31.68	12554.9	45.36	5761.82
45.38	9639.49	31.69	12146.4	45.38	5945.46
45.4	9572.9	31.7	12615	45.4	6398.57
45.42	10019.6	31.71	12254.3	45.42	5934.67
45.44	9663.78	31.72	12291.1	45.44	5845.67
45.46	9590.81	31.73	11628.2	45.46	5853.65
45.48	10454.4	31.74	11203.4	45.48	6002.56
45.5	10598.4	31.75	11249.8	45.5	5922.2
45.52	9768.61	31.76	11144.2	45.52	5899.78
45.54	10479.3	31.77	10918.3	45.54	5785.26
45.56	9128.34	31.78	11160.7	45.56	5760.3
45.58	9388.65	31.79	11110	45.58	5948.72
45.6	10070.7	31.8	10984.6	45.6	5468.08
45.62	10180.2	31.81	10908.8	45.62	6017.85
45.64	9526.26	31.82	10869.6	45.64	5946.35
45.66	9537.64	31.83	10359.7	45.66	5756.09
45.68	9592.87	31.84	10909.7	45.68	5727.29
45.7	9534.68	31.85	10748.4	45.7	5758.28
45.72	9488.92	31.86	10276.7	45.72	5927.9
45.74	9920.07	31.87	10576.9	45.74	5878.33
45.76	10073	31.88	10473.8	45.76	5764.92
45.78	9577.78	31.89	10325.4	45.78	5954.34
45.8	9922.18	31.9	10194.6	45.8	6015.08
45.82	9753.44	31.91	10280.7	45.82	5396.48
45.84	9462.26	31.92	9984.41	45.84	5837.49
45.86	9902.28	31.93	9966.18	45.86	5744.92
45.88	10120.1	31.94	9926.13	45.88	5866.59
45.9	9378.96	31.95	10236.7	45.9	5534.45
45.92	10074.8	31.96	10158.6	45.92	5696.41
45.94	10025.2	31.97	10391.3	45.94	5928.36
45.96	9856.81	31.98	10727.4	45.96	5614.59
45.98	9579.23	31.99	10167.2	45.98	5869.03
46	9651.14	32	10023.2	46	5999.16
46.02	9851.53	32.01	10242.2	46.02	5832.54
46.04	9765.45	32.02	9942.97	46.04	5952.02
46.06	10301.9	32.03	9816.31	46.06	5645.61
46.08	9660.84	32.04	9940.22	46.08	5947.77
46.1	9660.21	32.05	10291.8	46.1	5944.12
46.12	8960.89	32.06	9961.56	46.12	5987.58
46.14	9576.14	32.07	10106.1	46.14	5721.39
46.16	9424.18	32.08	10009.4	46.16	5716.06
46.18	9917.77	32.09	9729.93	46.18	5764.71
46.2	9836.77	32.1	9427.97	46.2	5710.78
46.22	9920	32.11	9721.42	46.22	5731.22
46.24	9616.03	32.12	9655.94	46.24	5512.81
46.26	9720.7	32.13	9713.72	46.26	5776.98
46.28	9719.96	32.14	9891.17	46.28	6391.61
46.3	9806.73	32.15	9972.13	46.3	5629.67
46.32	10222.5	32.16	10592	46.32	5292.48
46.34	10091.4	32.17	10470.8	46.34	5598.39
46.36	9811.6	32.18	9725.69	46.36	5630.66
46.38	10151.6	32.19	9778.06	46.38	5875.57
46.4	10271.1	32.2	10120.9	46.4	5611.93
46.42	10022.3	32.21	9571.98	46.42	6017.94
46.44	10144.9	32.22	9520.86	46.44	5699.79
46.46	9599.58	32.23	9613.44	46.46	5603.2
46.48	9746.05	32.24	10016.1	46.48	5996.23
46.5	10218.6	32.25	10156.4	46.5	5269.47
46.52	9683.75	32.26	10142.8	46.52	6040.58
46.54	10428.7	32.27	9966.2	46.54	5849.85
46.56	10200.5	32.28	9715.64	46.56	5497.37
46.58	10252	32.29	9906.01	46.58	5503.44
46.6	9554.69	32.3	9818.69	46.6	5913.82
46.62	10061.2	32.31	9872.02	46.62	5935.59
46.64	10374.2	32.32	9861.22	46.64	5928.72
46.66	10407.5	32.33	9928	46.66	5726.96
46.68	9716.37	32.34	9835.97	46.68	5609.21
46.7	9914.69	32.35	9713.35	46.7	5574.13
46.72	9928.3	32.36	10007.6	46.72	5852.02
46.74	10094.6	32.37	9868.14	46.74	5779.32
46.76	10140.9	32.38	10091.1	46.76	6006.74
46.78	10052.1	32.39	10096.6	46.78	5908.32
46.8	10207	32.4	9738.03	46.8	5991.4
46.82	9557.67	32.41	9743.36	46.82	5497.04
46.84	10128.7	32.42	9767.98	46.84	5922.49
46.86	9075.83	32.43	10130.3	46.86	5632.57
46.88	9709.49	32.44	10004.5	46.88	5237.78
46.9	9755.34	32.45	9963.79	46.9	5848.73
46.92	10173	32.46	9713.4	46.92	5375.05
46.94	10085.6	32.47	10556.9	46.94	5729.66
46.96	9926.65	32.48	9974.54	46.96	6025.98
46.98	9966.28	32.49	9877.38	46.98	5840.63
47	9615.54	32.5	10164.4	47	5536.8
47.02	9830.58	32.51	9804.15	47.02	5586.61
47.04	10103.7	32.52	9275.72	47.04	5498.19
47.06	10320.9	32.53	9525.04	47.06	5398.62
47.08	9483	32.54	9693.81	47.08	5871.38
47.1	9660.01	32.55	9823.99	47.1	5668.93
47.12	9777.38	32.56	9603.98	47.12	5690.6
47.14	9885.75	32.57	9850.07	47.14	5827.18
47.16	9721.85	32.58	9677.63	47.16	5525.39
47.18	9875.38	32.59	10093.8	47.18	5858.78
47.2	9809.07	32.6	9689.39	47.2	5975.05
47.22	10061.6	32.61	10129	47.22	5905.3
47.24	9580.42	32.62	10189	47.24	5764.14
47.26	9861.6	32.63	10231.2	47.26	5761.85
47.28	9903.08	32.64	9999.17	47.28	5492.71
47.3	9911.16	32.65	9697.28	47.3	6001.85
47.32	9865.5	32.66	10131.8	47.32	5836.74
47.34	9527.54	32.67	9915.03	47.34	5843.67
47.36	9132.76	32.68	9976.42	47.36	5837.99
47.38	9504.11	32.69	10074	47.38	5548.19
47.4	9886.13	32.7	10005.8	47.4	5875.19
47.42	9581.26	32.71	9787.33	47.42	5757.73
47.44	9501.35	32.72	9966.49	47.44	6154.38
47.46	9634.51	32.73	10054.8	47.46	5209.46
47.48	10194.8	32.74	9705.99	47.48	5512.06
47.5	9731.86	32.75	9635.13	47.5	5544.04
47.52	9544.33	32.76	9720.39	47.52	5637.66
47.54	9738.36	32.77	9378.6	47.54	5516.32
47.56	9894.72	32.78	10320.2	47.56	5707.91
47.58	10103	32.79	10035	47.58	5355
47.6	8712.45	32.8	9836.8	47.6	5467.7
47.62	9822.03	32.81	9667.41	47.62	6056.13
47.64	9422.15	32.82	9500.96	47.64	5383.11
47.66	9439.22	32.83	9613.81	47.66	5968.2
47.68	9658.27	32.84	9245.45	47.68	6350
47.7	9808.11	32.85	9867.04	47.7	5797.31
47.72	9952.51	32.86	9643.69	47.72	5712.1
47.74	9882.4	32.87	9744	47.74	6182.57
47.76	9162.81	32.88	10197.2	47.76	5909.1
47.78	9703.34	32.89	10189.5	47.78	6135.2
47.8	9335.53	32.9	9766.8	47.8	5864.61
47.82	9835.55	32.91	9113.26	47.82	5827.2
47.84	9866.68	32.92	9763.96	47.84	6000.79
47.86	9979.63	32.93	10006.2	47.86	5679.93
47.88	9556.26	32.94	10476.7	47.88	5862.84
47.9	9749.83	32.95	9692.66	47.9	5478.14
47.92	9518.63	32.96	9935.69	47.92	5466.38
47.94	10024	32.97	9983.34	47.94	5746.5
47.96	9464.65	32.98	10119.9	47.96	5781.87
47.98	9643.46	32.99	10125.1	47.98	5816.97
48	10061.5	33	9708.48	48	5949.32
48.02	9948.18	33.01	9791.25	48.02	5991.2
48.04	9982.3	33.02	9739.31	48.04	6295.31
48.06	10278.8	33.03	9850.14	48.06	5968.52
48.08	9550.77	33.04	9205.17	48.08	6279.73
48.1	9964.12	33.05	9873.47	48.1	5417.42
48.12	9447.85	33.06	9960.57	48.12	5767.69
48.14	9741.89	33.07	10088.3	48.14	5413.55
48.16	9553	33.08	9621.63	48.16	5950.34
48.18	9676.52	33.09	10072.5	48.18	5792.64
48.2	9524.33	33.1	9536.07	48.2	5918.04
48.22	9655.08	33.11	9767.69	48.22	5607.09
48.24	9216.47	33.12	10066.4	48.24	5539.29
48.26	9364.87	33.13	9598.62	48.26	5662.24
48.28	9586.66	33.14	9414.53	48.28	5602.51
48.3	9284.4	33.15	9705.46	48.3	5734.82
48.32	9874.25	33.16	9376.89	48.32	5732.92
48.34	9369.06	33.17	10162.2	48.34	6027.31
48.36	9880.59	33.18	9791.72	48.36	5939.62
48.38	9691.81	33.19	9932.02	48.38	5811.25
48.4	9983.86	33.2	9463.23	48.4	5466.74
48.42	9864.67	33.21	9514.74	48.42	5472.47
48.44	9679.94	33.22	10124.2	48.44	5645.2
48.46	9365.79	33.23	9406.67	48.46	5660.87
48.48	10168.6	33.24	9862.54	48.48	5515.16
48.5	9680.88	33.25	9741.79	48.5	5603.93
48.52	9525.2	33.26	9761.92	48.52	5469.11
48.54	10171	33.27	10141	48.54	5852.03
48.56	9541.82	33.28	9849.32	48.56	5696.5
48.58	9641.48	33.29	9676.08	48.58	5842.85
48.6	9360.05	33.3	9627.04	48.6	5529.22
48.62	9721.57	33.31	9592.71	48.62	5890.92
48.64	9169.17	33.32	9704.09	48.64	5575.25
48.66	9977.01	33.33	9638.2	48.66	5419.93
48.68	9611.81	33.34	9480.37	48.68	5440.23
48.7	9469.49	33.35	9713.18	48.7	5648.91
48.72	9833.54	33.36	9564.61	48.72	5612.5
48.74	9208.59	33.37	10066.4	48.74	5482.36
48.76	10028.8	33.38	9584.18	48.76	5240.2
48.78	9604.28	33.39	9717.28	48.78	5472.25
48.8	9507.83	33.4	9644.02	48.8	5634.84
48.82	9678.95	33.41	9336.63	48.82	5802.09
48.84	9337.39	33.42	9232.32	48.84	5360.23
48.86	9060.57	33.43	9796.77	48.86	5734.41
48.88	9462.76	33.44	9764.61	48.88	5472.97
48.9	9138.78	33.45	9775.79	48.9	5747.22
48.92	9852.29	33.46	10077.8	48.92	5245.31
48.94	9515.66	33.47	10185.8	48.94	5570.02
48.96	9872.04	33.48	9555.35	48.96	5433.44
48.98	9541.64	33.49	9779.41	48.98	5401.19
49	9338.49	33.5	9718.05	49	5458.51
49.02	9944.94	33.51	9560.2	49.02	5539.82
49.04	9863.81	33.52	9814.97	49.04	5303.83
49.06	9598.18	33.53	9721.62	49.06	5294.38
49.08	9645.42	33.54	9623.6	49.08	5874.63
49.1	9779.95	33.55	9580.36	49.1	6386.28
49.12	9811.49	33.56	9748.27	49.12	5675.63
49.14	9606.28	33.57	9577.29	49.14	5549.81
49.16	9409.77	33.58	10122.9	49.16	5673.81
49.18	9813.76	33.59	9649.95	49.18	5539.87
49.2	9787.64	33.6	9639.68	49.2	5856.88
49.22	9473.55	33.61	9197.79	49.22	5412.4
49.24	9487.29	33.62	9541.6	49.24	5538.09
49.26	9626.75	33.63	9759.93	49.26	5892.97
49.28	9729.22	33.64	9991.2	49.28	5679.68
49.3	9590.58	33.65	10161.1	49.3	5785.5
49.32	9708.53	33.66	9663.08	49.32	5922.82
49.34	9758.92	33.67	9618.88	49.34	5775.45
49.36	9650.56	33.68	9991.31	49.36	5538.86
49.38	8700.09	33.69	9978.22	49.38	5746.71
49.4	9244.79	33.7	9996.96	49.4	5456.39
49.42	9371.66	33.71	9614.26	49.42	5283.22
49.44	9600.1	33.72	10068.8	49.44	5624.67
49.46	9817.37	33.73	10431	49.46	5448.62
49.48	9484.31	33.74	10375.3	49.48	5786.02
49.5	9413.21	33.75	10234.6	49.5	5731.35
49.52	9087.46	33.76	9976.42	49.52	5636.05
49.54	9696.3	33.77	10121.1	49.54	5699.29
49.56	9262.99	33.78	10062.4	49.56	5356.02
49.58	9627.55	33.79	9583.05	49.58	5227.07
49.6	9709.24	33.8	9741.41	49.6	5499.38
49.62	9666.37	33.81	9871.06	49.62	5880.27
49.64	9364.87	33.82	9938.33	49.64	5383.18
49.66	9284.01	33.83	10039.7	49.66	5337.94
49.68	9249.3	33.84	10349.8	49.68	5971.16
49.7	9426.42	33.85	10067.1	49.7	5676.03
49.72	9340.73	33.86	10238	49.72	5444.48
49.74	9421.23	33.87	10499.7	49.74	5365.28
49.76	9619.21	33.88	10171.7	49.76	5720.57
49.78	9167.65	33.89	10433.1	49.78	5455.22
49.8	9507.31	33.9	10532.4	49.8	5237.48
49.82	9698.65	33.91	10257.3	49.82	5449.89
49.84	9438.57	33.92	10575.6	49.84	5474.55
49.86	9517.77	33.93	10339.4	49.86	5508.18
49.88	9462.82	33.94	10227.6	49.88	5390.1
49.9	9782.33	33.95	10176.4	49.9	5632.55
49.92	9387.72	33.96	10135.9	49.92	5301.91
49.94	10220.5	33.97	10498.8	49.94	5689.21
49.96	9503.12	33.98	10113.7	49.96	5839.89
49.98	9264.41	33.99	9789.13	49.98	5637.95
50	9387.78	34	10395.1	50	5825.85
50.02	9736.35	34.01	9829.52	50.02	5620.43
50.04	9623.75	34.02	9643.3	50.04	5659.71
50.06	9744.76	34.03	9978.87	50.06	5719.25
50.08	10128.9	34.04	9987.18	50.08	5525.04
50.1	9378.33	34.05	9640.03	50.1	5291.3
50.12	9933.5	34.06	9648.1	50.12	5797.26
50.14	9643.63	34.07	9889.69	50.14	5766.66
50.16	9426.21	34.08	10378.6	50.16	5599.07
50.18	9337.13	34.09	9800.59	50.18	5310.8
50.2	9545.97	34.1	9822.11	50.2	5347.77
50.22	9642.46	34.11	10317.4	50.22	5287.06
50.24	9028.97	34.12	10048.1	50.24	5589.89
50.26	9499.07	34.13	9677.18	50.26	5369.17
50.28	9529.49	34.14	9641.31	50.28	5698.19
50.3	9840.8	34.15	9766.97	50.3	5529.12
50.32	9661.96	34.16	9786.3	50.32	5409.94
50.34	9371.48	34.17	10279.1	50.34	5694.81
50.36	9192.45	34.18	10050.9	50.36	5959
50.38	9187.03	34.19	9786.4	50.38	5143.57
50.4	9187.36	34.2	9420.72	50.4	5219.29
50.42	9877.9	34.21	9462.1	50.42	5681.33
50.44	9323.93	34.22	9643.45	50.44	5896.54
50.46	9428.92	34.23	9545.35	50.46	5711.45
50.48	9740.71	34.24	9894.88	50.48	5219.12
50.5	9513.16	34.25	9730.9	50.5	6067.74
50.52	9701.27	34.26	9984.47	50.52	5274.46
50.54	9489.27	34.27	9663.64	50.54	5496.08
50.56	10027.7	34.28	9815.83	50.56	5489.53
50.58	9407.89	34.29	9823.08	50.58	5361.7
50.6	9291.74	34.3	9843.54	50.6	5252.39
50.62	9388.59	34.31	9830.81	50.62	5231.41
50.64	9772.4	34.32	9928.45	50.64	5477.65
50.66	9526.54	34.33	9751.15	50.66	5885.01
50.68	9904.03	34.34	8992.49	50.68	5928.49
50.7	9877.51	34.35	9264.08	50.7	5660.59
50.72	9406.41	34.36	9759.73	50.72	5626.15
50.74	9338.34	34.37	8913.26	50.74	5314.62
50.76	9979.2	34.38	9201.53	50.76	5701.28
50.78	9535.51	34.39	9495.43	50.78	5692.23
50.8	9727.84	34.4	9154.72	50.8	5448.35
50.82	9490.75	34.41	9734.81	50.82	5421.77
50.84	9750.78	34.42	10472.1	50.84	5620.67
50.86	9055.72	34.43	9515.41	50.86	5688.75
50.88	9591.03	34.44	10054.1	50.88	5268.73
50.9	9151.37	34.45	9647.98	50.9	5388.09
50.92	9833.39	34.46	9542.86	50.92	5564.73
50.94	9957.08	34.47	9610.59	50.94	5633.86
50.96	9683.45	34.48	9659.16	50.96	5540.25
50.98	9350.95	34.49	9481.23	50.98	5283.53
51	9912.99	34.5	9870.45	51	5683.02
51.02	9873.84	34.51	9744.28	51.02	5408.76
51.04	9573.5	34.52	9453.48	51.04	5621.86
51.06	9383.06	34.53	9428.54	51.06	5446.97
51.08	9402.28	34.54	9367.85	51.08	5473.77
51.1	9864.62	34.55	9982.86	51.1	5349.07
51.12	9656.99	34.56	10459.3	51.12	5701.44
51.14	9575.58	34.57	10049.4	51.14	5544.77
51.16	9294.18	34.58	10180.6	51.16	5557.44
51.18	9742.94	34.59	9647.61	51.18	5619.68
51.2	9884.66	34.6	9700.11	51.2	5712.13
51.22	9385.37	34.61	9866.95	51.22	5898.93
51.24	9887.95	34.62	9370.09	51.24	5429.4
51.26	9392.32	34.63	9622.73	51.26	5494.01
51.28	9838.57	34.64	9792.78	51.28	5497.99
51.3	10327	34.65	9205.53	51.3	5344.17
51.32	9808.72	34.66	9708.56	51.32	5554.55
51.34	9482.97	34.67	9106.18	51.34	5622.56
51.36	9079.31	34.68	9640.48	51.36	5487.46
51.38	9871.82	34.69	9816.91	51.38	5564.91
51.4	9683.55	34.7	9958.28	51.4	5615.99
51.42	9845.18	34.71	10188	51.42	5298.61
51.44	9183.04	34.72	9568.48	51.44	6208.62
51.46	10035.6	34.73	9807.84	51.46	5492.42
51.48	9510.71	34.74	10226.2	51.48	5260.92
51.5	9510.34	34.75	10018.4	51.5	5500.89
51.52	9454.3	34.76	10026.7	51.52	5612.51
51.54	9431.11	34.77	9788.27	51.54	5395.34
51.56	9388.7	34.78	9376.57	51.56	5534.25
51.58	9904.16	34.79	10153.1	51.58	5328.89
51.6	9581.68	34.8	10094.9	51.6	5491.79
51.62	9835.2	34.81	9892.21	51.62	5620.81
51.64	9815.57	34.82	9746.83	51.64	5646.41
51.66	9428.46	34.83	9160.88	51.66	5790.47
51.68	9666.6	34.84	9759.74	51.68	5829.12
51.7	9511.27	34.85	9271.08	51.7	5229.35
51.72	9607.41	34.86	9738.89	51.72	5690.88
51.74	9991.59	34.87	9968.36	51.74	5908.38
51.76	9913.09	34.88	10207.1	51.76	5368.82
51.78	9304.1	34.89	9620.21	51.78	5870.73
51.8	9457.58	34.9	10113.3	51.8	5509.09
51.82	9443.68	34.91	9556.14	51.82	5478.6
51.84	9586.84	34.92	9570.81	51.84	5720.13
51.86	9406.38	34.93	10346.9	51.86	5774.62
51.88	9820.68	34.94	9920.28	51.88	5652.89
51.9	9825.73	34.95	9703.36	51.9	5661.61
51.92	9894.15	34.96	9668.58	51.92	5224.8
51.94	10101.2	34.97	9644	51.94	5945.18
51.96	9623.06	34.98	10043.2	51.96	5624.93
51.98	9857.31	34.99	10013.3	51.98	5671.48
52	10081.3	35	10276.3	52	6379.55
52.02	9416.71	35.01	9967.57	52.02	6281.86
52.04	10162.6	35.02	9981.06	52.04	6178.03
52.06	10137.3	35.03	10395.3	52.06	5997.11
52.08	10054.5	35.04	9481.85	52.08	6212.21
52.1	9579.07	35.05	10262.9	52.1	5986.6
52.12	9579.92	35.06	9966.58	52.12	5755.78
52.14	9802.15	35.07	9664.97	52.14	6215.68
52.16	9557.16	35.08	10173.7	52.16	5832.39
52.18	9522.39	35.09	10164.8	52.18	6175.18
52.2	9951.42	35.1	10621.9	52.2	6379.25
52.22	10062.7	35.11	10688.1	52.22	5909.43
52.24	9360.03	35.12	10127.8	52.24	6466.01
52.26	9401.16	35.13	10558.9	52.26	6461.79
52.28	9951.85	35.14	10515	52.28	6691.15
52.3	9789.54	35.15	10389.9	52.3	6384.38
52.32	9973.84	35.16	9949.87	52.32	6513.19
52.34	10416.6	35.17	10288.8	52.34	6705.39
52.36	10069.6	35.18	10371.2	52.36	6676.24
52.38	10134.8	35.19	10236.9	52.38	6263.54
52.4	10085.4	35.2	10572.6	52.4	6427.81
52.42	10266	35.21	10323.2	52.42	7258.65
52.44	10301.1	35.22	10604.7	52.44	6674.31
52.46	10221.2	35.23	10100.7	52.46	6434.77
52.48	10299.9	35.24	10278.9	52.48	6335.74
52.5	9995.73	35.25	10235.6	52.5	6437.16
52.52	10348.1	35.26	10212.9	52.52	6462.69
52.54	9717	35.27	10103.1	52.54	6156.52
52.56	9825.9	35.28	10685.6	52.56	6564.48
52.58	10283.1	35.29	10398.9	52.58	7110.04
52.6	9902.15	35.3	10380.2	52.6	6812.62
52.62	10269.2	35.31	9982.23	52.62	6601.97
52.64	10144.9	35.32	10437.7	52.64	6455.21
52.66	9694.7	35.33	10699	52.66	6728.47
52.68	9659.92	35.34	9926.09	52.68	6476.31
52.7	9692.83	35.35	10022	52.7	6579.05
52.72	9440.96	35.36	10462.9	52.72	6464.2
52.74	10167.4	35.37	10506.2	52.74	6794.79
52.76	9978.6	35.38	10164.2	52.76	6709.68
52.78	9794.61	35.39	10249.4	52.78	6484.19
52.8	9942.37	35.4	10295.9	52.8	6050.42
52.82	9781.56	35.41	10143.7	52.82	6186.54
52.84	10356.1	35.42	10530.2	52.84	6322.3
52.86	10198.5	35.43	10637.5	52.86	5996.7
52.88	10113.3	35.44	9857.74	52.88	6165.55
52.9	9631.55	35.45	10168.8	52.9	6278.33
52.92	9823.34	35.46	10014.3	52.92	5758.72
52.94	10086.9	35.47	10358.2	52.94	6294.55
52.96	10228	35.48	10413.6	52.96	6263.64
52.98	9938.18	35.49	10396.1	52.98	5973.87
53	9994.48	35.5	10236.4	53	6039.07
53.02	10330.9	35.51	10066.3	53.02	5881.19
53.04	9965.85	35.52	10493	53.04	6239.98
53.06	10390.6	35.53	10314.3	53.06	5963.74
53.08	10131.1	35.54	10440.6	53.08	6156.76
53.1	10587.5	35.55	10314.9	53.1	6253.84
53.12	10017.2	35.56	10204.6	53.12	5898.09
53.14	10500.8	35.57	10039.9	53.14	6246.83
53.16	10201.8	35.58	10014.2	53.16	6139.2
53.18	9985.63	35.59	10473.4	53.18	5622.88
53.2	10486.5	35.6	10472.4	53.2	6268.96
53.22	10320.5	35.61	10362.2	53.22	5913.31
53.24	10211.9	35.62	10238.8	53.24	5883.29
53.26	10460.2	35.63	10184.6	53.26	5617.52
53.28	9811.93	35.64	10287.1	53.28	6220.46
53.3	10028.3	35.65	10424	53.3	6289.74
53.32	10706.1	35.66	9991.79	53.32	6088.35
53.34	10630.9	35.67	10410.9	53.34	6211.11
53.36	10568.8	35.68	10145.9	53.36	5997.16
53.38	11051.8	35.69	10494	53.38	6431.8
53.4	10523.9	35.7	10167.5	53.4	6214.24
53.42	10694.5	35.71	10562.4	53.42	6375.18
53.44	10572.9	35.72	10186.5	53.44	6130.29
53.46	10412	35.73	10359.3	53.46	5586.71
53.48	10218.1	35.74	10378.1	53.48	6028.27
53.5	10641.3	35.75	10858.9	53.5	5684.38
53.52	10490.1	35.76	10070.5	53.52	5894.62
53.54	10163.6	35.77	10485.4	53.54	6307.85
53.56	10134.2	35.78	10276.2	53.56	6553.17
53.58	10258.4	35.79	9763.2	53.58	6105.64
53.6	10146.1	35.8	10356.5	53.6	6357.09
53.62	10088.6	35.81	10403.6	53.62	5959.74
53.64	10637.9	35.82	10642.5	53.64	6307.72
53.66	10673.2	35.83	9606.78	53.66	6068.35
53.68	10943.2	35.84	9824.89	53.68	5996.51
53.7	11155.4	35.85	9911.03	53.7	5946.38
53.72	10754.9	35.86	10206.3	53.72	6037.76
53.74	10941.7	35.87	9927.35	53.74	6155.66
53.76	10757.1	35.88	10181.5	53.76	6316.54
53.78	10280.2	35.89	10325.7	53.78	6170.27
53.8	10768.7	35.9	10426.3	53.8	5825
53.82	11024.8	35.91	10960.6	53.82	6321.14
53.84	10709.7	35.92	10898.7	53.84	6429.09
53.86	10389.4	35.93	10603.9	53.86	6176.07
53.88	10840.7	35.94	10514.6	53.88	6262.79
53.9	10761.7	35.95	10329.7	53.9	6317.47
53.92	10625.9	35.96	11107.1	53.92	6520.89
53.94	10671.2	35.97	10917	53.94	6234.67
53.96	11209.1	35.98	11110.5	53.96	6278.59
53.98	10779.1	35.99	10612.7	53.98	6445.09
54	10895.8	36	10740.8	54	6183.02
54.02	11313.3	36.01	10195	54.02	6412.55
54.04	11069.9	36.02	10456.3	54.04	6326.29
54.06	10901.7	36.03	9960.48	54.06	6233.05
54.08	10987.9	36.04	10013.2	54.08	6340.39
54.1	11507.1	36.05	10237.9	54.1	6769.09
54.12	11009.4	36.06	10413.5	54.12	6135.59
54.14	10825.3	36.07	10066.5	54.14	6723.8
54.16	11564	36.08	10128.4	54.16	6520.99
54.18	11402.9	36.09	10025.6	54.18	6322.4
54.2	11030.6	36.1	9723.54	54.2	5920.27
54.22	12048	36.11	9838.61	54.22	6316.71
54.24	11801.3	36.12	10034.6	54.24	6259.94
54.26	11843.6	36.13	10152.8	54.26	6322.18
54.28	11481.5	36.14	10087.5	54.28	6213.53
54.3	11393.7	36.15	10034.2	54.3	6765.29
54.32	12102.2	36.16	9738.7	54.32	6730.91
54.34	12273.8	36.17	10190.9	54.34	6746.98
54.36	11847.2	36.18	9708.17	54.36	6927.96
54.38	12137.3	36.19	10478.7	54.38	6876.6
54.4	12682.1	36.2	9596.86	54.4	6679.58
54.42	12821.2	36.21	9902.14	54.42	6621.26
54.44	12551.2	36.22	10173.4	54.44	6744.17
54.46	13019.7	36.23	10089.6	54.46	7102.45
54.48	14574	36.24	9863.74	54.48	7398.25
54.5	13280.9	36.25	9632.43	54.5	7253.67
54.52	14799.2	36.26	9587.13	54.52	8039.78
54.54	15254.7	36.27	9633.11	54.54	7787.39
54.56	15829.9	36.28	9570.28	54.56	8155.81
54.58	15400.2	36.29	9897.06	54.58	8818.9
54.6	16029	36.3	9908.99	54.6	8281.49
54.62	15885.9	36.31	10133.2	54.62	9559.13
54.64	15470.5	36.32	9675.93	54.64	9703.16
54.66	15503	36.33	10424.2	54.66	9225.86
54.68	14612.2	36.34	9909.72	54.68	9444.95
54.7	15120.3	36.35	9191.64	54.7	9407.72
54.72	14862.1	36.36	9790.91	54.72	9381.39
54.74	13634.8	36.37	9709.92	54.74	9594.96
54.76	14039.8	36.38	9636.81	54.76	8972.82
54.78	14107.6	36.39	9459.54	54.78	9248.26
54.8	13562.5	36.4	10023.7	54.8	9005.44
54.82	12395.5	36.41	10254.1	54.82	8954.89
54.84	12512.6	36.42	9555.79	54.84	8482.18
54.86	12083.7	36.43	10024.5	54.86	7938.58
54.88	11467.5	36.44	10012	54.88	8115.29
54.9	11510.5	36.45	9956.3	54.9	7466.79
54.92	11145.3	36.46	9628.14	54.92	7923.89
54.94	10778.1	36.47	9810.02	54.94	6948.17
54.96	10897.2	36.48	9745.68	54.96	6519.35
54.98	10334.5	36.49	9845.69	54.98	6750.71
55	10736.8	36.5	9711.34	55	6567.53
55.02	10838.2	36.51	10078.7	55.02	6037.83
55.04	10877.8	36.52	9854.2	55.04	6747.68
55.06	10413.3	36.53	9996.26	55.06	6033.82
55.08	10483	36.54	9961.78	55.08	6132.52
55.1	10755.6	36.55	9973.36	55.1	6103.53
55.12	10515.3	36.56	9736.72	55.12	5590.82
55.14	10289.1	36.57	9865.05	55.14	5831.71
55.16	10141.2	36.58	10027.2	55.16	6042.02
55.18	10447.7	36.59	9881.2	55.18	5778.81
55.2	10613.7	36.6	9602.16	55.2	5747.82
55.22	10296.7	36.61	10336.6	55.22	6152.41
55.24	10646.9	36.62	9922.8	55.24	5835.44
55.26	10373.8	36.63	9966.48	55.26	5660.31
55.28	10242.8	36.64	9861.87	55.28	5673.92
55.3	10079.3	36.65	9816.09	55.3	5777.47
55.32	10068.7	36.66	10388.8	55.32	5665.94
55.34	10078.2	36.67	9772.16	55.34	5497.75
55.36	10356	36.68	9881	55.36	5485.1
55.38	10561.8	36.69	9898.85	55.38	5687.76
55.4	9923.34	36.7	10412.7	55.4	5820.34
55.42	9761.52	36.71	10650.1	55.42	5296.77
55.44	9877.06	36.72	10609.2	55.44	5472.18
55.46	9974.15	36.73	10580.2	55.46	5800.95
55.48	9404.26	36.74	10095.4	55.48	5754.69
55.5	10137.6	36.75	10132.8	55.5	5523.52
55.52	10437.7	36.76	10080.9	55.52	5847.32
55.54	10402.8	36.77	10214	55.54	5382.46
55.56	10076.1	36.78	10274.8	55.56	5451.54
55.58	10330	36.79	10198.6	55.58	5276.02
55.6	9852.43	36.8	10192.8	55.6	5848.85
55.62	10323.6	36.81	9810.27	55.62	5511.15
55.64	10021.6	36.82	9777.19	55.64	5371.75
55.66	9717.02	36.83	9812.69	55.66	5354.92
55.68	9637.84	36.84	10058.8	55.68	5776.45
55.7	10024.4	36.85	9811.46	55.7	5315.62
55.72	9620.46	36.86	10008	55.72	5218.79
55.74	9988.33	36.87	9631.14	55.74	5298.86
55.76	9799.58	36.88	9230.51	55.76	4771.41
55.78	9289.31	36.89	9277.97	55.78	5477.39
55.8	9511.34	36.9	9614.94	55.8	5123.68
55.82	9848.7	36.91	9291.58	55.82	5553.77
55.84	10017.6	36.92	9535.18	55.84	5296.47
55.86	10119.6	36.93	9362.19	55.86	5510.47
55.88	9873.35	36.94	9812.82	55.88	5379.72
55.9	9499.65	36.95	9804.68	55.9	4986.38
55.92	9377.17	36.96	9348.34	55.92	5261.04
55.94	9697.02	36.97	9277.9	55.94	5479.71
55.96	9855.56	36.98	9455.3	55.96	5596.55
55.98	9724.58	36.99	9468.43	55.98	5443.22
56	9895.27	37	9560.1	56	5222.33
56.02	9335.97	37.01	9287.8	56.02	5006.97
56.04	9837.01	37.02	9025.81	56.04	5543.58
56.06	9784.03	37.03	8840.51	56.06	5404.81
56.08	9924.25	37.04	9794.09	56.08	5664.26
56.1	9403	37.05	9210.71	56.1	5383.16
56.12	9716.4	37.06	9495.88	56.12	5190.79
56.14	9555.76	37.07	9638.29	56.14	5386.63
56.16	9549.97	37.08	9799.47	56.16	5281.6
56.18	9475.47	37.09	9441.5	56.18	5252.6
56.2	9696.62	37.1	9839.18	56.2	5583.08
56.22	9432.12	37.11	9291.6	56.22	5325.36
56.24	9477.55	37.12	9726.42	56.24	5553.52
56.26	10123.8	37.13	9165.32	56.26	5236.17
56.28	8973.38	37.14	9669.94	56.28	4880.92
56.3	9331.31	37.15	9682.68	56.3	5156
56.32	9015.39	37.16	9504.21	56.32	5377.9
56.34	9347.64	37.17	9019.34	56.34	5336.96
56.36	9348.84	37.18	9090.26	56.36	5382.94
56.38	9592.77	37.19	9145.22	56.38	5208.36
56.4	9480.44	37.2	9543.03	56.4	5309.47
56.42	9427.71	37.21	9428.57	56.42	5534.89
56.44	9362.99	37.22	9069.48	56.44	5228.72
56.46	9253.34	37.23	9496.67	56.46	5229.55
56.48	9196.16	37.24	9759.28	56.48	5499.63
56.5	9177	37.25	9673.46	56.5	4930.94
56.52	9605	37.26	9264.6	56.52	5381.53
56.54	9422.31	37.27	9367.5	56.54	5389.07
56.56	10001.1	37.28	9127.31	56.56	5173.41
56.58	8945.64	37.29	9183.01	56.58	5249.37
56.6	9615.44	37.3	9253.16	56.6	5115.36
56.62	9385.64	37.31	9464.99	56.62	5409.31
56.64	9029.68	37.32	9632.75	56.64	5399.63
56.66	9594.79	37.33	9711.67	56.66	5337.85
56.68	9329.92	37.34	8908.04	56.68	5156.14
56.7	9387.84	37.35	9409.44	56.7	5233.14
56.72	9777.33	37.36	9655.08	56.72	5025.78
56.74	9059.98	37.37	9521.09	56.74	5160.27
56.76	9731.41	37.38	9152.83	56.76	5271.3
56.78	9443.75	37.39	9492.33	56.78	5411.94
56.8	9544.5	37.4	9305.98	56.8	5129.05
56.82	9269.39	37.41	9478.71	56.82	4966.67
56.84	9430.83	37.42	9330.1	56.84	5362.6
56.86	8938.95	37.43	9150.06	56.86	5201.96
56.88	9543.65	37.44	9275.27	56.88	5722.36
56.9	9819.65	37.45	9755.97	56.9	5516.38
56.92	9315.86	37.46	9453	56.92	5041.67
56.94	9363.14	37.47	9469.34	56.94	5118.23
56.96	9582.68	37.48	9574.34	56.96	5504.52
56.98	9407.65	37.49	9548.58	56.98	5143.96
57	9254.51	37.5	9316.3	57	5236.51
57.02	9678.31	37.51	9233.76	57.02	5195.18
57.04	9214.82	37.52	9159.38	57.04	5115.8
57.06	9319.16	37.53	9436.19	57.06	4884.79
57.08	8882.3	37.54	9611.5	57.08	4766.38
57.1	9629.7	37.55	9269.86	57.1	5276.76
57.12	9586.07	37.56	9645.9	57.12	5296.48
57.14	9829.71	37.57	9399.83	57.14	4966.84
57.16	9038.43	37.58	9629.05	57.16	5112.04
57.18	9162.52	37.59	9332.97	57.18	5145.24
57.2	9478.01	37.6	9222.82	57.2	4999.08
57.22	9298.63	37.61	9276.78	57.22	5196.45
57.24	8911.56	37.62	9716.57	57.24	5261.97
57.26	9057.03	37.63	9604.02	57.26	5158.29
57.28	10131.5	37.64	9715.79	57.28	5122.45
57.3	9545.43	37.65	9679.73	57.3	5446.06
57.32	9148.13	37.66	9898.85	57.32	5049.81
57.34	8871.94	37.67	9483.2	57.34	5288.84
57.36	9150.48	37.68	9176.35	57.36	5141.2
57.38	9437.76	37.69	9555.1	57.38	5099.18
57.4	8985.84	37.7	9213.08	57.4	5005.31
57.42	9422.95	37.71	9102.97	57.42	5067.89
57.44	9687.45	37.72	9685.49	57.44	5071.35
57.46	8733.09	37.73	9492.8	57.46	4991.65
57.48	9186.71	37.74	10204.1	57.48	5698.85
57.5	9487.04	37.75	9651.67	57.5	5464.08
57.52	9355.56	37.76	9466.79	57.52	5154.58
57.54	9007.34	37.77	9351.79	57.54	5195.64
57.56	9413.09	37.78	9651.37	57.56	4944.33
57.58	9645.85	37.79	9783.42	57.58	4861.75
57.6	9086.31	37.8	9802.61	57.6	4985.45
57.62	9528.74	37.81	10058.8	57.62	5650.44
57.64	9004.21	37.82	9516.86	57.64	5089.26
57.66	10040.6	37.83	9264.58	57.66	5127.27
57.68	9140.57	37.84	9438.79	57.68	5097.44
57.7	8773.01	37.85	9607.79	57.7	5313.78
57.72	9481	37.86	9399.58	57.72	5032.29
57.74	9341.29	37.87	9610.28	57.74	5181.84
57.76	8883.49	37.88	9553.53	57.76	5548.73
57.78	9274.5	37.89	9659.27	57.78	5342.54
57.8	8909.46	37.9	10092.7	57.8	5318.96
57.82	9193.38	37.91	9736.89	57.82	5279.55
57.84	9278.41	37.92	9347.28	57.84	5416.25
57.86	9299.22	37.93	9929.42	57.86	5366.57
57.88	8640.07	37.94	9629.94	57.88	5669.39
57.9	9380.29	37.95	9229.38	57.9	5287.25
57.92	9043.72	37.96	9486.73	57.92	5499.55
57.94	9833.67	37.97	9876.44	57.94	5141.36
[truncated: 3,203 more rows]

[truncated: 14 more sheets: Figure 3b, Figure 3c, Figure 3d, Figure 3e, Figure 3f, Figure 4a, Figure 4c, Figure 4d, Figure 5b, Figure 5c, Figure 5d, Figure 5e, Figure 5f, Figure 5g]
